# Supplementary material for: Modeling of lung phenotype of Hermansky–Pudlak syndrome type I using patient-specific iPSCs
Source: Respir Res. 2021 Nov 4;22:284. doi: 10.1186/s12931-021-01877-8 (PMC8570015; doi:10.1186/s12931-021-01877-8)
Supplement: Supplementary file 2 — Additional file 2: Table S5. RNA-seq processed data of NaPi2Bhigh cells isolated from alveolar organoids. [file 12931_2021_1877_MOESM2_ESM.xlsx]

## Sheet: AOs_NaPi2B_RNA-seq
Gene_symbol	AOs_HPS1_TPM_1	AOs_HPS1_TPM_2	AOs_HPS1_TPM_3	AOs_Cor_TPM_1	AOs_Cor_TPM_2	AOs_Cor_TPM_3	AOs_HPS1_count_1	AOs_HPS1_count_2	AOs_HPS1_count_3	AOs_Cor_count_1	AOs_Cor_count_2	AOs_Cor_count_3	Deseq2_baseMean	Deseq2_log2FoldChange	Deseq2_lfcSE	Deseq2_stat	Deseq2_pvalue	Deseq2_padj
TSPAN6	77.72	93.75	63.29	68.08	79.23	64.6	3331	3699	2412	2477	3463	2289	2912.67	0.178516	0.162094	1.10131	0.270762	0.680635
DPM1	76.82	55.33	59.44	55.62	62.1	54.12	1145	730	720	678	951	681	809.052	0.147083	0.199856	0.735943	0.461765	0.80762
SCYL3	6.73	10.23	7.71	8.07	8.58	8.39	356.13	475.65	317.02	360.52	450.39	396.76	391.441	-0.096075	0.189631	-0.506643	0.612405	0.87886
C1orf112	11.17	9.58	7.8	6.77	7.04	6.22	423.87	266.35	216.98	170.48	273.61	197.24	253.407	0.476463	0.26398	1.80492	0.0710869	0.394291
CFH	68.83	8.85	80.63	35.55	25.94	43.33	4440.8	473.57	4053	1584.16	1537.07	2132.39	2403.24	0.760004	0.877957	0.865651	0.386681	0.767608
FUCA2	39.69	22.07	55.96	26.08	22.48	25.73	1463.71	731.44	1716.37	800.21	869.24	823.28	1080.4	0.653721	0.354442	1.84437	0.0651298	0.377819
GCLC	9.63	37.7	16.92	64.45	60.42	43.12	373	1082	511	1566.99	2087	1276	1143.76	-1.33724	0.386985	-3.45553	0.000549214	0.0180091
NFYA	28.93	36.63	31.23	34.89	43.32	34.1	1315	1508	1177	1300	2164	1401	1462.1	-0.28131	0.163438	-1.7212	0.085215	0.428567
STPG1	4.91	4.49	7.81	4.29	4.68	4.17	162	161	218	121	184	141	165.054	0.296167	0.28907	1.02455	0.305576	0.707167
NIPAL3	8.42	8.07	12.52	11.82	10.1	12.8	527	596	760	638	811	802	694.524	-0.25059	0.254808	-0.983447	0.325387	0.723339
LAS1L	31.15	26.03	26.57	26.27	25.84	23.33	1154	877	794	802	987	750	888.248	0.127774	0.152988	0.835188	0.403612	0.778206
ENPP4	10.22	9.61	11.43	8.12	9.02	10.48	788	656	715	510	715	681	676.236	0.169982	0.170508	0.996914	0.318806	0.71742
SEMA3F	34.82	73.37	65.69	93.93	101.2	105.08	1564	3186	2645	3860	5233	4225	3459.85	-0.840928	0.292521	-2.87476	0.00404334	0.0757634
CFTR	7.69	9.74	7.51	18.86	20.77	15.08	515	752	447	1222	1723	983	932.267	-1.20858	0.243405	-4.96532	6.85888e-07	0.000105191
ANKIB1	24.43	25.84	23.26	20.44	22.79	18.9	1859	1567	1406	1347	1732	1420	1546.96	0.0814657	0.103977	0.783499	0.433334	0.794829
CYP51A1	60.66	87.73	57.57	67.76	79.69	77.17	2496.17	3191.74	1913.59	2247.91	3411.8	2657.03	2625.24	-0.147903	0.178472	-0.828719	0.407264	0.780129
KRIT1	19.76	23.73	22.04	19.91	17.65	16.89	534.78	503.96	413.73	487.69	614.67	486.66	504.791	-0.152077	0.122325	-1.24322	0.213787	0.620948
RAD52	9.79	11.24	10.56	8.74	10.73	8.42	236	227.14	167	140.43	251.47	164.33	194.5	0.176245	0.220354	0.799826	0.423812	0.790246
BAD	108.31	105.79	104.73	91.1	92.01	94.61	1390.6	1188.84	1082.83	933.85	1198.85	1003.54	1127.79	0.203012	0.105423	1.92568	0.0541442	0.343173
LAP3	49.16	53.23	41.18	43.39	46.65	41.41	1422	1311	975	1012	1323	970	1158.34	0.140772	0.132599	1.06164	0.288401	0.695331
CD99	57.05	102.3	54.56	54.37	67.4	63.53	921	1456	698	722	1125	858	950.338	0.164034	0.259412	0.63233	0.527171	0.841161
HS3ST1	3.48	4.84	0.59	1.39	0.74	1.6	119	160	58	37	33	76	79.366	1.12659	0.52821	2.13285	0.0329369	0.266591
MAD1L1	20.09	13.44	18.65	25.35	23.18	15.38	505.67	451.19	444	461	641.95	450.5	490.126	-0.157444	0.149654	-1.05206	0.292773	0.699242
LASP1	149	102.49	110.19	101.33	106.98	103.31	9526	5789	5672	5251.54	7042	5566	6409.84	0.204898	0.195598	1.04755	0.294846	0.70021
SNX11	14.11	12.99	10.54	10.72	11.03	13.94	418	410	276	279	356	323	340.772	0.172539	0.171045	1.00874	0.3131	0.712566
TMEM176A	0.91	0.16	15.24	0.1	0.12	0.21	14	2	226	1	1	3	45.6763	5.71883	1.51641	3.7713	0.000162397	0.00735685
M6PR	159.63	95.27	111.77	94.08	101.77	98.33	5691.46	2877.47	3248.55	2686.53	3695.61	2819.91	3464.05	0.334546	0.246454	1.35744	0.174642	0.575999
KLHL13	1.34	24.71	3.96	12.43	18.28	15.88	67	1130	171	511	950	683	574.239	-0.66994	1.06657	-0.628127	0.529921	0.842248
ICA1	63.87	56.31	58.35	39.57	44.45	50.67	1483	1290	1132	778	1123	1105	1144.18	0.357869	0.151427	2.36331	0.0181124	0.196514
DBNDD1	20.42	27.71	25.83	23.94	26.02	27.42	648	768	671	621	846	748	715.999	-0.0950383	0.155984	-0.609281	0.542338	0.849361
ALS2	15.5	17.21	17.21	11.46	12.33	11.39	1431	1172	1073	860	1232	961	1112.62	0.252703	0.122251	2.0671	0.0387252	0.291787
CASP10	2.03	1.31	1.09	1.16	1.35	1.24	74	49	33	20	38	46	42.5012	0.548067	0.482042	1.13697	0.255551	0.664401
CFLAR	19.94	21.36	25.28	30.37	21.12	31.94	628.19	627.61	667.77	832.85	665.01	853.31	722.317	-0.325891	0.246838	-1.32027	0.186746	0.59042
TFPI	11.48	0.6	9.55	8.74	6.9	6.22	385	26	207	238	262	190	217.383	-0.190276	0.735692	-0.258635	0.795917	0.944525
NDUFAF7	22.38	22.47	15.87	13.57	15.64	21.03	457.11	386.66	279.63	229.62	382.45	294.26	333.265	0.292361	0.199188	1.46777	0.142168	0.532334
RBM5	113.77	186.59	131.39	122.5	150.02	156.11	3567.4	5187.4	3325.39	3452.84	5065.83	4523.29	4160.74	-0.126013	0.195352	-0.645059	0.518889	0.836483
MTMR7	3.09	8.02	3.47	3.15	4.12	3.15	227.97	429.55	182.04	175.59	304.67	189.92	247.44	0.312316	0.350708	0.89053	0.373181	0.759203
SLC7A2	17.43	52.32	27.58	23.18	24.16	24.5	2013	5162	2371	2071	2786	2275	2759.75	0.400664	0.342669	1.16925	0.242305	0.653021
ARF5	198.4	280.66	226.17	247.87	243.06	247.79	2532.53	3213.73	2419.82	2612.95	3212.94	2661	2770.07	-0.0742997	0.144352	-0.514711	0.606755	0.875859
SARM1	1.21	1.73	1.55	1.75	0.81	1.1	59.69	94.01	80.05	100.85	57.03	71.53	78.8851	-0.0256943	0.439336	-0.0584843	0.953363	0.987725
POLDIP2	67.9	48.98	56.87	44.61	43.9	49.09	2656.24	1745.64	1776.33	1426.76	1795.82	1677.3	1835.14	0.305644	0.178668	1.71068	0.0871394	0.432154
PLXND1	98.49	11.91	38.17	24.37	18.65	19.44	6776	599	2067	1119	1172	1222	2107.14	1.35146	0.869966	1.55346	0.120314	0.496971
AK2	117.75	109.86	100.69	114.79	114.4	101.6	3130.4	2496.66	2035.7	2411.06	3076.03	2439.59	2578.72	-0.0778586	0.132814	-0.586224	0.557725	0.856777
FKBP4	31.14	46.19	42.75	33.89	41.49	37.26	1832	2303	1966	1598	2527	1733	1981.4	0.0642982	0.174192	0.369123	0.712036	0.918388
KDM1A	78.55	87.31	91.74	69.98	77.64	73.92	3838	3768	3666	2810	3931	3071	3502.52	0.19473	0.114224	1.7048	0.0882308	0.433015
RBM6	66.85	146.8	70.17	91.25	99.44	94.4	3058	5625.68	2554	3185	4478.88	3622	3716.14	-0.0322706	0.277138	-0.116442	0.907302	0.974578
CAMKK1	1.03	1.33	2.24	1.63	1.95	1.87	59	65	100	76	113	88	84.0374	-0.280069	0.382872	-0.731496	0.464476	0.809281
RECQL	32.87	14.13	22.67	14.96	15.38	13.6	1272.31	512.93	752.56	427.25	565.21	442.03	655.37	0.799221	0.319683	2.50004	0.0124178	0.156531
VPS50	10.24	13.84	11.79	9.16	11.31	11.69	392	449	347	328	473	306	379.507	0.0935201	0.178069	0.525191	0.59945	0.874001
ARHGAP33	5.7	17.03	3.15	8.12	8.44	9.91	186	395	118	216	245	262	234.912	-0.104962	0.422132	-0.248648	0.803633	0.948107
NDUFAB1	195.89	160.29	154.61	154.28	181.7	148.33	1593	1158	1025	1031	1519	1021	1210.24	0.0633849	0.173823	0.364652	0.715371	0.918658
PDK4	2.71	0.74	5.42	1.1	0.79	1.07	139	37	232	49	48	53	95.936	1.47221	0.669196	2.19997	0.0278092	0.244919
ZMYND10	2.53	1.28	9.73	0.85	1.15	1.24	63	31	212	19	24	25	65.6627	2.24806	0.775885	2.89742	0.00376244	0.0722222
SLC25A13	27.1	12.23	21.36	13.69	15.73	13.17	1048	553	715	492	703	499	662.634	0.438603	0.254134	1.72587	0.0843708	0.426912
ST7	43.64	39.53	31.38	29.03	32.26	29.05	1336.97	1004.02	703.44	730.62	981.12	694.57	895.352	0.304397	0.206051	1.47729	0.139598	0.528901
CDC27	36.78	32.14	27.94	33.87	26.05	27.14	1546	1145	885	915	1174	1135	1122.89	0.111301	0.18475	0.60244	0.546881	0.852486
HCCS	30.54	23.45	26.06	23.35	24.57	24.9	657	476	493	439	580	502	522.033	0.0768962	0.165695	0.464081	0.642589	0.889327
DVL2	37.99	57.6	50.5	52.14	55.03	49.72	1394	1866	1421	1597	2068	1630	1658.76	-0.190487	0.16355	-1.1647	0.244141	0.653121
PRSS22	43.76	32.94	80.63	34.85	35.42	54.68	811	512	1208	511	667	859	773.561	0.332275	0.395587	0.839953	0.400935	0.776195
UPF1	67.39	66.34	75.94	62.21	64.97	69.36	5644	4923	5242	4280	5679	4822	5091.06	0.0878842	0.125485	0.700358	0.483704	0.819456
SKAP2	5.52	3.04	5.15	3	5.34	2.97	195	69	147	101	140	122	128.721	0.171048	0.42106	0.406231	0.684573	0.908996
SLC25A5	443.48	357.6	384.42	431.61	412.12	411.67	8487.82	6051.74	5952.86	6784.77	8144.82	6683.83	6989.65	-0.104239	0.148743	-0.700799	0.483429	0.819456
MCUB	8.59	19.51	12.89	21.57	20.67	18.98	171	406	171	379	413	328	310.838	-0.619266	0.374116	-1.65528	0.0978679	0.456541
POLR2J	118.82	106.29	92.47	89.54	93.91	82.27	1503.81	1190.46	954.24	928.09	1225.65	877.49	1101.62	0.241044	0.157574	1.52972	0.126086	0.507744
DHX33	8.39	13.24	13.53	12.77	13.17	13.76	569	837	746	724	968	823	779.115	-0.225206	0.220442	-1.02161	0.306966	0.708293
THSD7A	3.86	0.19	2.16	0.19	0.14	0.1	409.97	30	214	19	21	15	116.514	3.53964	0.787024	4.4975	6.8756e-06	0.000621039
LIG3	23.61	29.9	14.01	18.52	18.44	17.68	1230.11	1012.5	676.87	685.5	1024.97	720.87	878.013	0.236851	0.194357	1.21864	0.22298	0.629255
RPAP3	33.16	21.16	25.79	20.14	20.62	17.07	1111	607	748	525	697	494	691.471	0.50524	0.244415	2.06714	0.0387208	0.291787
ACSM3	16.9	12.39	10.81	7.81	8.34	9.3	398.06	243.82	209.78	153.8	196.44	215.55	233.666	0.547541	0.278118	1.96874	0.0489834	0.328801
REXO5	1.41	2.93	1.65	3.35	2.89	2.53	57	77	44	73	75	75	66.8187	-0.365149	0.327459	-1.1151	0.264808	0.674995
CIAPIN1	51.79	54.75	56.01	50.77	53.79	50.76	1424	1383	1231	1198	1488	1200	1317.06	0.0371687	0.0992748	0.374402	0.708105	0.91712
SPPL2B	82.35	139.76	113.32	94.19	95.61	107.01	2434	3578	2795.9	2229	2864	2753	2776.4	0.154669	0.198422	0.779495	0.435688	0.795656
FAM214B	10.8	15.22	16.04	21.57	17.57	19.08	383	554	554	625	725	701	594.855	-0.464	0.249132	-1.86247	0.0625372	0.369824
COPZ2	2.29	0.57	4.74	0	0.23	0.4	26	3	32	0	3	3	11.3885	3.4206	1.30996	2.61122	0.00902193	0.129086
PRKAR2B	1.32	3.09	5.48	1.32	1.16	3.07	80	142	238	65	72	138	126.036	0.763654	0.564855	1.35195	0.176392	0.578404
MSL3	15.7	19.44	12.86	11.16	14.23	12.13	437	619	403	330	502	410	446.516	0.220362	0.209511	1.05179	0.292895	0.699242
CREBBP	57.06	46.07	34.16	41.89	40.7	37.3	6343	4667	3255	3905	4868	3663	4394.51	0.156799	0.199837	0.784638	0.432666	0.794565
TSPOAP1	5.63	7.68	6.97	3.39	3.7	6.86	408	441	290	204	265	339	322.28	0.458428	0.253247	1.8102	0.0702646	0.391562
GCFC2	10.47	17.57	15.71	13.32	18.41	15.64	280	375.91	254.9	240.91	401	313.95	308.198	-0.0760455	0.216776	-0.350803	0.725736	0.920984
WDR54	30.57	36.33	44.55	32.72	29.04	27.47	459	470	560	377	452	348	446.5	0.339066	0.220063	1.54077	0.123373	0.502538
CROT	8.94	41.43	24.09	56.28	67.93	48.97	344	1349	723	1619	2489	1527	1333.07	-1.21167	0.446242	-2.71527	0.00662213	0.105289
KMT2E	25.26	29.45	25.12	29.17	29.7	26.26	2207	2338.99	1681	1898	2597.8	2029.9	2109.34	-0.0883961	0.112824	-0.783486	0.433342	0.794829
RHBDD2	59.27	88.07	83.48	73.83	71.69	79.41	1523	2056	1804	1589	1945	1753	1782.5	0.016328	0.184685	0.08841	0.929551	0.980386
IBTK	30.92	24.9	27.55	23.47	24.72	22.44	2677	1964	1948	1693	2220	1755	2030.22	0.197229	0.141696	1.39192	0.163948	0.562015
ZNF195	19.85	20.93	22.84	20.79	24.83	24.83	579	545	472	549	712	586	571.635	-0.229696	0.111407	-2.06177	0.0392296	0.293336
MYCBP2	25.04	24.48	18.49	20.96	23.02	21.02	2977.93	2406.03	1939	2136.93	2639.35	2068.78	2343.51	0.0666706	0.136385	0.488841	0.624954	0.883762
FBXL3	13.59	14.56	12.46	14.9	15.84	17.8	716.78	650.55	515.81	616.34	843.54	755.9	679.028	-0.257673	0.12857	-2.00415	0.0450543	0.315874
PDK2	39.04	30.19	31.12	28.44	26.65	27.4	926.36	734	513.84	501.61	723.35	581.81	654.341	0.236066	0.189198	1.24772	0.212135	0.619952
ITGA3	242.81	91.32	138.59	191.84	169.47	192.46	17947	6130	8347	11166	13191	11690	11317.9	-0.198961	0.346471	-0.57425	0.565799	0.860433
ZFX	17.81	20.77	16.67	16.45	16.97	14.89	1053	1084	769	810	1089	828	930.875	0.0689941	0.128443	0.537156	0.59116	0.870277
LAMP2	80.84	87.33	83.58	78.83	87.9	83.54	3346	3133	2826	2672	3741	3026	3108.03	-0.0331877	0.0871089	-0.380991	0.70321	0.91538
ITGA2B	1.82	0.9	1.29	1.9	1.27	0.61	54	16	18	23	31	12	25.0416	0.375886	0.686973	0.547162	0.584267	0.867518
ASB4	5.24	0.33	0.63	0.02	0.09	0.06	150	12	11	1	3	3	27.94	4.54017	1.20786	3.75887	0.000170684	0.00763823
GDE1	172.32	171.9	147.23	167.81	180.97	166.29	5399	4987.45	3930	4368.25	5854.49	4475	4799.41	-0.0595636	0.0966762	-0.616115	0.537819	0.846858
REX1BD	44.98	45.81	41.07	43.97	39.89	41.79	865	647	543	655	701	605	666.388	0.0270462	0.180815	0.14958	0.881096	0.969153
CRLF1	2860.45	2965.02	2649.87	3435.7	3425.15	3249.05	47402.6	43292.2	37331.9	47005.6	58762	47176.5	46660.8	-0.278508	0.0785137	-3.54725	0.000389271	0.013777
OSBPL7	11.55	9.95	14.12	12.56	14.06	11.01	587	500	498	510	593	478	527.226	-0.0167649	0.147936	-0.113325	0.909773	0.975195
TMEM98	128.43	147.68	87.33	93.04	94.22	94.26	2335	2444	1341	1371	1810	1539	1782.94	0.33608	0.194249	1.73015	0.0836039	0.425328
YBX2	10.94	0.92	15.9	2.75	2.09	1.91	206	30	258	43	37	44	105.608	2.00065	0.731712	2.7342	0.00625325	0.101507
MAP3K14	3.13	3.71	2.25	3.22	3.29	2.59	210.37	201.57	111.92	168.4	210.23	143.56	172.142	-0.0324609	0.266884	-0.121629	0.903192	0.973634
TMEM132A	63.86	161.9	135.41	169.54	162.49	169.64	3007	7226.99	5447.94	7049	8551	7110	6429.99	-0.534493	0.325671	-1.6412	0.100755	0.463352
AP2B1	71.43	79.53	66.13	78.58	81.19	83.99	5761	6050	4269	5335	6891	5413	5582.44	-0.15895	0.113179	-1.40441	0.160198	0.558298
ZNF263	39.63	32.15	33.57	31.06	31.04	32.76	1244.81	965.57	896.52	804.93	1061.9	888.72	971.141	0.151379	0.132534	1.14218	0.253378	0.66249
CX3CL1	5.33	10.3	15.49	43.06	24.83	36.72	290	501	676	1869	1393	1645	1090.83	-1.74761	0.394269	-4.43253	9.31337e-06	0.000816195
SPATA20	40.42	55.14	29.8	46.61	40.46	38.08	1268	1561	769	1244	1465	1126	1227.43	-0.134839	0.230386	-0.585273	0.558364	0.857315
TNFRSF12A	150.09	86.06	121.36	136.62	120.97	114.73	2095	1122	1363	1610	1742	1396	1551.08	-0.0856238	0.245448	-0.348846	0.727205	0.92126
MAP3K9	10.72	10.69	11.31	9.16	9.68	9.86	1758	1574	1466	1197	1610	1372	1489.66	0.183549	0.0995668	1.84348	0.0652597	0.377977
RALA	33.28	31.14	33.36	27.19	27.55	26.49	1419	1164	1138	904	1217	994	1133.6	0.24089	0.119579	2.01448	0.0439592	0.31086
BAIAP2L1	28.48	41.19	33.64	38.51	36.64	44.5	1538.02	2157.58	1491.18	1802.39	2185.76	2087.52	1875.64	-0.251812	0.181117	-1.39033	0.164429	0.562476
KDM7A	2.35	5.39	3.46	2.69	3.48	4.31	354	556	315	309	534	376	402.124	0.00117462	0.259434	0.00452763	0.996387	0.99902
ETV1	7.38	6.48	7.51	4.02	5.01	5.74	273	165	276	168	248	161	215.055	0.319946	0.311186	1.02815	0.303879	0.705913
AGK	21.37	25.14	21.98	17.11	25.91	21.11	607.44	657.46	526.72	437.74	701.32	554.36	575.875	0.0740374	0.149622	0.49483	0.62072	0.882486
ALDH3B1	17.23	25.7	14.44	14.71	14.97	19.37	662	968	520	520.8	651	683	663.202	0.177408	0.24125	0.735372	0.462113	0.80762
PHTF2	12.13	21.33	16.92	18.35	21.35	17.3	735	1117	652	807	1269	961	914.378	-0.290073	0.223181	-1.29972	0.193698	0.600349
FARP2	25.2	20.52	24.38	19.22	25.62	16.62	1383.84	1087.01	1150.91	940.78	1292.73	994.46	1136.45	0.155692	0.1416	1.09952	0.271542	0.680705
GGCT	82.68	97.43	78.52	79.94	75.23	76.39	1337	1354.42	999.66	1048.76	1240	1029.32	1162.19	0.124169	0.119905	1.03556	0.300407	0.703641
DBF4	10.37	10.85	9.3	10.14	14.02	13.65	325	274.99	233	207.98	349.02	291.98	277.318	-0.0398276	0.192508	-0.206888	0.836097	0.957742
IFRD1	43.48	38.36	37.29	35.38	36.86	40.52	1243.94	936.31	886.72	778.56	1080.22	937.64	970.578	0.112515	0.146645	0.767264	0.442924	0.799458
COX10	6.39	7.58	7.96	5.71	8.06	7.93	202	274	268.98	202	307.95	262.98	253.085	-0.045361	0.252813	-0.179425	0.857604	0.963267
GTF2IRD1	31.84	29.07	34.22	21.24	23.8	24.83	1566	1242	1386	880	1233	1053	1222.9	0.397741	0.153393	2.59295	0.0095156	0.133397
PAF1	72.54	77.86	63.74	74.38	67.33	56.97	2425	2110	1645	1809	2199	1603	1950.63	0.110165	0.140953	0.781569	0.434468	0.795309
VPS41	33.08	40.5	43.99	35.34	40.16	35.18	1352	1359	1116	1098	1454	1071	1234.49	0.0627179	0.108322	0.578993	0.562594	0.859255
ARHGAP44	12.31	29.57	18.75	22.57	21.97	26.78	788.68	1730	1010.38	1169	1511	1479	1280.5	-0.253982	0.304607	-0.833802	0.404393	0.778745
ELAC2	23.27	46.52	48.74	43.1	41.93	43.04	1012	1814	1423	1454	1881	1461	1509.31	-0.176002	0.255345	-0.689274	0.490651	0.820833
SCIN	49.1	33.02	46.9	28.34	29.96	33.91	2135.8	1300.78	1631.85	1004.48	1322.72	1237.4	1433.58	0.490798	0.210993	2.32614	0.0200112	0.206563
ARSD	19.53	44.95	17.99	31.56	26.84	23.7	1097.2	2703.52	901.23	1469.17	1841.54	1377.53	1548.39	-0.0338138	0.380419	-0.0888857	0.929173	0.980386
PNPLA4	13.78	20.4	17.1	20.23	23.38	16.68	259	336	236	276	427	277	299.009	-0.243291	0.21053	-1.15561	0.24784	0.656239
ADIPOR2	50.24	33.71	48.16	30.09	33.13	33.85	3179	1952	2479	1583	2224	1846	2199.94	0.418446	0.203859	2.05262	0.0401093	0.296923
CDKL3	2.8	1.61	3.29	1.84	1.82	1.46	31.39	19.6	26.85	15.38	27	22.86	23.6912	0.263903	0.491816	0.536589	0.591551	0.870506
MARK4	36.84	46.38	43.59	50.33	36.06	45.59	946	1098	896	981	1231	1062	1034.16	-0.172473	0.128982	-1.33718	0.181162	0.583777
PROM1	0.74	3.66	3.61	0.49	0.29	0.18	47	128	121	14	14	10	56.5627	2.971	0.583386	5.09268	3.53032e-07	6.04383e-05
CCDC124	120.81	104.17	109.4	101.61	93.71	93.72	1627	1247	1207	1120	1308	1068	1258.16	0.196879	0.143326	1.37365	0.169552	0.568895
CEACAM21	3.38	12.08	8.04	9.53	9.6	8.67	70	206	125	152	195	153	150.288	-0.322993	0.426504	-0.757304	0.448868	0.802414
PAFAH1B1	62.93	109.91	121.25	102.81	100.78	121.36	3290	4760	4442	4068	5365	4559	4425.77	-0.161752	0.211921	-0.763262	0.445307	0.800519
KIAA0100	74.25	65.5	59.09	64.15	60.57	59.64	7835.52	6116.99	4717.41	5245.85	6693.88	5544.84	5970.59	0.0606708	0.147785	0.410536	0.681413	0.906932
TRAPPC6A	54.51	72.36	50.43	58.02	60.69	76.44	495	602	386	439	578	581	510.785	-0.136401	0.190433	-0.716269	0.473825	0.814968
ST7L	10.94	10.73	9.4	14.44	10.45	9.87	277.56	301.44	183.82	249.96	323.85	264.82	264.719	-0.167583	0.194523	-0.861507	0.388959	0.769244
RPUSD1	29.09	21.33	29.31	22.5	21.14	23.88	871	545	702	539	643	521.85	636.197	0.296521	0.217879	1.36094	0.173532	0.573892
RHBDF1	51.31	36.36	38.57	38.49	36.78	44.72	1649	1120	1096	1171	1309	1243	1260.78	0.0181213	0.178572	0.101479	0.91917	0.977622
LUC7L	67.44	116.8	79.37	80.11	97.97	102.4	1325	2076	1406	1403	2121	1799	1679.25	-0.154448	0.214851	-0.71886	0.472227	0.81463
CACNA2D2	27.68	66.94	29.4	73.65	70.12	55.95	2158	4725	1878	4710	5615	3675	3770.57	-0.70991	0.341052	-2.08153	0.0373852	0.285955
BAIAP3	2.36	2.54	5.11	3.18	1.74	2.06	127.35	73.02	158.24	61.06	69.17	77.13	95.4275	0.793799	0.423668	1.87363	0.0609811	0.36487
TSR3	59.32	46.79	57.65	49.4	48.18	51.42	1009.65	677.98	818.76	662.94	852.83	752.87	794.363	0.12845	0.190226	0.675249	0.499517	0.827228
PIGQ	56.72	91.58	70.01	70.8	66.37	69.69	2200.68	2655.34	2049.9	2108.11	2583.73	2137.97	2284.19	-0.00338155	0.131537	-0.025708	0.97949	0.993732
CRAMP1	15.41	25.9	16.59	17.67	18.82	20.36	1403.29	1748.46	1182.56	1435.1	1772.13	1555.21	1510.38	-0.161892	0.149764	-1.08098	0.279705	0.686657
TEAD3	35	47.42	48.52	43.58	44.7	48.6	1674	2000	1873	1719	2177	1966	1904.67	-0.0880668	0.160275	-0.549473	0.582681	0.867518
DNAJC11	36.87	34.02	33.14	31.29	33.27	32.09	1690.63	1369.27	1244.48	1213.37	1569.4	1301.96	1390.21	0.0533217	0.115576	0.461355	0.644544	0.890198
MYLIP	63.17	158.07	56.53	80.2	88.8	65.52	3143	6964	2283	3256	4546	2752	3762.23	0.200763	0.371668	0.540168	0.589081	0.869324
E2F2	8.25	4.94	4.21	5.15	4.36	4.37	715	379	296	364	389	319	404.914	0.316391	0.311911	1.01436	0.310409	0.710866
PSMB1	175.52	158.38	151.69	154.35	163.22	161.65	2145	1723	1508	1546	2043	1681	1762.31	0.0052213	0.118331	0.0441245	0.964805	0.990199
JARID2	10.07	11.09	8.69	9.05	9.11	9.3	968	953	689	742	928	767	835.431	0.0706032	0.124436	0.567388	0.570451	0.862915
CDKL5	7.87	6.06	5.61	5.78	5.51	7.92	1100	962	803	882	1135	1178	1006.22	-0.185809	0.150005	-1.23868	0.215464	0.622427
CDK11A	38.15	37.1	25.69	30.32	31.3	30.35	830.86	794.66	503.38	607.5	760.59	584.96	673.521	0.0886603	0.176665	0.501857	0.615768	0.880618
NADK	62.16	62.74	58.16	59.07	57.55	60.5	2452	2188	1873	1932	2473	1975	2137.44	0.00809618	0.091393	0.0885865	0.929411	0.980386
TFAP2B	4.47	31.11	15.47	40.98	37.88	39.14	255	1593	712	1884	2327	1967	1459.42	-1.28257	0.536956	-2.38859	0.0169132	0.188218
DLEC1	0.76	2.08	1.31	0.66	1.78	0.74	63	53.75	81.11	46.77	80.25	52.11	62.8285	0.169657	0.37746	0.44947	0.653093	0.893233
CYTH3	9.91	9.56	9.5	8.43	9.58	9.38	690	609	533	361	521	498	531.725	0.390077	0.154465	2.52533	0.0115588	0.150241
ADAM22	1.7	1.83	1.32	1.86	2.23	2.22	153	213	96	172	234	227	180.888	-0.492303	0.301073	-1.63516	0.102015	0.466365
SYPL1	76.32	75.97	65.35	80.71	85.02	69.83	2096	1768	1444	1766	2394	1797	1862.42	-0.188598	0.120763	-1.56172	0.118354	0.49249
CYB561	63.81	51.08	57.03	43.75	48.44	47.43	2765	1971	1998	1553	2052	1693	1992.61	0.32563	0.149052	2.18468	0.0289124	0.248498
SPAG9	56.2	31.72	25.24	27.59	26.01	30.59	4054	2189	1683	1651	2150	1959	2243.3	0.410259	0.277102	1.48053	0.138731	0.527651
CELSR3	3.54	2.34	7.71	2.96	3.54	3.28	570	301	646	334	475	386	454.516	0.36134	0.342891	1.05381	0.291972	0.698987
AASS	4.2	12.73	6.26	9.37	10.94	17.48	217	599	275	413	590	779	478.493	-0.733907	0.421994	-1.73914	0.0820097	0.42072
PLEKHG6	18.18	10.92	18.3	10.19	10.66	13.42	650	354	540	297	407	352	432.503	0.540827	0.270748	1.99753	0.0457674	0.319508
SS18L2	21.35	25.46	24.1	25.27	23.28	26.09	317	333	289	305	351	325	320.149	-0.0857724	0.155533	-0.551475	0.581308	0.867285
MPND	21.8	23.43	16.99	21.07	22.52	20.45	485.81	468	313	378	510.99	411.99	423.839	-0.0664775	0.163766	-0.40593	0.684794	0.908996
MGST1	390.83	274.12	413.6	321.45	334.07	421	4426	2851	3800	3068	4116	4249	3752.12	-0.0577162	0.219892	-0.262476	0.792955	0.942951
CRY1	23.09	20.22	20.41	11.84	13.99	13.32	1110	734	751	430	671	548	699.757	0.639586	0.196411	3.25637	0.00112845	0.0303453
NFIX	4.27	19.3	5.73	9.24	8.43	6.03	213	934	225	368	453	292	408.598	0.263065	0.550272	0.478063	0.632605	0.886192
ST3GAL1	37.31	21.22	28.39	35.57	32.04	30.88	3321	1862	2134	2605	2975	2326	2527.54	-0.143125	0.225982	-0.63335	0.526505	0.840942
IL32	12.5	3.45	13.71	9.46	8.67	9.54	144	37	130	87	88	81	95.3991	0.270307	0.546796	0.494347	0.621061	0.88269
PKD1	39.47	32.29	35.75	31.74	33.17	36.67	2732.53	2266.21	2303.21	2034.08	2578.03	2228.99	2351.85	0.077127	0.117629	0.65568	0.51203	0.833471
MED24	88.02	62.63	59.74	54.03	46.07	49.38	2700	1885	1589	1487	1779	1575	1819.94	0.312631	0.175683	1.77952	0.0751552	0.405612
RHOBTB2	93.32	142.38	94.94	183.16	157.63	185.26	7329.9	9504.61	5964.7	11168.3	12331.5	11907.7	9705.51	-0.67186	0.172895	-3.88595	0.00010193	0.00526567
HEATR5B	7.16	8.74	7.85	7.96	8.14	8.03	836	855	722	692	944	766	798.674	-0.00820502	0.106509	-0.0770363	0.938595	0.982924
SEC62	139.46	77.75	83.32	77.74	78.23	73.85	5020	2304	2372	2175	2986	2279	2813.14	0.346074	0.284304	1.21727	0.223502	0.629477
RPS20	1955.6	2222.93	2313.65	2260	2277.54	2410.07	11043	11177	10623	10508	13204	11522	11343.5	-0.114754	0.107678	-1.06571	0.286554	0.694247
CSDE1	262.49	252.07	249.63	246.45	263.93	245.87	14574	12101	11009	10851	14790	11595	12406.5	-0.0001978	0.0993886	-0.00199017	0.998412	0.999838
UBE3C	38.22	35.4	33.57	32.19	38.08	34.84	3023	2612	2338	2255	3103	2360	2597.84	0.031138	0.0996919	0.312342	0.75478	0.930706
REV3L	11.86	19	15.67	12.81	16.22	13.22	1637.92	2195.67	1362.97	1568.7	2125.84	1515.79	1720.64	-0.0231534	0.183085	-0.126462	0.899366	0.97321
TENM1	0.09	6.86	1.2	0.14	0.32	0.35	19	1334	115	25	73	64	262.608	3.16051	1.42487	2.21811	0.0265472	0.239055
PAX7	11.3	72.46	33.39	51.65	49.61	42.26	1022	6025	2584	3907	4883	3304	3614.49	-0.338243	0.524667	-0.644681	0.519134	0.836695
MASP2	1.47	1.79	1.33	1.35	0.97	1.73	57	62	42	43	39	57	50.0657	0.163441	0.380673	0.429348	0.66767	0.901749
IYD	2.37	0.84	4.38	0.79	1.95	3.12	217	67	291	75	93	96	142.526	1.14752	0.559629	2.0505	0.0403159	0.297785
FAM76A	3.4	4.29	4.74	3.16	3.88	3.32	95	127	102	86	118	86	101.994	0.152659	0.264013	0.578226	0.563112	0.859315
POMT2	26.66	22.86	26.29	16.23	20.54	15.64	1235	935	1016	748	957	875	958.645	0.286939	0.155639	1.84362	0.0652391	0.377977
VTA1	48.05	47.14	49.3	39.56	41.02	39.31	1294	1172	1069	888	1193	918	1083.18	0.222525	0.104008	2.13951	0.0323946	0.26435
MLXIPL	2.36	0.8	2.54	1.86	1.95	1.81	41	15	65	40	51	44	43.3863	-0.123108	0.631295	-0.195009	0.845386	0.960766
BAZ1B	50.43	45.61	35.98	35.17	41.3	36.06	4861	3848	2812	2742	4106	2880	3489.98	0.22009	0.171807	1.28103	0.200182	0.608314
RANBP9	22.54	32.47	24.07	26.41	27.26	28.45	1205.59	1587.92	1079.84	1189.89	1492.65	1325.6	1309.27	-0.072745	0.163217	-0.445695	0.655818	0.894866
SPRTN	11.49	8.11	10.92	8.74	9.67	8.59	316.22	277.47	297.96	199.84	328.19	221.27	271.546	0.25551	0.201682	1.2669	0.205192	0.613162
EEF1AKNMT	18.94	19.26	18.04	16.3	17.28	18.63	880	708	654	558	850	681	715.617	0.0889769	0.143897	0.618339	0.536352	0.84645
DYRK4	15.13	27.2	22.02	26.4	24.18	21.57	160	227	161	183	215	177	186.987	-0.0900473	0.232921	-0.386599	0.699053	0.914208
ZNF207	158.7	149.96	141.16	145.72	139.98	146.41	5899	4711	4002	4196	5057	4385	4681.92	0.0679392	0.123311	0.550956	0.581664	0.867285
UQCRC1	172.66	182.42	169.02	168.66	183.19	171.65	3785	3215	3164	3187	4164	3231	3445.23	-0.0723021	0.10936	-0.66114	0.508522	0.831126
STARD3NL	33.75	38.13	39.51	35.03	35.93	34.99	738	740	697	616	819	677	712.919	0.0311472	0.123561	0.25208	0.800979	0.947062
CD9	375.93	372.18	420.08	375.54	371.1	406.56	6761	5893	6111	5486	6814	6097	6191.54	0.0132719	0.119665	0.110909	0.911689	0.975777
NCAPD2	76.24	45.32	63.16	42.85	45.43	47.17	4320.77	2439.78	2754.13	2088.55	2546.11	2141.54	2696.32	0.460047	0.215315	2.13662	0.0326291	0.264974
GIPR	10.04	1.44	9.59	3.19	2.24	3.33	209	32	194	51	52	69	102.412	1.32965	0.67679	1.96464	0.0494563	0.329925
PHF7	3.46	3.82	4.26	3.81	3.37	3.76	66	61	66	54	64	67	63.2054	0.0443776	0.305361	0.145329	0.884451	0.970218
NISCH	63.66	107.01	77.1	93.98	97.17	97.62	3756	5642	3838	4418	5846	4969	4730.38	-0.218117	0.189392	-1.15167	0.249456	0.658787
FUZ	26.8	24.45	26.25	21.4	18.4	18.8	572.12	497.01	471.54	389.34	452.31	387.98	460.714	0.303495	0.139528	2.17516	0.0296181	0.251626
IDS	25.6	38.15	34.71	36.66	35.64	34.43	1389.52	1923.03	1445.89	1615.43	2066.62	1601.74	1670.26	-0.163569	0.17455	-0.937089	0.348713	0.740637
ZNF200	6.77	8.94	6.47	7.35	6.65	6.56	260	241.77	181.2	180	254	219	220.718	0.0417162	0.176334	0.236574	0.812987	0.950387
LRRC23	18.14	13.31	25.37	10.49	11.3	15.5	328.4	219.93	367.76	166.4	219.6	245.01	259.609	0.539321	0.316389	1.70461	0.0882668	0.433015
HFE	5.18	2.93	3.07	4.88	3.9	3.95	153	75	77	114	102	98	102.942	-0.0993323	0.369091	-0.269127	0.787832	0.942429
SCMH1	11.85	13.81	15.09	13.45	11.49	13.1	520	505	511	482	486	478	499.518	0.0622438	0.179166	0.347408	0.728285	0.921382
FYN	49.99	100.94	67.75	80.34	73.11	79.83	1029	1918	1255	1731	2001	1549	1581.85	-0.346723	0.261585	-1.32547	0.185015	0.588206
HIVEP2	5.86	5.83	7.39	4.58	5.42	6.41	972	858	996	618	927	896	877.435	0.210919	0.198011	1.06519	0.286791	0.694478
ELOA	51.26	33.57	35.25	34.19	36.44	30.86	2859.52	1662.63	1629.13	1581.4	2144.65	1540.3	1881.08	0.1971	0.220241	0.894928	0.370826	0.758077
LYPLA2	97.98	94.45	113.49	105.97	104.01	102.94	2285	1969	2118	2032	2527	2035	2160.32	-0.061126	0.134921	-0.453052	0.650512	0.892218
CLCN6	18.11	14.6	13.73	12.48	13.28	12.73	1118.04	998.15	737	709	968.57	737	868.873	0.215459	0.137773	1.56387	0.117847	0.491631
MRC2	7.71	2.28	12.76	1.51	1.73	3.39	699	158	975	108	166.98	260	404.044	1.80718	0.633192	2.85408	0.00431622	0.0794346
NME1-NME2	12.46	5.6	9.13	5.51	7.12	6.16	178.3	71.07	106.13	64.53	104.73	74.42	98.5555	0.529133	0.399583	1.32421	0.185432	0.589039
TSPAN9	11.24	12.48	10.49	16.21	14.09	13.51	725	740	593	759	886	751	740.995	-0.245102	0.118646	-2.06583	0.0388447	0.292388
BTBD7	11.33	12.92	8.47	11.74	11.71	11.25	1083	1289	804	1031	1445	1136	1121.31	-0.208464	0.161725	-1.289	0.197397	0.604971
APBA3	19.33	23.56	21.42	18.4	21.17	20.62	365	393	352	271	422	338	354.893	0.102807	0.166567	0.617209	0.537097	0.846705
MKS1	18.11	18.16	15.51	12.93	13.65	12.75	512	420	314	298	424	311	375.11	0.245882	0.179464	1.37008	0.17066	0.570131
ABHD5	17.69	16.33	18.27	15.48	14.64	16.28	524	454	465	375	479	437	455.062	0.144848	0.149328	0.970003	0.332045	0.728467
ANOS1	59.12	105.36	33.27	161.1	157.8	121.08	3425	5519	1581	6823	8934	6320	5372.59	-1.11897	0.36028	-3.10585	0.00189735	0.0442791
AKAP8L	141.25	146.72	134.46	128.91	134.98	145.17	3996.79	3609.61	3155.59	2942.31	4045.74	3355.2	3497	0.0403445	0.0835009	0.483163	0.62898	0.884646
MBTD1	14.43	17.3	11.35	13.68	13.29	14.51	1146	1190	765	820	1158	985	1000.3	0.0384628	0.15575	0.246952	0.804946	0.948398
UTP18	50.3	28.16	29.07	24.48	25.32	24.22	1417	708	686	565	752	595	775.53	0.518443	0.275462	1.88209	0.0598242	0.360588
RNF216	13.2	12.99	11.38	13.58	12.81	13.37	1190	1078	827	1058	1236	1059	1069.91	-0.148214	0.125121	-1.18457	0.236188	0.645157
TTC19	18.08	40.37	30.97	33.16	38.26	37.25	725.8	1491.13	1056	1174.42	1628.26	1307.03	1229.5	-0.328374	0.286417	-1.14649	0.251593	0.661216
PTBP1	348.46	274.22	281.43	257.7	276.31	256.31	15897	11370	10287	9513	13016	9729	11522.7	0.196368	0.152131	1.29079	0.196777	0.603918
DPF1	2.59	1.38	2.48	1.86	1.16	1.96	70	30	55	31	31	22	39.8871	0.862797	0.498119	1.73211	0.0832539	0.42409
SYT7	78.32	34.55	104.83	44.91	38.29	65.62	5230	2138	5934	2421	2737	3886	3776.87	0.55595	0.414685	1.34065	0.180033	0.582682
LARS2	17.63	14.01	15.67	16.24	15.71	13.54	1263	868	954	901	1200	869	1003.58	0.0404059	0.177711	0.227369	0.820137	0.952202
PIK3C2A	41.7	37.05	35.71	31.32	36.11	37.15	3780	3247	3051	2576	3636	2999	3196.37	0.116272	0.102125	1.13852	0.254903	0.66403
PLAUR	14.87	15.23	24.89	16.2	17.77	18.96	267	201	391	216	293	276	277.002	0.151447	0.351855	0.430424	0.666887	0.901366
ANLN	26.2	21.19	23.73	21.31	15.28	17.8	1732	1113	1101	993	1080	1010	1165.99	0.317098	0.197	1.60964	0.107477	0.475191
WIZ	38.97	37.88	36.51	34.48	36.23	33.45	2914	2502	1934	2144	2648	2048	2347.03	0.0734838	0.130019	0.565178	0.571953	0.864069
RABGAP1	39.03	41.03	37.92	39.09	45.97	39.66	2803	2876	2257	2433	3422	2530	2700.36	-0.0940836	0.101592	-0.926096	0.354396	0.746463
DCN	5.52	5.03	17.24	5.8	3.67	7.35	130	91	265	76	73	106	127.261	0.952159	0.528555	1.80144	0.0716341	0.395973
QPCTL	7.03	11.27	9.28	10.17	10.73	11	235	322	232	231	349	288	274.538	-0.146367	0.211376	-0.692446	0.488657	0.820833
PPP5C	86.66	92.63	87.13	89.61	87.84	85.74	2606.63	2447	2245	2138	2618	2221	2374.55	0.0457129	0.0923456	0.495019	0.620586	0.882486
CEP68	6.31	8.82	6.1	6.33	7.74	6.95	509.06	728	417.04	494	675.02	548.03	557.375	-0.0771884	0.213434	-0.361649	0.717614	0.919195
MAP4K3	18.26	18.53	14.18	16.79	18.17	16.9	1166	1019	772	930	1165	977	997.89	-0.0857147	0.129851	-0.660103	0.509188	0.831529
TMEM159	20.75	46.18	40.49	51.46	50.81	56.38	284	660	437	603	810	735	588.725	-0.642499	0.327638	-1.961	0.0498786	0.33184
BRCA1	13.96	11.18	6.98	7.07	6.62	9.35	896	562	341	372	485	421	503.085	0.439766	0.298474	1.47338	0.140649	0.530559
ERCC1	64.36	61.86	70.18	66.79	66.64	67.66	1276.68	1381.76	1164.31	1168.22	1517.36	1276.45	1293.73	-0.0669301	0.10742	-0.623069	0.533239	0.844816
SEMA3B	11.79	63.23	16.85	44.8	53.44	58.66	473	2387	540	1534	2340	2031	1533.34	-0.829513	0.550261	-1.50749	0.131685	0.515912
MBTPS2	6.92	9.01	7.01	7.95	8.76	8.69	510	567.83	411.22	472.26	645.18	513.58	516.599	-0.150454	0.138622	-1.08536	0.277762	0.685645
PRICKLE3	8.05	12.92	10.69	12.97	10.23	12.14	216.4	253.08	230.98	238.38	275.36	284.82	250.615	-0.207335	0.206274	-1.00514	0.314828	0.714607
EXTL3	19.61	20.92	19.63	20.84	21.31	17.76	2102	1656	1661	1609	2006	1598	1765.91	0.036674	0.129247	0.283751	0.776601	0.938667
ELOVL5	135.43	93.24	90.57	101.29	105	103.16	5983	3646	3278	3684	4802	3867	4166.25	0.0288557	0.205289	0.140562	0.888216	0.970586
CALCOCO1	75.69	76.85	80.66	57.22	71.76	73.92	2746	2418	2427	1800	2296	2024	2280.61	0.295506	0.113498	2.60362	0.00922456	0.131094
UBR7	20.59	22.19	14.77	18.5	17.27	15.66	1030	971	623	732	907	698	818.414	0.131437	0.172621	0.76142	0.446406	0.801377
MAP4K5	20.82	23.3	23.08	18.56	21.72	23.87	1013	1026	846	875	1050.98	1017	969.706	-0.054205	0.119008	-0.455473	0.648769	0.891443
EHD3	1.58	1.28	2.06	1.94	2.5	2.11	127	91	134	127	206	143	137.526	-0.421581	0.295049	-1.42885	0.153047	0.549052
PSMC4	111.62	84.46	94.15	90.58	84.82	76.47	2388	1674	1594	1510	1905	1390	1730.24	0.210267	0.168644	1.24681	0.212468	0.619986
MAN2B2	12.89	22.25	21.01	27.85	26.78	25.33	955	1442	1277	1661	1982	1567	1486.33	-0.508391	0.224722	-2.26231	0.023678	0.22502
SLC25A39	202.53	124.81	138.11	109.37	106.64	106.55	4245	2352	2439	1951	2386	1913	2522.69	0.497574	0.226054	2.20113	0.0277265	0.244588
MVP	88.46	98.06	124.18	148.03	137.73	135.29	3625.66	3663.2	4312.99	5129.6	6009.77	4912.8	4633.85	-0.471366	0.187355	-2.5159	0.0118727	0.152399
NUB1	58.82	42.47	55.65	35.26	46.63	39.51	1630.08	1193.86	1150.78	914.76	1399.77	1115.51	1222.66	0.198518	0.158278	1.25423	0.209757	0.617449
PGM3	66.96	30.98	70.11	34.81	38.12	33.87	2843.03	1331.27	2226.51	1150.02	1632.66	1275.6	1736.63	0.652652	0.285813	2.28349	0.0224015	0.218277
RWDD2A	3.92	3.69	4.87	3.05	3.71	4.35	243	202	245	154	236	227	217.667	0.160701	0.242084	0.663825	0.506803	0.830479
CLK1	55.05	79.03	44.15	61.42	66.54	63.99	1540	1839	991	1395	1953	1505	1519.57	-0.181078	0.197185	-0.918314	0.358454	0.748904
POLR3B	7.5	5.64	7.34	4.28	5.46	4.48	518	345	374	241	378	261	349.258	0.483792	0.214077	2.2599	0.0238277	0.225749
ANGEL1	26.77	18.56	20.4	17.52	22	16.93	1862.82	1256.98	1154.15	1038.46	1543.7	1069.07	1304.52	0.20891	0.18751	1.11413	0.265225	0.675473
RNF14	11.48	22.86	15.53	20.57	24.51	21.11	339	560	350	482	692	525	488.46	-0.454513	0.240553	-1.88945	0.058831	0.358275
DNASE1L1	10.46	14.82	12.9	13.47	12.56	15.61	319.84	401.87	352.23	347.67	396.94	364.56	365.096	-0.0642873	0.192295	-0.334316	0.738141	0.924725
DDX11	42.29	38.55	25.67	27.05	25.43	25.04	1614.24	1069.98	787.84	750.18	929.98	751.63	970.065	0.469852	0.225785	2.08097	0.0374366	0.286178
HEBP1	60.96	54.34	67.41	43.93	47.15	49.59	981	779	872	570	780	684	775.805	0.362195	0.160296	2.25954	0.0238497	0.225813
GPRC5A	245.27	399.84	267.79	406.36	408.07	430.73	15207	21880	13527	20245	26694	23295	20057.2	-0.495373	0.183578	-2.69843	0.00696669	0.109002
MAMLD1	1.59	1.18	1.13	0.84	0.72	0.57	55	76	55	46	59	36	54.2197	0.38779	0.352369	1.10052	0.271105	0.680705
TACC3	57.13	42.52	39.8	40.56	32.32	38.37	2134	1460	1210	1260	1378	1238	1435.83	0.264515	0.195095	1.35583	0.175154	0.576742
UFL1	13.04	13.17	15.59	12.43	12.96	15.23	911	814	841	708	931	867	844.62	0.0213354	0.142833	0.149373	0.88126	0.969153
POLA2	9.71	18.65	12.74	11.2	11.98	14.67	336.1	521.78	275.24	332.01	448.16	381.06	379.276	-0.0616344	0.250445	-0.246099	0.805605	0.948522
ZC3H3	11.78	11.97	14.09	9.8	10.88	11.9	612	557	594	418	596	527	549.68	0.188595	0.162778	1.1586	0.246619	0.655457
CAPN1	120.43	193.69	157.19	226.54	222.62	214.45	5111	7242	5669.97	7854	9954	7822	7272.8	-0.518123	0.178289	-2.90608	0.00365983	0.0708996
ACP3	11.29	11.29	12.7	17.36	14.65	19.48	357	260	305	437	435	449	376.289	-0.548422	0.216199	-2.53665	0.0111919	0.147651
MDH1	127.83	130.5	129.67	115.72	129.92	117.21	2437	2193	1923.38	1772	2527.44	1872	2104.99	0.0736856	0.101262	0.727671	0.466815	0.811371
SLC30A9	55.79	58.63	58.14	57.36	62.01	46.9	2175	2125	1829	1795	2420	1847	2021.23	0.00134995	0.090562	0.0149064	0.988107	0.995954
MTMR11	6.45	8.56	8.54	7.4	5.75	9.68	218	254	267	223	251	305	255.012	-0.0901948	0.261136	-0.345394	0.729799	0.921916
COX15	7.53	8.47	7.37	7.82	7.89	8.63	426.67	461.16	356.2	380.03	548.75	411.93	427.678	-0.121593	0.141962	-0.856517	0.391712	0.769983
CCDC88C	19.69	23.7	23.4	19.43	20.81	23.68	1734	2003	1788	1511	1996	1865	1815.35	0.0295224	0.14655	0.201449	0.840348	0.958864
YAF2	19.71	15.71	15.06	12.04	15.43	13.6	367	211	207	155	274	191	230.252	0.327194	0.280119	1.16805	0.242786	0.653121
ZMYND11	42.05	57.66	44.02	45.46	49.13	43.2	2240	2716	1889	2018	2755	2024	2257.49	-0.00659091	0.143623	-0.0458903	0.963398	0.989996
BID	64.32	65.77	78.28	64.03	61.57	72.09	1119	1070	1113	960	1189	1175	1106.37	-0.0231939	0.154483	-0.150139	0.880655	0.969122
MATR3	213.71	217.7	151.18	183.98	213.31	184.75	7946.82	7459.75	4887.61	5822.48	8499.88	5969.29	6676.17	-0.0241996	0.159088	-0.152114	0.879097	0.968436
XYLT2	61.03	21.41	19.51	23.41	22.81	22.26	1441	1030	881	1028	1314	1064	1117.09	-0.0540533	0.166886	-0.323894	0.746018	0.927647
RGPD5	15.88	14.3	11.12	11.39	15.2	18.39	1597.24	1370.16	906.43	1066.59	1673.22	1552.77	1343.86	-0.178374	0.201022	-0.887336	0.374898	0.760022
NUDCD3	44.58	60.14	51.52	59.11	54.57	52.81	1553	1941	1444	1581	2068	1654	1700.33	-0.118926	0.141318	-0.841551	0.400039	0.775397
CHDH	7.05	6.66	5.51	6.99	7.28	5.83	563	601.66	439.31	475	591.49	471.6	520.763	0.0360556	0.136619	0.263913	0.791847	0.942655
IL20RA	2.51	1.27	2.68	4.66	2.46	3.46	126	62	103	147	119	114	113.115	-0.421872	0.385448	-1.0945	0.273736	0.682149
GLT8D1	64.49	51.53	68.71	51.49	56.46	59.65	1463.06	1072.03	1213.13	930.03	1302.02	1081.02	1172.09	0.168065	0.162418	1.03477	0.300777	0.703798
ATP2C1	41.11	53.32	37.54	40.84	45.16	39.77	2103.4	2334.99	1735.32	1754.82	2443.27	1860.22	2024.02	0.0111842	0.11565	0.0967071	0.922959	0.978435
SLC38A5	5.99	0.45	6.15	0.46	0.58	0.83	121	5	85	9	11	11	40.3482	2.75629	0.976465	2.82273	0.00476172	0.0857052
RALBP1	17.05	26.26	19.75	22.86	25.05	25.22	1232	1653	1148	1345	1861	1524	1453.19	-0.244851	0.164912	-1.48474	0.137614	0.525263
RUFY3	22.52	27.07	22.72	24.93	23.61	22.75	862	833.48	653	741	919	761	790.968	-0.0693167	0.109825	-0.631155	0.527939	0.841217
CNTN1	3.68	14.76	9.93	22.66	19.14	20.66	263	837	557	1056	1250	986	828.891	-0.992328	0.402924	-2.46282	0.0137851	0.167457
WWTR1	74.95	140.72	128.43	135.99	137.31	150.94	3450.62	5914.15	4668.55	4962.97	6536.39	6534.86	5358.17	-0.367978	0.246219	-1.49452	0.13504	0.521449
AGPS	19.64	14.29	16.88	20.01	15.88	17.1	1150	948	794	887	1036	898	947.802	0.00394476	0.132852	0.029693	0.976312	0.992873
CXorf56	16.2	16.28	12.69	15.77	15.59	15.99	482	378	299	332	450	376	382.556	-0.0268389	0.172516	-0.155573	0.876369	0.967741
TTC27	7.5	6.73	5.71	6.41	6.33	5.85	350	278	209	244	304	230	266.597	0.0730852	0.1994	0.366526	0.713973	0.918388
ZNF582	4.44	2.91	2.46	3.13	3.39	4.8	60	49	30	41.32	62	54.52	48.8059	-0.217224	0.365333	-0.594592	0.552116	0.854796
PHLDB1	35.13	57.98	34.08	47.63	51.82	46.1	1556.51	2438	1337	1853	2473	1879	1908.79	-0.241668	0.224048	-1.07864	0.280747	0.687847
CYP24A1	1.36	7.88	8.51	11.8	9.73	12.88	45	218	229	297	311	316	240.394	-0.887734	0.580694	-1.52875	0.126327	0.507787
PRDM11	9.58	8.42	9.47	7.96	7.91	8.42	736	875	668	608	890	730	746.582	0.0213067	0.146195	0.145742	0.884125	0.970218
SNAI2	0.4	0.56	1.12	2.41	2.64	2.71	11	18	32	69	83	82	49.8228	-1.91388	0.53272	-3.59265	0.000327333	0.0124347
CD74	34.83	0.9	0.42	3.85	3.77	2.58	720.17	19.12	8	63	63	45	142.919	1.98511	1.56035	1.27222
ZRANB1	15.22	15.09	11.75	15.89	15.36	15.05	1163.27	1045.84	733.24	799.09	1160.33	854.5	947.717	0.0405269	0.154126	0.262946	0.792592	0.942945
NCDN	26.27	38.03	23.7	29.1	33.19	29.81	1143	1615	880	1124.99	1625	1247	1259.51	-0.157927	0.211654	-0.746157	0.455573	0.804627
ZFP64	4.92	8.87	6.95	7.6	8.91	8.06	229	354	259	288	431	284	305.674	-0.251978	0.246619	-1.02173	0.306908	0.708293
MNAT1	55.31	62.04	52.56	57.07	58.65	52.13	693	726	557	612	782	564	651.823	-0.00666188	0.137258	-0.0485355	0.961289	0.98952
SAMD4A	8.73	6.11	11.09	4.75	6.23	6.17	577	336	616	279	357	307	414.329	0.701906	0.304428	2.30566	0.0211299	0.213225
MRE11	14.46	17.62	13	12.4	15.21	15.49	660	815	495	529	805	638	649.847	-0.020423	0.186633	-0.109429	0.912863	0.97625
PLEKHB1	27.58	38.48	27.19	20.78	18.44	17.74	674	785	488	344	497	296	506.94	0.758953	0.213042	3.56245	0.000367413	0.0134231
SERPINB1	35.77	29.59	25.34	31.97	17.22	30.21	925	799	562	735	468	708	702.582	0.179622	0.300602	0.597542	0.550146	0.853884
SPAST	14.67	16.72	10.35	13.81	13.22	11.17	667	613	395	413	627	463	522.019	0.131657	0.1873	0.702923	0.482104	0.81906
NRXN3	6.66	3.3	5.35	4.07	4.31	3.49	409	183	278	205	272	167	250.48	0.421345	0.337976	1.24667	0.212518	0.619986
OSBPL5	4.98	13.91	13.11	8.53	10.97	14.18	215	573	466	379	504	516	445.235	-0.150748	0.393294	-0.383296	0.7015	0.914691
AQR	15.97	17.68	17.05	15.37	17.65	19.66	1407	1506	1210	1216	1641	1246	1363.57	-0.00777027	0.108069	-0.0719012	0.942681	0.985007
CPS1	14.38	1.54	2.31	1.33	2.46	0.83	1257	47	119	94	216	58	280.118	1.9044	1.25521	1.5172	0.129216	0.511273
FHL1	2.08	12.8	2.91	6.63	10.15	11.2	41	322	59	161	313	290	194.514	-0.881866	0.710949	-1.24041	0.214825	0.622
RTF2	67.97	69.33	69.95	59.83	71.17	60.2	1703	1477	1333	1204.75	1768	1244.79	1443.18	0.0872283	0.122485	0.712156	0.476368	0.816217
SLC45A4	4.31	8.56	8.7	10.23	10.65	8.92	492	719	762	749	968	744	742.628	-0.308615	0.259013	-1.1915	0.233456	0.642222
RNF10	128.33	121.56	117.01	101.65	113.58	99.05	4743	3612	3879	3060	4063	3352	3770.61	0.21013	0.136509	1.53932	0.123727	0.502656
ZNF839	9.36	11.35	9.35	7.37	8.54	8.66	313.89	374.11	274.62	245.89	356.51	291.7	307.561	0.0916415	0.171505	0.534337	0.593108	0.871316
ZDHHC6	15.99	26.61	18.41	15.44	19.24	16.57	454.02	599	394.06	379	527	390	453.618	0.142829	0.188221	0.758836	0.44795	0.801905
RNH1	121.21	120.46	115.1	111.88	115.58	111.16	3294	2937	2519	2494	3184	2573	2818.5	0.0627277	0.0873223	0.718347	0.472543	0.81463
NDUFS1	39.33	38.4	50.65	39.04	41.89	40.2	1588.43	1281.52	1482.8	1151.9	1570.17	1275.89	1389.64	0.117379	0.1566	0.749542	0.45353	0.804474
RB1CC1	22.2	25.89	22.42	20.88	21.88	19.14	1855	1901	1699	1393	2043	1548	1730.2	0.124268	0.113259	1.0972	0.272553	0.681174
ERP44	22.31	20.61	23.26	21.58	24.14	22.7	1783	1458	1509	1406	1985	1530	1604.25	-0.0596634	0.129836	-0.459528	0.645855	0.890266
ALAS1	83.75	109.2	126.98	91.68	92.32	99.73	2882	3092	3475	2541	3237	2888	3031.02	0.12436	0.182211	0.682502	0.494922	0.823691
BIRC3	3.24	1.03	7.72	5.05	1.85	6.34	164	33	335	181	86	234	180.337	0.0904861	0.787406	0.114917	0.908511	0.974857
AKAP11	8.13	9.81	8.45	8.18	8.84	8.84	1370	1462	1155	1122	1532	1255	1308.73	0.011856	0.10282	0.115309	0.9082	0.974777
GLRX2	6.87	9.07	4.67	7.64	7.79	6.15	154.06	132.93	82.91	114.02	133.16	131.19	123.65	-0.0751908	0.264942	-0.283801	0.776563	0.938667
SNAPC1	6.75	9.21	8.48	8.86	11	10.84	280.45	338.89	285.9	300.16	470.01	379.83	340.733	-0.34808	0.186597	-1.86541	0.0621243	0.369223
DERA	34.4	33.33	34.83	31.41	30.58	32.88	708	584	568	534	695	585	609.995	0.0181403	0.129821	0.139733	0.888871	0.970699
STRAP	171.54	101.75	168.22	98.14	109.84	104.9	4903	2612	3957	2302	3259	2552	3252.34	0.495332	0.248961	1.98959	0.0466356	0.322422
DEF6	1.74	2.59	3.03	3.94	4.82	2.96	40	39	75	102	137	91	81.2282	-1.06706	0.435439	-2.45055	0.0142638	0.170737
PLEKHO1	18.75	33.96	11.05	26.68	29.2	32.55	439	721	226	525	736	615	536.13	-0.482015	0.358052	-1.34621	0.178234	0.581591
GCLM	9.27	12.21	12.73	7.81	11.65	12.93	273	331	305	195	301	294	282.753	0.20042	0.229262	0.874196	0.382011	0.765247
UBR2	10.45	11.44	10.14	10.76	11.36	11.53	1387	1344	1093	1164	1552	1290	1297.87	-0.0869978	0.0900046	-0.966593	0.333748	0.729912
EHD2	17.03	27.48	31.59	38.4	30.48	42.49	890	1177	1284	1583	1713	1904	1440.79	-0.64108	0.249756	-2.56682	0.0102635	0.139916
DEPDC1	7.95	4.3	7.4	6.96	4.05	4.88	339	229.97	263	197	232	186.97	240.669	0.412574	0.218613	1.88723	0.0591295	0.35844
CCDC28A	10.94	18.39	11.42	13.79	13.27	13.55	202	297.96	169	206	249	208	220.8	-0.0162502	0.248933	-0.0652796	0.947951	0.986624
RRAGD	4.16	1.59	3.33	1.02	0.87	1.33	165	29	101	29	39	55	69.3353	1.23434	0.653251	1.88954	0.0588198	0.358275
HSF2	14.62	33.16	17.3	15.58	21.65	22.5	488	726	411	405	610	524	522.37	0.0594566	0.23282	0.255375	0.798433	0.945722
PHF20	23.17	21.64	17.49	17.62	23.52	21.15	961	1009	845	850	1100	910	942.635	-0.0399816	0.105058	-0.380565	0.703526	0.91545
HSD17B6	2.71	4.75	2.22	3.75	5.24	2.3	57.1	97.04	37	68	123	36	67.8806	-0.250393	0.536271	-0.466915	0.640561	0.88881
NR1H3	11.98	11.6	10.42	9.01	8.21	8.3	240	166	181	118	154	134	164.662	0.512684	0.225907	2.26944	0.0232414	0.22263
TYMP	8.29	11.35	16.03	9.74	6.52	8.98	183.86	192.98	286.78	175.89	121.7	185.04	195.503	0.437587	0.390467	1.12068	0.262425	0.672178
NCAPH2	61.81	45.98	35.09	38.76	34.15	32.01	2032.99	1417.35	1017.76	1107.29	1278.7	1012.93	1295.28	0.347773	0.218731	1.58995	0.111845	0.481912
TOMM34	24.71	42.38	34.5	39.46	40.69	41.49	761	1156	863	992	1289	1078	1022.26	-0.28359	0.203688	-1.39228	0.163839	0.562015
SEC63	60.56	35.02	42.39	32.87	49.78	38.57	3988.81	2511.8	2435.55	2299.92	3269.84	2403.88	2787.63	0.142405	0.191935	0.741942	0.458123	0.806248
KPNA6	25.65	21.78	23.06	19.26	21.57	20.58	2811	2217.35	2290.29	1931	2730	2141.74	2340.88	0.0949024	0.13049	0.727277	0.467056	0.811383
VIM	128.13	244.58	277.63	163.88	188.23	205.82	3667.77	6205.55	6492.77	3831.62	5580.23	4985.52	5158.23	0.203337	0.286773	0.709052	0.478292	0.817824
RTEL1-TNFRSF6B	2.89	4.76	2.36	3.07	2.84	3.42	277.84	399.79	181.24	241.79	278.28	264.92	271.716	0.0842395	0.285552	0.295005	0.76799	0.934924
FAS	6.72	13.66	6.82	28.93	31.36	19.51	149.81	298.89	163.6	571.24	808.62	415.36	397.941	-1.55529	0.338243	-4.59816	4.26247e-06	0.00044508
RNASET2	31.96	30.29	52.94	30.75	28.39	29.47	490.85	444.68	673	411.38	468.15	405	487.242	0.331254	0.273737	1.21012	0.226233	0.633737
CD44	76.96	19.85	17.93	35.04	18.87	32.07	2453	584	465	744	729	780	934.754	0.536306	0.538857	0.995266	0.319607	0.71816
AGPAT4	2.53	5.6	4.45	4.52	4.53	6.44	212	450	332	364	484	469	386.226	-0.40942	0.322496	-1.26953	0.204251	0.612133
BTN3A1	4.29	9.06	3.62	6.4	6.8	7.36	153.32	287.88	130.12	198.43	262.89	240.05	210.528	-0.326417	0.328658	-0.993182	0.320621	0.719227
MIPEP	9.84	17.41	9.84	11.36	13.51	11.81	283.3	565	291	349	503	366	389.577	-0.110913	0.306328	-0.362074	0.717297	0.919195
PRKCH	5.68	10.93	10.07	13.77	16.3	19.78	239	396	355	623.53	780	811	537.461	-1.16583	0.273414	-4.26397	2.00829e-05	0.00154328
IFNGR1	70.37	59.84	93.33	136.03	109.66	123.55	2104	1582	2195	3360	3460	3128	2661.53	-0.772459	0.219704	-3.51591	0.000438247	0.0151108
B4GALT7	28.87	22.38	27.88	20.06	24.28	22.92	731	475	532	415	609	467	534.014	0.209261	0.199253	1.05023	0.293613	0.699242
VRK2	16.68	17.6	15.18	16.01	16.9	18.88	437.24	427.33	339.41	353.53	476.59	432.67	408.963	-0.0931754	0.137595	-0.677173	0.498296	0.826207
VEZT	99.67	88.61	81.26	86.29	84.03	86.23	3496	2872	2327	2501	3332	2657	2840.26	0.00853714	0.121711	0.0701426	0.94408	0.985313
BRD9	20.68	25.96	22.65	26.92	20.18	22.92	904.99	966.59	701.16	769.44	918.24	750.18	831.006	0.050652	0.130034	0.389529	0.696885	0.912833
SNX1	102.07	122.8	91.92	114.63	111.07	106	3394	3512	2594	2636	3370	2892	3048.27	0.0688606	0.0998615	0.689561	0.490471	0.820833
TBPL1	18.08	25.82	23.63	20.94	23.13	22.53	259	308	255	217.14	312.04	247.22	265.154	0.07489	0.178712	0.419053	0.675178	0.903941
ARNTL2	13.43	12.02	9.94	8.88	8.41	6.87	681	563	406	352	477	352	465.765	0.453575	0.17961	2.52533	0.0115591	0.150241
BCLAF1	122.98	134.09	111	130.67	126.31	121.13	5375.1	5036.08	3743.51	4866.13	5654.62	4658.52	4865.94	-0.13455	0.119806	-1.12306	0.26141	0.670396
SLC39A9	37.43	31.38	38.67	33.57	34.65	30.96	2929	2172	2397	2048	2631	2106	2373.27	0.12956	0.148938	0.869894	0.384358	0.766178
ANK1	0.42	1.21	1.04	1.59	0.98	0.83	48	120	63	114	121	68	89.0014	-0.413279	0.462919	-0.892767	0.371982	0.758648
TFB1M	8.18	11.4	7.35	6.37	7.74	10.18	158.98	202.42	137.43	142.06	207.81	170.62	168.573	-0.0807089	0.218009	-0.37021	0.711226	0.918388
RABEP1	14.6	28.07	22.81	20.55	25.77	23.12	922.72	1656.68	1304.65	1222.91	1722.3	1228.65	1341.76	-0.098121	0.260579	-0.376551	0.706508	0.916613
HMGB3	2095.01	457.86	1520.06	557.48	604.77	485.01	50836	10416	30311	11010	15442	10830	21267.6	1.28287	0.463349	2.7687	0.00562804	0.0956006
NUP160	36.68	29.7	29.45	26.04	27.78	26.48	2970	2261	1902	1737	2394	1872	2167.15	0.224074	0.143659	1.55976	0.118816	0.493603
BAK1	13.21	18.25	17.17	15.4	15.68	15.9	452	553	477	430	552	459.01	486.826	0.0296958	0.166487	0.178367	0.858435	0.963418
IKZF2	8.68	10.72	9.35	10.3	10.2	10.7	636	677	561	597	806	719	663.747	-0.195877	0.124741	-1.57027	0.116353	0.489763
GRN	424.55	341.31	341.45	411.28	409.74	402.55	12339	8916	8175	9939	12470	10037	10250.9	-0.168802	0.144705	-1.16652	0.243403	0.653121
FAM13B	14.49	18.83	9.28	13.34	14.05	11.06	1133	1229	601	805	1125	710	918.278	0.132788	0.250446	0.530205	0.59597	0.872512
ARHGAP31	3.06	5.28	2.68	5.27	4.63	4.93	312	655	343	628	713	630	546.991	-0.618132	0.307998	-2.00693	0.0447568	0.314837
CENPQ	5.9	6.37	4.69	5.53	5.16	5.4	158	151	102	121	142	122	131.733	0.059868	0.224121	0.267123	0.789374	0.942621
SARS1	102.81	114.82	124.36	136.58	147.41	138.9	2813	2860	2812	3133	4235	3278	3183.21	-0.332407	0.124801	-2.6635	0.00773333	0.116777
RANBP3	81.05	85.28	68.35	73.8	77.2	71.51	2271	2246	1641	1835	2249	1729	1982.1	0.055072	0.122234	0.450544	0.652318	0.892903
ARID4A	8.68	10.43	7.91	8.14	9.57	10.16	598	655	405	497	754	616	580.902	-0.193958	0.179446	-1.08087	0.279753	0.686657
EIPR1	19.94	22.33	22.65	23.14	23.16	21.11	507	491	442	469	568	437	484.634	-0.0519582	0.136745	-0.379963	0.703973	0.91545
PNPLA6	17.35	28.18	26.45	20.29	23.58	25.37	781	1111	980	907	1179.94	1040.61	1001.87	-0.127275	0.205979	-0.617903	0.53664	0.846705
IFT88	6.02	10.39	5.41	5.44	7.37	5.98	259	371	178	203	328	223	256.208	0.0806538	0.281978	0.286028	0.774856	0.938252
ALG1	46.95	28.45	37.5	28.16	31.72	24.26	984.05	475.69	619.66	446.21	684.45	423.51	598.374	0.410999	0.28869	1.42367	0.154542	0.550678
ZCCHC8	23.15	17.52	16.46	13.05	15.99	14.79	1041	696	676	538	771	568	707.475	0.343373	0.187055	1.83568	0.0664055	0.38176
ABCF2	20.62	20.15	21.11	17.5	22.23	17.36	1009.7	804.36	685.44	711.28	1061.48	767.95	830.96	-0.0398911	0.149022	-0.267686	0.788941	0.942607
CHPF2	50.98	36.3	51.06	46.44	44.53	44.92	3226	2034	2669	2373	2858	2368	2587.31	0.0458242	0.203831	0.224815	0.822123	0.95263
FUT8	75.17	57.91	74.52	37.75	34.51	41.57	3265.97	2260.14	2629.15	1366.28	1520.04	1545.17	2095.12	0.853704	0.185366	4.60551	4.11462e-06	0.000438982
UBA6	34.86	36.03	37.34	25.76	31.39	32.78	1295	1373	1200	979	1468	1285	1260.61	0.0436663	0.135517	0.32222	0.747286	0.928464
GAB2	5.6	4.19	5.39	1.91	1.94	2.49	548	380	393	159	205	215	314.462	1.16412	0.216944	5.36598	8.05115e-08	1.71793e-05
ATP6V0A1	37.23	38.46	34.77	37.39	36.97	36.8	2051	1851	1535	1625	2072	1693.27	1794.57	-0.0109456	0.0925444	-0.118275	0.90585	0.973912
PIAS1	39.55	47.3	38.06	30.63	35.22	32.09	2182.58	2451.48	1557.09	1460.45	2115.21	1569	1867.5	0.246146	0.15424	1.59587	0.110518	0.480321
SLC4A7	14.52	25.75	22.92	19.38	19.43	22.25	1092	1741	1376	1183	1596	1464	1409.29	-0.0171502	0.225539	-0.0760412	0.939386	0.983426
APBA2	4.93	15.41	10.08	22.08	20.73	20.95	250	691	391	913	1090	896	706.84	-1.13622	0.364854	-3.11418	0.00184459	0.0432592
MAP2K3	45.33	45.14	37.26	47.2	45.94	48.6	1345	1146	888	1086	1387	1239	1174.17	-0.166393	0.131228	-1.26797	0.20481	0.612503
TMSB10	5764.42	4558.46	5379.24	4409.4	4427.21	4517.9	26544	18684	20209	16765	20937	17636	20054.1	0.22124	0.150746	1.46763	0.142205	0.532337
ASTE1	4.04	3.22	4.6	4.97	4.84	5.92	157.6	123.01	154.68	169.18	197.73	190.78	166.389	-0.369998	0.240605	-1.53779	0.124101	0.503604
RNF19A	53.4	25.88	31.05	26.29	21.21	24.94	2401.75	971.92	1277.85	1094.59	1338	1258	1378.47	0.295178	0.311239	0.948397	0.342927	0.736102
PEX3	9.56	9.69	8.84	7.68	10.4	7.11	285	266	248	205	286.88	225	251.425	0.144442	0.15802	0.914072	0.360679	0.750219
GABARAPL2	97.98	116.9	118.52	106.44	112.98	112.59	1325	1407	1299	1173	1540	1288	1336.67	0.000159384	0.120794	0.00131947	0.998947	0.99996
SH3YL1	57.3	75.08	74.83	79.49	71.35	94.23	1133.04	1389.68	1186.91	1291.33	1612.24	1637.28	1377.2	-0.307195	0.168974	-1.81801	0.0690633	0.388692
FAM136A	45.78	48.32	37.28	32.17	35.42	38.02	1324	1272	871	796	1073	947	1036.85	0.270183	0.143744	1.87962	0.0601603	0.36197
VCL	37.05	42.13	44.01	45.14	41.92	45.08	3463.45	3401.19	3315.61	3383.93	4123.96	3564.04	3543.64	-0.135822	0.11417	-1.18965	0.234183	0.643298
DEPDC1B	7.37	8.6	5.36	8.01	5.56	6.71	247	253	150	203	186	196	205.186	0.0965232	0.255576	0.37767	0.705676	0.91622
DAPK2	14.9	28.44	11.34	15.66	17.78	21.41	490	791	295	423	545	593	517.265	-0.0348731	0.332741	-0.104806	0.91653	0.97727
NSMAF	9.75	15.89	14.67	16.57	15.35	13.9	472	691	479	559	757	596	589.967	-0.2323	0.200031	-1.16132	0.245511	0.65471
ADSS2	30.35	33.32	31.07	29.48	32.26	33.17	1241	1178	1025	975	1350	1126	1143.14	-0.0184661	0.0964265	-0.191505	0.84813	0.961235
TIMP2	16.27	6.97	15.9	4.15	5.01	6.86	949.11	349.08	746.72	195.15	291.51	329.07	476.154	1.31824	0.396448	3.32514	0.000883743	0.0259707
RFC1	40.13	33.55	31.42	30.37	27.76	22.14	2349	1792	1473	1258	1704	1345	1635.91	0.355345	0.14871	2.38951	0.0168707	0.18803
TBC1D23	17.22	11.32	18.33	9.87	11.21	11.24	883	597	701	483	669	554	644.849	0.342495	0.188923	1.81289	0.0698492	0.390577
CUL3	68.83	62.54	59.47	58.19	60.3	58.07	3133.3	2495	2171	2059	2846	2229	2467.77	0.107669	0.122364	0.87991	0.378908	0.763122
ZZZ3	17.89	22.72	21.78	17.29	20.12	18.26	1177	1299	1102	914	1434	1081	1159.83	0.0586885	0.138371	0.424137	0.671466	0.902822
USP2	6.92	3.1	23.24	4.97	4.45	3.16	252	116.64	721	153	201	137	273.873	1.2313	0.640813	1.92146	0.0546739	0.344443
TUBG2	15.49	23.52	19.57	16.8	18.59	22.6	415.58	548.57	425.58	364.3	507.05	504.35	460.028	0.00335583	0.202438	0.0165771	0.986774	0.995811
RPL26L1	79.94	68.11	56.89	68.36	83.02	54.75	662	521.96	400	492	702	414	524.964	-0.0424234	0.212846	-0.199315	0.842016	0.959407
NSUN2	61.07	46.51	51.28	44.3	47.29	44.55	2651	1701	1812	1544	2123	1592	1888.5	0.210973	0.183256	1.15125	0.249631	0.658894
FBXO42	15.81	17.65	18.39	16.94	16.52	13.14	1008	880	807	675	1018	770	852.934	0.120204	0.124774	0.963372	0.335361	0.730878
MFAP3	29.67	28.66	29.51	25.73	28.41	24.9	805	654	597	509	804	532	643.106	0.148909	0.162459	0.916597	0.359354	0.749825
MRI1	12.65	14.2	10.71	12.26	14.03	12.28	371	370	272	328	443	332	349.903	-0.143964	0.150336	-0.957614	0.338257	0.733579
METTL1	32.28	15.27	19.8	16.02	15.5	14.14	570	236	282	214	280	217	295.706	0.578537	0.33804	1.71145	0.0869988	0.432018
AGA	41.35	35.36	30.57	34.03	34.23	28.78	780	539	455	526	658	456	563.306	0.0819047	0.208815	0.392235	0.694885	0.912046
PI4K2B	20.53	19.38	19.03	16.05	16.5	14.89	800	709	646	560	684	622	668.223	0.184784	0.119392	1.54771	0.121692	0.499719
BOD1L1	22.1	18.39	16.2	15.25	16.61	16.26	2783	2110	1825	1713	2407	1910	2104.25	0.133224	0.141282	0.942965	0.345699	0.738089
MAT2B	32.2	42.11	30.67	37.97	41.47	43.03	1019	1193	761	944	1346	1158	1061.38	-0.237102	0.160662	-1.47579	0.140002	0.529628
TLL1	0.51	2.08	5.69	1.89	1.34	1.52	42	108	297	86	122	102	130.836	0.615945	0.696282	0.884621	0.376361	0.761056
EDC4	55.4	48.08	42.68	43.57	43.48	44.88	2928.33	2374.56	2024.88	2042.49	2473.5	2050.22	2302.03	0.128982	0.122045	1.05684	0.290584	0.698003
TRIO	34.43	44.19	37.35	37.54	34.63	42.27	4372	4482	3771	3587	4545	4021	4117.58	0.0351018	0.0860056	0.408134	0.683175	0.908008
VCAN	66.73	168.92	100.66	161.32	178.09	195.51	7251	17650	9618	15188	21833	18727	14989.9	-0.701287	0.319004	-2.19837	0.0279229	0.244993
CLEC16A	16.14	18.04	17.88	17.24	18.06	18.61	1349	1381	1245	1192	1578	1344	1344.9	-0.0629412	0.106124	-0.593094	0.553118	0.854796
CDH1	296.75	311.91	266.81	362.24	376.91	317.82	16861	15702	12357	17018	22532	15691	16574.5	-0.318804	0.118932	-2.68057	0.00734971	0.112522
MTREX	37.11	25.86	30.13	25.93	32.06	27.54	2209.78	1452.01	1550.95	1278.11	1855.2	1478.63	1624.33	0.161478	0.178376	0.905269	0.365323	0.753754
DNAH5	1.72	2.76	5.88	2.75	1.99	4.6	301	437	1162	473	474	819	633.396	0.14856	0.564418	0.263209	0.792389	0.942902
ZFYVE16	25.48	27.96	19.78	22.1	27.56	25.62	1697.35	1739.62	1388	1703.98	2218.56	1766.71	1744.55	-0.257258	0.0918709	-2.80021	0.00510695	0.0899397
RIPOR1	13.42	20.82	15.48	20.13	23.38	18.81	590	789	643	683	887	657	707.035	-0.147174	0.184404	-0.79811	0.424807	0.790499
C6	1.37	0.84	7.2	0.7	0.41	1.96	83	21	265	11	14	63	80.7184	2.12323	1.00395	2.11487	0.0344409	0.273968
RAI14	28.38	26.71	28.2	22.48	22.36	26.03	2123	1444	1728	1302	1703	1591	1645.08	0.188679	0.184238	1.02411	0.305785	0.707539
PNKP	47.77	79.16	45.72	49.97	43.95	49.35	927.53	997.38	789.76	777.85	922.08	790.49	865.197	0.100778	0.118204	0.852573	0.393896	0.77201
BEST2	0.38	0.26	6.06	0	0	0.04	12	4	149	0	0	1	30.5712	7.39278	1.83795	4.02231	5.76313e-05	0.00343524
PHLPP2	5.94	5.02	5.34	3.93	4.75	4.03	647.08	587.52	451	391.91	562.64	439.2	508.118	0.253991	0.138478	1.83417	0.0666294	0.382595
SPDL1	17.85	16.36	13.13	10.68	12.72	16.59	647	438	328	245	402	314	388.478	0.529585	0.245191	2.15989	0.0307815	0.257205
STAU2	30.52	41.07	31.85	32.18	36.97	33.34	910.11	995.43	768.88	760.32	1060.13	856.56	886.408	-0.0173164	0.117432	-0.147459	0.88277	0.969782
SLC66A1	18.13	18.53	18.67	13.49	15.08	16.85	512	440	416	305	445	379	413.604	0.263937	0.146819	1.79771	0.0722229	0.39751
CTNS	14.25	25.56	16.69	21.05	21.48	16.37	405.22	666.55	427.37	525.6	631.65	448.87	516.328	-0.118484	0.250152	-0.473648	0.635751	0.887095
RTN4R	6.39	9.56	6.43	9.35	9.19	9.26	185	241	148	225	274	229	216.082	-0.371169	0.216308	-1.71593	0.0861748	0.430871
PHF23	21.11	41.57	32.76	34.36	39.36	43.84	488	929	733	743	1074	975	824.32	-0.373648	0.28499	-1.31109	0.189827	0.595151
CDH10	0.43	0.87	1.05	0.93	1.63	1.41	23	39	40	31	62	51	40.8786	-0.471527	0.468616	-1.00621	0.314314	0.714142
INPP4A	13.27	13.85	12.25	11.23	11.92	11.49	1014	962	813	711	1004	849	886.516	0.104931	0.106709	0.983331	0.325444	0.723357
RAB27B	3.86	6.22	2.94	5.82	5.3	5	227	398	265	386	456	448	364.144	-0.556222	0.265463	-2.09529	0.036145	0.28093
PSMA4	169.3	200.62	162.95	158.03	171.86	163.61	2101	2167	1584	1585	2223	1668	1871.44	0.0770543	0.114671	0.671963	0.501607	0.82827
LSG1	26.14	27.52	23.49	25.45	20.87	14.56	840	751	511	526	702	438	619.81	0.30838	0.200503	1.53803	0.124041	0.503518
PARP3	3.49	6	3.26	4.83	5.45	4.21	77	123	80	112	153	95	106.025	-0.371772	0.312117	-1.19113	0.233602	0.642383
TNC	16.86	7.52	16.38	13.7	10.45	11.46	1299	538	998.99	878	877.99	816	905.031	0.114139	0.333164	0.34259	0.731907	0.922697
THAP3	9.94	15.46	12.95	10.67	12.77	15.05	186.37	270.73	199.52	169.63	259.6	239.04	220.084	-0.0334235	0.247506	-0.135041	0.892579	0.97143
TDP1	9.41	10.03	13.61	10.03	8.63	11.27	256	288	357	216	291	292	285.26	0.180012	0.271189	0.66379	0.506825	0.830479
AIFM2	11.56	7.59	6.58	11.33	9.59	10.92	583	340	277	473	501	467	437.596	-0.318344	0.268419	-1.186	0.235624	0.644624
SPATA7	3.98	7.49	3.45	5.2	7.46	7.27	117.2	196.04	88	134.02	218.1	187	154.762	-0.448995	0.333926	-1.34459	0.178757	0.581903
MED17	18.94	32.45	20.86	22.75	28.09	28.74	710.68	1036.25	606.38	709.1	1029.47	875.21	821.1	-0.170772	0.212126	-0.805054	0.420789	0.787902
RETSAT	28.33	31.9	31.53	35.76	38.16	37.64	1362	1370.92	1235.99	1430	1945.99	1443	1458.93	-0.289799	0.111664	-2.59527	0.00945154	0.133163
CAPG	37.06	5.8	28.43	9.71	10.5	18.06	606	71	361	122	188	228	261.066	0.929269	0.648705	1.4325	0.152001	0.547249
AP2S1	151.01	176	167.4	186.09	169.42	167.26	1534	1562	1323	1533	1749	1399	1515.05	-0.106722	0.12104	-0.881707	0.377935	0.762342
TG	0.3	2.18	1.15	2.28	1.68	1.11	26	61	46	133	94	115	80.9702	-1.3997	0.46207	-3.0292	0.00245201	0.0530117
ADAM28	13.72	11.55	16.39	25.05	15.21	16.57	500	308	465	578	540	437	475.36	-0.311006	0.285834	-1.08807	0.276566	0.68504
BARX2	1.99	7.59	6.82	9.18	9.94	9.83	59	199	164	222	303	246	199.823	-0.851245	0.467669	-1.82019	0.0687306	0.388235
DCUN1D1	30.61	30.94	24.64	23.14	25.7	24.08	1215	1038	772	817	1004	859	943.23	0.140734	0.143276	0.982254	0.325975	0.723989
JADE2	22.31	11.34	21.56	20.25	16.48	18.95	1394	656	1147	1063	1166	1075	1087.59	-0.0662024	0.298616	-0.221698	0.824549	0.953541
TRIT1	25.06	34.08	29.25	24.75	26.84	28.71	602	686	524	472	634	576	579.723	0.0884548	0.142646	0.620102	0.535191	0.846088
ADRB1	2.58	3.55	6.85	6.54	5.45	5.73	127	155	274	263	276	238	226.256	-0.460633	0.401971	-1.14594	0.251821	0.661474
CUL7	25.51	38.45	40.71	35.35	35.76	39.01	2325.97	3071.98	2980.99	2619	3345.97	2970	2895.36	-0.0942754	0.195945	-0.481132	0.630423	0.885153
CTNNA1	317.31	334.52	276.11	347.86	364.71	316.57	15597	14486	11426	13340	18133	13286	14266.1	-0.128597	0.101851	-1.2626	0.206735	0.614403
PHKA2	11.48	19.03	12.91	12.07	15.39	18.15	644.09	840.27	565.38	551	815.39	790.4	696.569	-0.0913191	0.198123	-0.460922	0.644855	0.890198
CNTLN	1.29	2.14	0.92	2.01	2.09	1.65	101	146	63	117	171	115	117.168	-0.406044	0.335162	-1.21149	0.225709	0.633457
EPHA3	1.4	5.08	2.34	2.66	3.64	4.74	111	338	133	168	305	328	228.364	-0.476872	0.47115	-1.01215	0.311468	0.711508
HSPA5	630.32	526.34	552	552.63	638.44	567.91	40693	30077	28927	29089	42397	30913	33388.5	-0.0524899	0.141591	-0.370715	0.71085	0.918378
DSG2	34.49	34.57	37.13	44.95	44.53	48.2	3288	2903	2873	3492.94	4367	3852.98	3460.9	-0.386963	0.106889	-3.62025	0.000294322	0.0115555
GEMIN8	7.85	20.05	10.74	13.85	16.46	15.9	128	273	140	180	267	215	199.044	-0.304598	0.341811	-0.891131	0.372859	0.758966
OFD1	17.27	19.54	18.65	17.76	17.03	20.25	760	861	694	672	828	756	760.537	0.0166682	0.131945	0.126327	0.899473	0.97321
WDR37	9.67	11.06	11.23	10.94	11.34	11.81	758	759	704	662	861	749	747.578	-0.0468639	0.120136	-0.39009	0.69647	0.912586
YTHDC2	6.55	14.7	6.35	8.11	11.4	9.58	633	841	450	616	974	660	686.093	-0.243117	0.227229	-1.06992	0.284654	0.692426
CTPS2	14.51	30.88	17.64	18.11	17.84	16.97	849	1376	828	766	903	719	903.084	0.329584	0.232029	1.42044	0.155478	0.551858
ATP6V1H	36.35	56.81	41.67	46.76	48.43	47.89	1036	1432	1033	1147	1520	1240	1230.63	-0.172351	0.172608	-0.99851	0.318032	0.716948
POLR2B	79.5	76.38	80.58	69.94	68.94	68.12	4404.44	3580.64	3661.6	3163.15	4125.24	3353.52	3702.16	0.115527	0.117784	0.980839	0.326672	0.724644
FAM214A	18.9	30.77	23.99	28.87	25.84	32.26	980	1252.78	938	1054.92	1356.25	1313	1147.54	-0.25146	0.164459	-1.52901	0.126262	0.507774
ARAP2	6.54	10.44	5.35	8.04	9.05	7.84	495	1010	530	820	1112	804	790.428	-0.442912	0.295652	-1.49809	0.134111	0.519854
TPR	53.12	55.88	46.17	50.63	53.94	52.04	6058.99	5608.98	4427.98	4663.99	6133	4774.98	5240.37	0.0248551	0.0930306	0.267172	0.789337	0.942621
CP	76.64	88.58	107.96	174.38	139.25	263.28	3970.31	3443.47	4416.27	6972.46	7204.99	11443.7	6328.11	-1.13638	0.285156	-3.98511	6.74496e-05	0.00376159
KIAA0556	13.19	17.42	19.54	15.77	14.54	13.88	780	957	886	780	1026	792	870.073	0.0103353	0.172993	0.0597438	0.95236	0.987483
DTNBP1	15.73	18.5	13.67	12.15	17.99	16.7	307	338	200	202	329	239	265.141	0.115394	0.220351	0.523684	0.600498	0.874174
XK	0.57	2.44	0.86	1.25	1.66	1.09	49	186	60	88	147	79	99.8318	-0.0977203	0.558639	-0.174925	0.861138	0.963657
C12orf4	9.53	6.58	7.38	8.8	7.24	7.65	446	289	265	300	371	276	321.711	0.047426	0.223014	0.21266	0.831592	0.955674
SCML1	3.09	5.53	2.9	3.06	2.11	3.64	147	210	106	106	106	129	133.361	0.390982	0.320803	1.21876	0.222936	0.629255
WWC3	29.79	24.57	34.3	25.62	21.92	28.9	1861	2108	2878	1858	2276	2147	2210.75	0.135678	0.261132	0.519576	0.603359	0.875006
FAM184B	0.65	2.15	1.27	2.29	1.41	1.74	73.4	215.93	116.81	211.03	163.78	166.11	159.752	-0.456141	0.456746	-0.998676	0.317952	0.716932
MAP4	61.63	66.04	72.06	61.62	61.5	59.82	5060	4709	4550	4001	5112	4105	4579.05	0.102055	0.100241	1.0181	0.308632	0.709075
GOPC	18.81	25.05	20.37	25.11	29.06	29.4	1433	1687.04	1258	1559	2276	1887	1673.35	-0.399198	0.13412	-2.97643	0.00291628	0.0608165
ROS1	4.81	4.95	8.97	11.14	11.37	16.88	480	414	784	926	1139	1444	876.513	-1.04863	0.355476	-2.94994	0.00317834	0.0649025
USP28	27.87	41.93	34.53	33.02	35.73	36.08	945	1340	973	922	1391	1092	1104.06	-0.0688961	0.188812	-0.364891	0.715192	0.918592
TSPAN17	40.02	36.82	30.97	37.62	36.15	34.53	1104	939	710	898	1075	870	926.458	-0.08013	0.145757	-0.549751	0.58249	0.867518
NOP16	34.82	34.84	36.73	36.88	32.99	37.88	415.71	370.64	361.75	371.64	419.69	386.98	388.343	-0.0604025	0.15253	-0.396005	0.692101	0.911793
CC2D2A	5.01	5.49	3.32	6.25	6.05	5.32	332	330	191	296	389	230	290.83	-0.131772	0.254195	-0.518387	0.604188	0.875062
RRM2B	10.23	31.21	15.5	38.34	38.47	31.26	469	1104	615	1205	1976	1334	1107.1	-1.04212	0.328103	-3.1762	0.00149216	0.0373209
ZNF800	11.78	12	13.51	10.62	13.92	12.95	502	416	394	396	573	470	455.66	-0.1471	0.143073	-1.02814	0.303882	0.705913
SNX29	4.33	4.89	3.73	4.3	4.21	3.5	584	585	419	466	599	408	505.823	0.0848552	0.165373	0.513113	0.607873	0.876735
LMO3	44.39	18.78	42.75	33.02	26.03	48.36	1439	556	1128	809	920	1617	1085.9	-0.128722	0.419197	-0.307069	0.758791	0.932138
MRPS10	20.79	19.95	18.62	18.45	19.15	18.46	686	583	499	497	650	514	567.705	0.0680826	0.12735	0.53461	0.59292	0.871213
RSF1	35.79	40.03	34.61	32.19	34.47	33.8	2627.43	2382.88	1839.55	1933.34	2518.46	2081	2213.99	0.0422644	0.10432	0.405143	0.685373	0.909403
VPS13D	15.19	32.2	15.46	18.09	23.4	23.3	2588	3262	2038	2486	3419	2725	2731.37	-0.152035	0.160574	-0.946824	0.343729	0.736116
CELF2	55.28	55.31	31.6	54.43	57.39	44.91	4165	3658	2005	3406	4475	3119	3422.84	-0.204131	0.226975	-0.899353	0.368464	0.756508
FAM120A	73.75	75.33	72.92	66.33	66.27	57.73	3994.5	3469.17	3081.75	2717.06	3575.63	2620.56	3222.27	0.224875	0.107891	2.08427	0.0371353	0.284911
R3HDM1	26.42	28.14	23.18	20.49	22.64	19.73	1318	1088	940	839	1081	846	1011.35	0.251232	0.122938	2.04356	0.0409968	0.300296
COL9A2	28.98	15.31	54.36	17.44	17.37	23.11	1219	570	1967	614	776	780	1008.6	0.825356	0.451478	1.82812	0.0675318	0.385376
KITLG	32.66	60.1	42.55	40.97	53.66	46.46	2538	4163	2653	2603	4379	3206	3226.61	-0.123345	0.231633	-0.5325	0.59438	0.871792
ERCC8	7.05	6.14	6.48	5.63	5.42	6.69	213.64	182	174	152.95	186.62	193.02	183.579	0.0729046	0.199796	0.364896	0.715189	0.918592
ADAMTS6	2.93	1.85	3.99	4.88	3.15	2.23	172	119	152	225	227	129	171.285	-0.40992	0.330648	-1.23975	0.215069	0.622245
H6PD	9.26	19.89	15.16	18.64	18.79	20.16	1436	2691	1877	2356	2883	2636	2317.76	-0.404249	0.256594	-1.57544	0.115155	0.487892
VAMP3	50.91	51.73	54.5	51.97	54.98	60.45	1664	1507	1478	1420	1839	1698	1598.9	-0.108257	0.119164	-0.908467	0.363631	0.751824
EPN3	22.19	14.51	21.38	18.79	16.77	15.54	815	473	571	456	614	452	559.641	0.272329	0.229082	1.18879	0.234524	0.643477
LTBP1	11.26	14.19	12.38	13.03	15.52	18.21	798	1035	766	923	1261	1165	988.583	-0.381514	0.167655	-2.27559	0.0228707	0.220515
RCN1	181.8	174.48	202.16	185.44	209.01	193.53	6746.96	5749	6083.48	5667.54	8043.91	6079.83	6370.39	-0.0956634	0.128147	-0.746516	0.455356	0.804627
ELN	3.66	4.35	3.77	2.45	1.87	3.63	161	142	150	96	102	123	129.437	0.47141	0.259055	1.81973	0.0688008	0.388387
RFC2	73.97	58.37	51.48	47.35	51.15	46.31	1499	1044	912	788	1028	804	1002.07	0.369854	0.175462	2.10788	0.035041	0.276034
ARID1B	37.11	50.59	35.93	37.82	41	33.57	2934	3406	2084	2385	3102	2364	2687.79	0.0732057	0.160323	0.456615	0.647948	0.891126
CLPTM1L	182.14	169.49	180.17	195.31	219.76	155.17	4261	3372	3399	3678	5057	3348	3828.7	-0.140972	0.150586	-0.936159	0.349191	0.741269
NEDD4L	201.07	213.29	184.07	185.57	185.99	224.3	9562.62	8899.85	7829.02	7568.64	9707.39	9453.72	8813.01	-0.046184	0.107913	-0.427975	0.66867	0.90208
PPP1R3F	3.93	4.91	5.76	3.11	4.43	3.11	105	173	171.9	124.89	139.89	128.85	141.968	0.189943	0.331	0.573845	0.566073	0.860447
HEXB	74.51	77.72	75.23	84.16	87.09	76.05	1957.52	1791.77	1518.95	1780.19	2247.64	1703.59	1824.65	-0.142565	0.103399	-1.37878	0.167963	0.566554
PTCD2	3.48	5.7	3.61	4.37	4.16	4.85	156	208	112	137	204	145	158.333	-0.0508526	0.264791	-0.192048	0.847704	0.961167
JKAMP	38.04	38.53	39.07	36.1	38.17	36.39	751	721	673	632	811	682	710.117	-0.00186188	0.114782	-0.016221	0.987058	0.995811
DKK3	9.73	12.29	17.26	14.83	12.48	17.76	339.61	345.4	462.94	388.41	413.11	453.13	405.087	-0.132501	0.270523	-0.489795	0.624279	0.883365
ARHGEF5	14.19	19.42	17.25	18.68	19.73	20.02	1170.08	1533.4	1133.89	1355.63	1661.66	1478.38	1387.4	-0.248877	0.15853	-1.5699	0.116438	0.489763
NFE2L3	32.65	16.97	14.22	14.04	14.63	13.89	1640	726	591	539	712	538	773.903	0.673647	0.342348	1.96772	0.0491	0.328801
MCUR1	9.02	8.78	8.55	8.12	9.09	7.33	475	428	317	370	431	392	400.015	-0.00246253	0.157406	-0.0156445	0.987518	0.995811
LIMA1	37.61	23.96	38.38	30.4	27.38	29.13	2121	1147	1739	1374	1581	1404	1563.1	0.18241	0.252975	0.721059	0.470873	0.813795
LETMD1	66.51	60.22	71.06	59.38	53.08	69.95	1409	1104	1268	1008	1187	1203	1198.61	0.135348	0.173362	0.780727	0.434963	0.795623
SLC4A8	2.42	11.4	4.83	3.02	4.32	1.89	186	1040	310	231	368	157	375.608	1.01887	0.596093	1.70924	0.087407	0.432321
TNIP3	1.71	0.38	2.56	0.54	0.5	0.81	28	8	42	12	12	21	21.0608	0.806244	0.80673	0.999398	0.317602	0.716661
MAPK9	36.06	37.37	33.45	32.25	32.31	33.61	1534	1413	1098	1222	1539	1309	1344.51	-0.036263	0.10581	-0.342717	0.731811	0.922697
BCAR1	41.53	36.04	40.44	38.56	37.87	39.98	1981.78	1493	1575	1422	1760	1535.59	1624.02	0.0778848	0.142427	0.546839	0.584489	0.867659
FAM160A2	18.31	32.61	18.79	21.4	21.24	28.41	845	1037	704	767	1005	859	864.72	-0.0475204	0.151647	-0.313362	0.754005	0.930681
HERPUD1	132.29	136.5	128.9	107.39	149.9	127.94	3029	2597	2221	1886	3255	2363	2527.27	0.0589809	0.149355	0.394905	0.692913	0.911998
HOMER3	25.47	35.21	26.68	31.32	35.27	31.51	510.92	714.73	488	557.64	807.95	588.84	607.36	-0.199637	0.193799	-1.03012	0.302952	0.705801
RAD51	15.98	13.72	11.23	10.95	10.6	12.24	390	278	221	216	265	244	266.453	0.256069	0.216913	1.18052	0.237795	0.647266
POLQ	5.7	3.88	3.4	3.28	3.34	3.95	696	416	348	360	415	361	427.96	0.31578	0.251887	1.25366	0.209965	0.617449
PIK3CB	5.92	11.27	7.94	11.33	9.63	8.38	412	668	436	540	711	538	548.792	-0.252369	0.232016	-1.08772	0.276717	0.6853
CYBA	392.65	289.52	387.66	367.74	367.63	370.05	3458	2290	2779	2656	3295	2746	2866.25	-0.0450152	0.181577	-0.247912	0.804202	0.948107
THOC3	72.93	79.41	77.21	63.97	66.9	73.08	1777.15	1715.04	1527.84	1272.81	1676.73	1502.54	1573.39	0.155624	0.0988902	1.5737	0.115556	0.488607
HEBP2	39.47	41.17	58.5	43.09	39.58	47.69	901	840	1097	848	1058	907	946.958	0.0153969	0.213409	0.0721471	0.942485	0.985007
MPHOSPH9	13.56	13.25	13.76	10.02	8.02	9.69	452.01	430	352.46	317.57	437	341.42	385.567	0.153284	0.131333	1.16714	0.243153	0.653121
PLEKHA5	34.79	33.21	30.59	35.65	35.72	31.8	2169	1862	1532	1805	2309	1766	1894.64	-0.104559	0.115392	-0.906124	0.36487	0.753222
PRSS8	190.73	260.11	246.8	234.77	245.55	257.36	5198.92	6320.82	5519.29	5242.61	6872.55	5967.49	5850.79	-0.0949258	0.143276	-0.662537	0.507627	0.830711
SIKE1	23.44	22.09	35.17	31.15	27.11	22.32	751	678	640	547	815	693	683.555	-0.000163295	0.134243	-0.00121642	0.999029	0.99996
RRP12	23.53	13.85	19.9	13.05	14.72	12.73	1534	798.68	1008	676.81	906	667.75	924.25	0.550678	0.249438	2.20768	0.0272668	0.242784
FNIP2	39.16	15.69	14.99	16.06	14.27	15.88	3187	1154	1042	1042	1233	1036	1418.75	0.637604	0.381854	1.66976	0.0949673	0.448921
MSMO1	32.56	51.43	73.42	40.38	59.21	70.21	974	1375	1853	1042	1924	1781	1498.64	-0.136985	0.338448	-0.404745	0.685665	0.909553
TTC17	88.2	77.9	100.97	74.11	71.24	72.85	5431	3656	4547	3135	4267	3322	4045.94	0.338602	0.182352	1.85686	0.0633308	0.372818
FOXN3	18.66	24.51	17.93	19.45	19.77	19.81	1486.79	1823.07	1210.69	1360.01	1729.1	1489.81	1508.63	-0.0440531	0.148265	-0.297125	0.766371	0.934519
AKR7A2	61.34	80.49	81.9	61.29	61.99	59.84	1204	1400	1311	994	1245	1015	1195.46	0.258575	0.154905	1.66925	0.0950673	0.448921
MRTO4	43.45	25.7	28.03	24.41	23.21	20.62	1352	675	696	581	755	547	757.37	0.498254	0.273752	1.82009	0.0687447	0.388235
NNAT	67.09	30.48	45.99	37.99	39.81	45.48	1156	475	646	559	701	668	695.536	0.205365	0.315654	0.6506	0.515304	0.835197
USE1	24.82	19.66	16.67	17.6	17.45	15.41	224	174	152	154	181	141	169.973	0.179737	0.20918	0.859244	0.390206	0.769373
LAMA3	47.01	41.98	39.19	41.03	37.34	39.2	7123	5236	4716	4988	5635	4851	5399.52	0.106671	0.150931	0.706753	0.47972	0.818479
AP5M1	14.23	16.38	15.94	17.4	18.91	19.38	568	646	516	594	773	672	626.523	-0.254577	0.132196	-1.92575	0.0541355	0.343173
ANAPC4	15.66	15.96	14.18	16.45	11.13	15.24	529	481	390	407	432	426	443.381	0.110356	0.156308	0.706016	0.480178	0.818606
KCNQ1	3.9	5.68	5.79	2.95	4.91	5.36	192	175	181	118	182	179	170.666	0.187224	0.232046	0.806841	0.419758	0.787532
TRAPPC3	62.36	77.64	68.98	72.18	83.81	69.96	1130	1253	934	1056	1409	1101	1140.55	-0.122999	0.118085	-1.04161	0.29759	0.702436
THRAP3	73.92	73.5	61.61	68.04	72.18	72.28	4457	4112	3255	3601	4626	3735	3939.59	-0.041499	0.0909959	-0.456054	0.648351	0.891284
PHPT1	284.28	271.61	283.8	337.36	358.09	286.55	2101	1806	1759	2026	2729	1825	2030.62	-0.22556	0.141454	-1.59459	0.110805	0.480491
ARID4B	21.3	27.59	22.53	23.21	28.37	25.44	1416.86	1698.15	1248.87	1309.95	1977.31	1446.35	1503.99	-0.125769	0.144903	-0.867951	0.385421	0.76621
OPN3	16.77	11.29	33.49	17.62	18.95	26.64	367.09	299.66	635.21	343.21	468.84	555.14	451.66	-0.0432397	0.391649	-0.110404	0.912089	0.97606
SDCCAG8	13.38	17.1	11.18	17.93	15.23	16.59	378.72	443.76	265.75	361	440.91	376.93	375.517	-0.14791	0.190338	-0.777088	0.437107	0.795683
HHAT	1.5	3.03	3.99	6.28	5.75	5.65	74	138	136	301	345	282	214.419	-1.41173	0.337792	-4.17928	2.92428e-05	0.0020502
KIF1B	20.61	19.18	18.57	18.83	20.08	17.96	3103	2308	2182	2170	2887	2296	2474.12	0.0248696	0.136011	0.18285	0.854916	0.961959
FOXC1	4.46	26.8	12.52	25.02	24.28	26.33	293	1557	667	1339	1639	1457	1159.99	-0.834442	0.508672	-1.64043	0.100915	0.463497
TBC1D22A	13.84	16.62	17.64	16.85	15.85	18.18	615	652	625	607	721	669	649.483	-0.0935957	0.150474	-0.622006	0.533938	0.845328
SYNE2	23.64	83.95	29.3	55.02	55.85	73.6	3880	8641	3517	5447	7337	6859	5903.81	-0.324303	0.327773	-0.989411	0.322462	0.720287
PLEKHH1	2.6	6.99	6.2	5.14	4.87	6.39	219.18	404.18	359.53	213.4	248.89	259.51	286.399	0.441164	0.319917	1.37899	0.167897	0.566554
ATP9A	10.23	17.34	10.94	12.19	11.83	11.63	1359	2039	1177	1320	1617	1302	1460.6	0.0826173	0.210843	0.391843	0.695174	0.912046
CHRDL2	0.23	3.53	0.74	0.97	1.44	0.97	4	68	16	20	42	20	27.7271	0.110813	0.962314	0.115152	0.908325	0.974777
FAM168A	18.39	21.96	16.29	17.98	18.17	17.76	1652	1779	1206	1357	1664	1378	1496.36	0.045881	0.132438	0.346432	0.729018	0.921773
RELT	7.86	6.2	7.78	5.55	6.03	4.74	394	260.19	289	240	300	219	282.187	0.293938	0.218764	1.34363	0.179068	0.582063
GALC	6.45	13.24	11.84	12.81	10.78	13.77	312	571	408	451	512	558	470.863	-0.255909	0.283341	-0.903184	0.366428	0.754641
NOP58	100.99	64.39	67.6	59.45	54.25	57.79	2595.63	1399.67	1369.86	1191.78	1621.85	1288.87	1557.91	0.354618	0.241149	1.47053	0.141417	0.531791
SZRD1	113.84	104.26	91.1	106.21	101.79	94.75	5269.5	4462.21	3524.46	3884.21	4994.22	3840.01	4294.16	0.032343	0.121717	0.265723	0.790452	0.942621
KCNH2	9.47	1.84	11.54	1.78	2.21	2.43	626	103	611	91	151	128	287.453	1.88331	0.609835	3.08824	0.00201349	0.0456071
CUL1	41	43.53	39.17	36.03	40.46	38.61	2049	1935	1590.66	1470	2091	1649.48	1783.93	0.0815881	0.0933588	0.873919	0.382162	0.765247
FAM114A2	6.72	13.83	10.21	15.13	9.52	9.77	252	363	219	299	391	316	304.973	-0.292967	0.2216	-1.32206	0.186149	0.589772
CYFIP2	27.49	51.13	34.81	51.09	49.94	47.1	1718	2850	1963	2772	3537	2756	2595.93	-0.48495	0.22169	-2.18751	0.0287053	0.247151
TAB2	39.94	46.75	38.38	38.43	43.16	42.59	2792	2854	2109	2208	3129	2449	2568.54	-0.0245426	0.106346	-0.23078	0.817486	0.951574
GINM1	29.74	25.99	24.7	22.99	22.51	26.05	901	699	601	569	702	657	683.963	0.159655	0.153469	1.04031	0.298197	0.702436
EIF2AK2	15.36	15.23	11.88	13.37	13.72	10.87	838	754	558.85	567	797	598	678.304	0.109982	0.141545	0.777017	0.437149	0.795683
USP36	54.3	31.46	28.3	25.74	25.42	27.09	2571	1356	1235	1096	1353	1249	1457.87	0.435599	0.259946	1.67573	0.0937914	0.44689
KMT2C	22.85	21.54	20.43	20.06	18.72	20.07	4787	3726	3143	3182	3702.99	3238	3608.58	0.168348	0.138004	1.21987	0.222513	0.629095
MCOLN3	7.47	5.13	2.78	2.34	3.1	3.13	271	180	90	73	120	111	137.13	0.78257	0.393349	1.98951	0.0466453	0.322422
PUM2	37.39	44.84	37.51	41.64	44.77	41.24	3119	3133	2339	2651	3559	2926	2934.51	-0.11141	0.0967505	-1.15152	0.249518	0.658833
MRPL43	98.42	89.55	83.56	74.53	85.27	83	1376.75	1102.58	947.05	840.08	1211.64	956.47	1062.29	0.16883	0.134256	1.25752	0.208566	0.616597
ITIH4	2.87	4.68	3.97	2.78	1.9	2.45	47.88	86.02	82.52	48.42	34.09	40.6	57.6279	0.793517	0.462898	1.71424	0.086485	0.431087
HPF1	22.42	25.71	20.18	23.32	22.12	24.32	388	403	290	330	398	363	360.378	-0.0427606	0.152027	-0.281271	0.778503	0.939199
ZFR	55.26	56.38	45.72	48.78	55.8	49.06	3665	3324	2345	2672	3794	2671	3042.55	0.00728557	0.145897	0.0499365	0.960173	0.98952
ZNF280C	2.18	5.34	2.68	2.78	4.3	3.34	150	296	157	155	253	188	197.788	0.00961339	0.328965	0.0292232	0.976687	0.992873
NPFFR2	2.55	1.19	1.15	3.84	4.07	1.97	57	23	23	79	95	34	51.1925	-1.05106	0.568335	-1.84937	0.0644042	0.375832
RC3H2	27.63	31.1	31.23	28.24	32.47	26.7	2598	2646	2284	2120	3090	2310	2492.37	-0.00654494	0.103725	-0.063099	0.949688	0.987289
IL17RB	12.92	10.97	5.34	7.69	7.62	6.78	440	354	154	212	295	213	271.746	0.346044	0.340314	1.01684	0.309231	0.709381
TRAF3IP2	18.43	33.01	23.88	25.22	29.4	31.73	582	928	548	657	871	757	720.264	-0.172433	0.227738	-0.757153	0.448958	0.802478
GYG2	16.55	30.17	18.85	15.01	14.82	15.61	803	1354	773	632	752	679	828.21	0.478104	0.244138	1.95834	0.0501906	0.332842
DCBLD2	29.15	41.07	25.18	42.32	45.84	30.55	2726	3021.88	1942	2714	3631	2410	2715.09	-0.210423	0.167414	-1.2569	0.20879	0.616652
SOAT1	22.72	16.01	17.9	12.44	13.77	13.81	1029	589	667	493	706	553	666.482	0.364694	0.22631	1.61148	0.107076	0.474838
PKP2	11.28	7.57	29.66	2.47	3.34	3.76	753	411	1627	137	214	212	578.569	2.37111	0.51967	4.56271	5.04975e-06	0.000512741
GDI2	235	195.23	213.46	185.43	209.74	187.67	7470.97	5566.99	5523.99	5016	7086.99	5051	5906.39	0.100751	0.143618	0.701517	0.48298	0.819227
PRDM1	1.8	3.81	2.06	3.44	3.74	2.8	113	126	103	158	197	130	137.425	-0.518856	0.233178	-2.22514	0.0260715	0.236071
ATG5	22.1	19.93	21.89	22.93	21.41	21.72	722	668	658	594	774	683	682.135	-0.0159821	0.128353	-0.124517	0.900906	0.97321
TMCC3	1.18	2.27	1.14	2.39	1.49	0.93	77	184	77	88	127	45	98.1532	0.370997	0.510958	0.726081	0.467789	0.811387
PITHD1	49.41	49.84	55.28	49.2	50.43	49.81	1194	1062	1085	966	1250	1014	1093.18	0.0369097	0.124349	0.296825	0.7666	0.934558
MTA3	36.4	39.42	39.5	33.81	33.66	33.53	1309	1235	1115	1031	1263	1034	1161.39	0.117384	0.102051	1.15025	0.25004	0.65928
USP13	10.42	12.86	8.86	12.28	10.36	11.77	848	898	647	713	880	824	798.081	-0.0433324	0.132601	-0.326788	0.743828	0.926435
ATP11B	23.11	32.9	24.71	22.81	26.88	22.65	1679.84	1944.86	1409.96	1243	1703	1260.9	1528.97	0.243056	0.132165	1.83904	0.0659097	0.379503
LAMC2	17.43	39.76	26.41	59.34	68.38	69.36	1524	3095	1876	4257	6209	5159	3673.7	-1.27364	0.2747	-4.63647	3.54413e-06	0.00038652
CDK14	2.28	5.64	3.63	4.29	6.73	4.82	184	296	246	245	330	317	270.222	-0.30145	0.267649	-1.12629	0.260044	0.668869
SEC61A1	211.9	150.26	188.86	158.06	169.35	150.2	12231.3	7430.62	8642.5	7160.57	9859.16	7240.15	8697.93	0.207639	0.195941	1.0597	0.289279	0.696203
PPP1R12A	35.9	31.86	32.73	32.33	33.15	27.1	1888.62	1404.69	1515.58	1259.78	1779.72	1378.84	1529.81	0.112175	0.150269	0.746495	0.455369	0.804627
RASGRF1	4.88	0.8	0.65	1.73	0.75	1.66	324.76	49	41.84	83.68	65.25	51	99.2382	0.934652	0.764865	1.22198	0.221714	0.628232
CAMK2B	0.7	0.74	6.44	1.63	0.55	0.36	22	20	214	37	29	21	61.4749	1.65244	0.982817	1.68133
CROCC	13.37	19.84	11.49	15.57	10.81	12.33	593.31	867	504	543.93	601	533	604.668	0.192246	0.221896	0.866377	0.386284	0.767303
POLR3E	43.78	38.04	41.44	41.48	41.64	46.16	1412.21	1172.72	1137.91	1007.15	1287.99	1098.99	1181.94	0.114608	0.115628	0.99118	0.321598	0.719697
ATP2B4	51.11	80.58	74.65	89.56	85.99	102.29	7160	10026	8559	10213	12620	12194	10159.9	-0.454826	0.190635	-2.38585	0.0170398	0.189199
ZC3H11A	66.37	87.91	73.41	75.17	87.4	81.25	4316.96	5271.69	3790.77	4060.15	5691.21	4720.17	4614.9	-0.128751	0.133899	-0.961554	0.336273	0.731632
RIOK2	21.92	32.14	23.97	22.29	21.52	27.5	541	631	554	446	617	570	558.927	0.0702356	0.165616	0.424088	0.671502	0.902822
YIPF1	22.7	15.3	23.23	18.89	18.64	18.92	491	321	428	347	451	362	399.602	0.0875873	0.223618	0.391683	0.695292	0.912046
NDC1	12.63	13.13	11.84	10.71	10.82	11.67	818	751	619	579	768	645	692.293	0.113911	0.109292	1.04226	0.297289	0.702229
FLYWCH1	13.53	16.31	13.82	15.96	17.22	18.9	573	621	518	545	756	639	606.24	-0.193795	0.127463	-1.5204	0.128411	0.51
UNKL	9.02	14.51	18.59	14.72	8.65	13.78	338.84	481.3	285.22	341.27	420.4	332.06	364.221	-0.0108885	0.219871	-0.0495222	0.960503	0.98952
TBXAS1	2.26	1.31	0.88	1.67	1.22	1	31	23	14	17	19	15	19.5588	0.368993	0.531885	0.693747	0.487841	0.820833
PARP12	6.63	12.17	6.86	7.57	6.4	10.15	235	369	196	202	234	270	250.028	0.141595	0.288877	0.490158	0.624022	0.883365
ALDH18A1	131.72	71.81	117.57	66.43	70.27	66.44	6842	3260	4903	2852	3790	2927	4073.47	0.635162	0.266479	2.38354	0.0171472	0.190105
TARBP1	15.62	23.63	18.33	17.15	15.86	19.63	943	1221	930	809	1009	935	972.952	0.149666	0.163223	0.916944	0.359172	0.749552
GATB	14.22	12.92	11.53	15.3	13.84	12.28	412.36	339.46	278.56	308.29	409.39	320.14	341.759	-0.0337401	0.157452	-0.214289	0.830322	0.955508
MXD1	14.16	9.45	16.46	10.14	10.26	10.11	1276.07	776	1047.66	720.38	955	747	917.784	0.34694	0.221459	1.56661	0.117205	0.490716
CDK17	22.65	12.95	22.36	15.86	17.42	17.27	880	588	703	553	745	644	683.201	0.14726	0.192219	0.766107	0.443613	0.799688
DNAJC25	11.29	6.57	9.9	5.77	6.2	6.68	417.16	219.54	295.24	177.93	237.09	212.56	258.615	0.550618	0.277433	1.98469	0.0471795	0.323716
SLC2A3	100.96	48.8	284.23	68.33	91.06	138.1	6050.55	2601.83	13892.4	3306.63	5803.48	7106.34	6638.35	0.544753	0.782682	0.696007	0.486424	0.819604
PSD	1.94	1.29	3.1	1.34	1.59	1.73	65.83	32.51	105.4	41.52	40.6	35.96	55.0875	0.795609	0.564486	1.40944	0.158705	0.555528
CTDP1	18.74	16.46	16.66	15.42	15.53	15.11	1031	807	770	706	909	717	818.785	0.141012	0.135537	1.04039	0.298156	0.702436
YBX3	272.05	249.28	294.86	263.6	291.72	330.6	4741	3893	4396	3992	5396.99	5241	4609.39	-0.176919	0.161513	-1.09539	0.273346	0.682101
WNK1	184.54	76.6	103.26	76.45	77.58	68.37	22164	7140	8434	6532	8325	6143	9592.9	0.796447	0.37614	2.11742	0.0342238	0.272857
CCAR1	87.23	93.24	68.6	76.81	75.92	73.45	2933	2601	1826	2133	2829	2062	2371.9	0.0383288	0.149621	0.256172	0.797818	0.945222
OGFR	23.73	24.21	27.23	20.67	24.78	28.77	942	845	764	673	953	850	833.435	0.0272864	0.123111	0.221642	0.824593	0.953541
GNA15	1.19	0.69	2.81	2.21	1.3	4.22	43	22	82	65	48	128	66.9009	-0.710163	0.68099	-1.04284	0.297023	0.701995
PIGV	14.46	13.58	10.89	16.21	17	14.04	494	417	314	442	589	404	439.103	-0.253449	0.177186	-1.43041	0.152598	0.548379
PTPRU	37.8	38.83	70.33	69.93	74.46	78.3	2708	2617	3909	4647	5547	5101	4127.05	-0.71817	0.256224	-2.8029	0.00506459	0.0894076
SNRNP40	57.05	51.25	44.62	45.03	51.35	46.65	1313	1068	848	869	1238	895	1027.04	0.0834626	0.148889	0.560569	0.575091	0.865351
RIMBP2	1.66	0.68	4.58	0.05	0.35	0.47	73.98	52	219	3	5	6	62.9094	4.69443	0.798976	5.87556	4.21425e-09	1.2166e-06
COL11A1	3.43	10.54	7.16	4.66	9.34	14.44	248	821	420	366	744	1071	609.858	-0.556934	0.502665	-1.10796	0.267878	0.677891
QSER1	11.98	13.19	10.12	13.46	14.75	15.45	1585	1565	1111	1359	1988	1476	1498.64	-0.198052	0.130436	-1.51838	0.128919	0.510844
MPC1	31.13	27.82	30.22	20.27	22.83	21.11	323	266	262	193	262	190	247.862	0.386742	0.175588	2.20255	0.0276266	0.244349
ACAA1	57.26	96.66	85.14	89.19	81.53	80.13	1380	2006.25	1664.89	1778.23	2073.75	1686.89	1769.55	-0.144341	0.20265	-0.71227	0.476298	0.816217
BCAT1	30.22	32.9	56.17	42.2	50.28	37.92	2743	2488	3875	3211	4478	3100	3331.64	-0.220553	0.264974	-0.832357	0.405208	0.778745
HDAC7	39.66	36.41	33.79	32.6	32.79	36.54	2249.29	1973.47	1730.01	1656.64	2054.95	1813.36	1905.11	0.0829858	0.0961426	0.863153	0.388053	0.768744
SPAG4	7.85	7.62	17.24	6.41	3.16	9.19	117	72	182	64	40	99	98.4541	0.853065	0.56818	1.5014	0.133253	0.518432
NCKAP1	60.75	65.94	70.05	61.96	67.2	61.87	4697	4209	3898	3725	4879	4124	4239.75	-0.00844504	0.0852896	-0.099016	0.921126	0.977702
MRPS35	71.26	42.81	65.77	42.03	45.73	38.99	2002	1072	1474	952	1317	892	1276.46	0.515968	0.250804	2.05725	0.0396617	0.295815
GUCY1B1	1.52	8.22	2.57	2.05	2.54	3.27	72	306	86	78	112	119	127.276	0.551886	0.577737	0.955255	0.339449	0.734308
SFSWAP	42.68	35.97	38.81	29.7	27.67	32.67	2052	1678	1509	1230	1455	1338	1536.89	0.352007	0.122353	2.87698	0.00401497	0.075688
TNK2	19.42	26.69	24.96	17.19	19.42	21.9	1261.73	1419.87	1209.88	887.96	1180.77	1102.8	1174.6	0.280713	0.136649	2.05427	0.0399496	0.296728
MON2	23.87	19.03	22.84	15.72	16.41	16.94	2340	1591	1836	1184	1643	1383	1654.53	0.441371	0.174702	2.52643	0.011523	0.150241
CDH3	155.08	279.79	215.73	337.37	353.16	345.15	6766.99	10762	7673.98	11887.9	15549.9	12583.9	10858.3	-0.677736	0.204438	-3.31511	0.00091606	0.0266019
GPBP1	49.89	57.23	54.32	47.86	55.09	53.21	2117	2092	1822	1688	2386	1945	1997.81	-0.00943524	0.0928716	-0.101594	0.919079	0.977622
DGAT2	15.19	6.58	14.8	13.58	13.9	15.11	584	204	445	430	545	491	450.079	-0.261846	0.379487	-0.689999	0.490195	0.820833
ZNF112	2.84	2.26	4.08	2.77	1.6	4.22	80.13	81.63	61	70.38	96.86	76	77.0862	-0.143183	0.256709	-0.557763	0.577006	0.865723
CS	250.36	170.47	219.67	181.75	178.08	172.7	10105.7	6230.36	7348.69	5921.14	7680.36	6048.21	7184.9	0.251477	0.19044	1.32051	0.186665	0.59039
MRPS24	170.2	98.09	128.6	98.1	102.01	91.09	1406	723.57	865	662.77	859	636.59	851.224	0.447473	0.253428	1.76568	0.0774498	0.41008
ELMO2	18.9	25.16	16.1	19.13	21.97	17.69	872	978	627	766.91	956.97	737	816.849	-0.0198397	0.159981	-0.124012	0.901305	0.973322
WAPL	17.93	16.14	17.83	16.33	16.97	17.24	1761	1379	1412	1189	1761	1396	1473.52	0.0576922	0.139501	0.41356	0.679196	0.90619
VMP1	208.14	174.05	142.43	172.23	160.42	197.62	7232	5530	3759	4643	5505	5671	5342.24	0.0132183	0.202241	0.0653593	0.947888	0.986624
APPBP2	16.36	15.79	14.04	11.32	14.99	14.28	1232	1079	871	737	1165	970	998.375	0.132057	0.144432	0.914316	0.360551	0.750219
POLD1	51.92	46.17	35.11	44.24	42.36	44.69	2238	1853	1435.66	1593	1966	1672	1779.78	0.046269	0.13415	0.344903	0.730167	0.921977
EIF4B	420.86	246.17	421.12	273.04	268.39	273.75	17710	10054.6	14440.6	10114.8	12696.2	11031.8	12663	0.305235	0.227505	1.34166	0.179705	0.582475
BICRA	11.55	17.22	11.99	12.68	15.13	11.56	758	1039	689	715	938	724	805.984	0.0463247	0.181692	0.254962	0.798752	0.945939
SPHK2	22.7	55.26	32.11	46.81	41.22	35.91	689.24	1474.9	780.47	1046.13	1312.15	975.5	1042.13	-0.198739	0.303382	-0.655079	0.512417	0.833471
RPL18	2330.29	1974.69	2370.48	2054.38	2084.61	2211.52	18190	13772	15051	13174	16732	14610	15223.9	0.0622801	0.138931	0.448281	0.65395	0.893474
CA11	28.86	15.3	25.5	18.24	18.07	18.2	576	293	459	262	354	300	373.054	0.526586	0.287202	1.8335	0.0667279	0.382717
ISOC2	64.27	37.52	60.63	39.46	39.46	44.53	1050	513	781	494	639	587	675.418	0.429813	0.279637	1.53704	0.124283	0.503944
U2AF2	233.52	206.37	175.28	194.09	201.96	180.43	7356	5822	4820	4821	6576	4783	5640.08	0.13038	0.136914	0.952278	0.340956	0.735193
EPN1	166.89	159.01	149.19	135.81	142.34	135.28	4903	4031	3513	3149	4320	3319	3841.02	0.186804	0.110818	1.68569	0.0918559	0.442103
MED29	31.69	34.86	28.86	28.27	30.12	24.36	1204	1061	821	840	1110	833	969.52	0.124511	0.129863	0.958792	0.337663	0.733031
ZNF275	4.28	5.28	4.38	4.73	4.03	4.71	451	493	375	405	437	419	429.729	0.0332004	0.15804	0.210076	0.833608	0.956793
MTMR1	17.91	24.74	18.9	22.8	21.1	22.47	989	1234	910	1044	1354	1160	1111.64	-0.201882	0.144839	-1.39384	0.163365	0.562015
GPC1	40.94	91.06	85.39	112.52	109.86	114.41	2211	4295	3672	4848	5994	5125	4380.02	-0.647542	0.282856	-2.2893	0.0220619	0.217915
ADCK1	5.42	9.08	6.32	6.87	9.11	9.6	121	185	105	132	190	177	150.649	-0.301596	0.281229	-1.07242	0.28353	0.69137
HAGH	66.11	83.51	76.9	71.3	74.37	79.42	971	1107.17	978.09	929	1206.01	1019	1033.85	-0.056889	0.134746	-0.422195	0.672883	0.903004
RNF4	49.64	45.78	49.69	45.03	39.07	47.3	2211	1859	1741	1623	1858	1799	1845.98	0.109898	0.125027	0.878991	0.379406	0.763666
CASP8	13.19	4.9	6	4.85	5.7	4.42	318	103	126	99	118	101	141.688	0.730429	0.442602	1.65031	0.0988803	0.458734
LIMCH1	104.04	65.02	80.36	93.19	85.21	83.64	8867	4808	5343	6222	7544	6104	6441.43	-0.0952353	0.225478	-0.422371	0.672755	0.902945
INTS13	10.56	11.97	11.99	8.82	11.92	10.29	411	360	361	266	447	306	355.439	0.154004	0.182248	0.845023	0.398098	0.774298
TM7SF3	151.81	157.08	178.62	290.05	322.44	193.5	2917.15	2746.87	2639.8	4220.32	6065.64	3099.84	3587.53	-0.68654	0.210705	-3.25829	0.00112084	0.0303453
DLX3	4.12	5.82	4.88	5.14	5.82	7.78	172	215	154	175	234	220	194.319	-0.237478	0.207306	-1.14554	0.251986	0.661625
SPA17	3.89	7.35	7.61	8.63	7.63	8.95	85.3	149.16	137	117.26	157.29	141.29	131.588	-0.157279	0.332584	-0.472901	0.636284	0.887542
ST3GAL6	3.44	6.74	6.15	3.83	4.66	4.55	86	177.12	118	71	149	115	118.258	0.201251	0.389366	0.516868	0.605248	0.875695
ATP2C2	83.17	33.81	37.23	23.59	19.2	22.14	3849.41	1300.36	1390.1	879.38	945.17	825.21	1498.81	1.23906	0.384244	3.22468	0.00126115	0.0328055
CDON	8.65	6.36	9.02	5.46	3.5	4.88	507	371	439	182	222	219.16	322.912	1.06262	0.209105	5.08173	3.74009e-07	6.25742e-05
TAF2	14.32	14.2	14.13	11.86	12	11.28	788	755	619	602	832	628	698.989	0.0518093	0.11308	0.458166	0.646833	0.890529
HIPK2	20.39	22.72	17.59	19.44	18.71	17.16	4554	4636	3182	3458	4423	3362	3902.57	0.110053	0.128994	0.853163	0.393569	0.771779
TNPO3	20.89	22.29	20.54	19.14	21.56	19.44	1381	1261	1093	1000	1412	1059	1192.38	0.0917046	0.104117	0.880788	0.378432	0.762985
BORCS8-MEF2B	13.72	7.01	14.55	8.56	10.52	8.79	226.23	158.55	173.11	140.61	186.19	169.67	175.153	0.147938	0.220631	0.670519	0.502527	0.828522
RFXANK	67.79	106.48	91.37	91.67	90.25	91.95	689.1	940.52	763.39	783.54	897.95	791.06	812.712	-0.0646013	0.187894	-0.343818	0.730983	0.922532
TMEM161A	45.45	36.09	42.86	40.6	36.43	36.99	906	740	799	586	764	619	733.904	0.300713	0.146521	2.05236	0.0401347	0.296923
LPAR2	32.47	32.43	23.53	24.64	28.03	24.93	655	575	426	468	602	439	522.563	0.106479	0.15982	0.666243	0.505256	0.829817
CTSA	145.37	96.94	117.17	129.27	114.88	117	3852.86	2207.32	2523.76	2775.44	3074.49	2602.29	2830.83	-0.0110532	0.218206	-0.050655	0.9596	0.98952
SUGP2	53.68	82.19	60.9	69.45	71.74	76.33	3503	4538	3292.11	3484	4362	4074	3867.76	-0.0943444	0.15338	-0.615102	0.538487	0.846996
SLC12A2	77.77	43.36	43.71	28.14	32.85	21.24	5841	2899	2734	1826	2493	1506	2828.71	0.945034	0.288734	3.27303	0.001064	0.0293909
SNX24	18.5	21.53	19.71	18.41	16.57	18.49	430	445	331	354	428	396	395.734	0.00570785	0.144604	0.0394723	0.968514	0.990651
CNN2	201.78	225.27	227.86	276.46	278.21	267.16	5403	5324	5104	6110	7526	5966	5903.57	-0.32158	0.112506	-2.85834	0.00425863	0.0786698
ABCA7	33.77	31.17	39.64	39.04	41.08	47.49	2077	1801	2409	2219	2932	2879	2397.32	-0.351176	0.214615	-1.63631	0.101775	0.465788
SNCAIP	2.15	3.61	4.02	2.21	2.26	2.47	109	143	135	102	115	99	117.701	0.281468	0.272164	1.03418	0.30105	0.703798
DDX20	10.27	9.17	9.85	7.34	7.68	8.41	601	463	474	355	462	411	459.138	0.305923	0.158011	1.93608	0.0528581	0.339098
BTBD1	24	26.93	27.95	27.54	25.64	27.35	1099	1136	1086	1056	1306	1158	1140.8	-0.0977555	0.128879	-0.758508	0.448147	0.801905
FAR2	1.4	0.95	3.07	0.51	1.57	1.19	66	30	99	24	34	24.77	47.1625	1.26976	0.583168	2.17734	0.0294552	0.251111
BCAS1	1.37	1.09	0.81	3.14	2.21	1.72	74	44	35	99	111	78	73.1107	-0.95562	0.361072	-2.64662	0.00813	0.120421
CHI3L2	28.07	4.55	9.69	22.24	16.04	30.88	565	86	149	349	329	491	326.468	-0.63976	0.611507	-1.0462	0.295468	0.700638
SBNO2	31.58	29.5	36.6	31.57	26.02	34.8	1910	1710	2085	1674	1912	1996	1892.75	0.0200891	0.195257	0.102886	0.918054	0.977622
PMS1	12	13.8	12.58	11.91	14.28	12.61	546	606	419	463	673	488	527.428	-0.064405	0.155237	-0.41488	0.678229	0.905557
HMG20B	59.62	101.61	83.55	87.66	92.49	97.39	1393	2095	1562	1671	2198	1840	1790.71	-0.187221	0.195808	-0.956146	0.338998	0.733823
TAF11	25.86	26.76	24.05	24.8	26.7	24.32	700	653	542	566	752	561	624.951	-0.00625599	0.119906	-0.0521743	0.95839	0.98907
ANKS1A	13.37	17.07	16.08	14.56	15.96	15.82	1379	1464	1333	1200	1665	1365	1396.88	-0.0267323	0.119427	-0.223838	0.822883	0.953059
AP3D1	103.5	80.69	90.02	70.42	74.16	69.71	6694	4295	4626	3565	4696	3626	4550.47	0.373128	0.177889	2.09753	0.035947	0.279877
ZNF76	21.3	36.56	26.08	30.16	28.26	28.08	735	1174	733	854	1041	890	902.181	-0.0987445	0.221398	-0.446005	0.655594	0.894809
SLC9A3R2	80.4	45.93	85.54	39.85	42.01	47.11	1577	780	1366	648	847	839	1010.68	0.665655	0.296532	2.2448	0.0247809	0.230634
NTHL1	41.66	26.97	37.76	26.5	29.92	31.8	548	341	392	290	419	359	388.799	0.246916	0.219619	1.12429	0.26089	0.669646
UHRF1BP1	8.48	10.59	8.13	8.68	10.42	9.07	1331	1468	1071	1111	1672	1242	1303.88	-0.0692409	0.13147	-0.526666	0.598426	0.873819
GNAI3	13.96	11.92	12.12	10.72	11.63	11.29	2140	1618	1508	1339	1835	1459	1637.11	0.164774	0.135305	1.21779	0.223302	0.629438
IPO5	64.97	57.58	52.23	51.17	53.06	54.01	4165	3312	2738	2688	3542	2992	3212.94	0.119663	0.127532	0.9383	0.34809	0.740225
OAT	57.15	105.03	84.99	55.78	62.75	56.14	1771	2804	2136	1411	2002	1430	1919.61	0.470658	0.218995	2.14917	0.0316209	0.261107
WDR3	20.69	18.97	21.4	18.68	18.12	17.45	919	804.98	802	655	911	772	807.663	0.100313	0.127422	0.787251	0.431135	0.79402
PKN2	35.34	26.27	25.9	19.65	21.08	24.25	2517	1645	1502	1182	1659	1383	1629.35	0.396112	0.186818	2.12031	0.0339798	0.271746
WDR18	55.97	58.6	50.85	48.02	47.82	49.87	991	1104	865	852	1034	878	951.3	0.0767206	0.120542	0.636461	0.524476	0.839948
TRAM2	10.79	8.18	9.1	8.59	8.65	8.96	1281	859	877	830.99	1056	896.98	961.319	0.0907769	0.173691	0.522636	0.601228	0.874179
NTN1	53.36	84.97	121.66	50.71	58.84	74.1	5354	7533	9895	4147	6060	6268	6615.33	0.491445	0.30975	1.58658	0.112607	0.483779
MCM10	12.41	10.29	6.84	7.02	7.9	6.42	591	443	293	334	429	334	398.368	0.233932	0.229885	1.0176	0.308866	0.709194
DGKA	19.48	14.61	17.44	29.14	29.1	36.66	455	383	453	713	797	689.49	584.654	-0.783074	0.184952	-4.23394	2.2963e-05	0.00170173
ERBB3	157.04	106.23	115.61	86.07	93.17	91.35	10446	6721	6266	4942	6556	5572	6681.49	0.426922	0.181253	2.3554	0.0185027	0.198276
ANKRD44	0.72	0.6	0.3	3.06	1.44	1.92	16	50	14	74	69	83	51.3836	-1.5576	0.578578	-2.69212	0.00709989	0.110615
KARS1	101.49	76.44	99.14	81.99	83.25	84.05	3132	2079	2494	2058.83	2666.3	2153.55	2423.08	0.149396	0.179743	0.831165	0.405881	0.779332
ADAT1	11.44	18.23	12.7	19.47	17.02	18.25	247	311	216.96	302	343	277	282.424	-0.277045	0.195488	-1.4172	0.156426	0.552929
PDIA5	68.48	43.45	66.32	41.96	45.04	43.62	1798	921	1414	805	1170	964	1173.75	0.486416	0.265371	1.83296	0.0668079	0.382937
TBC1D22B	12.47	13.75	12.89	13.24	14.11	13.83	706.14	688.95	592.15	611.06	821.56	660.13	676.797	-0.0910398	0.106909	-0.851566	0.394455	0.772185
NDUFB4	294.19	290.88	240.98	252.44	294.28	260.42	2329	2041	1572	1642	2392	1755	1934.21	0.0180812	0.128648	0.140548	0.888227	0.970586
SPEN	18.35	22.7	18.21	20.26	21.23	21.25	2796	3132	2240	2455	3393	2619	2752.2	-0.0701697	0.118951	-0.589905	0.555254	0.855854
MYLK	1.08	1.55	2.87	2.04	1.18	1.64	55	69.3	123	104.65	86.92	60.68	85.3915	-0.0232631	0.502997	-0.046249	0.963112	0.989921
ZC3H15	92.12	60.39	66.29	57.08	67.39	58.86	2814	1608	1606	1420	2084	1489	1812.95	0.249337	0.22493	1.10851	0.267643	0.677766
MAP2K4	13.48	23.84	22.65	20.59	24.72	27.15	779	1170	1016	975	1423	1200	1093.3	-0.275387	0.222482	-1.23779	0.215793	0.622721
PACC1	11.55	20.35	12.59	14.01	14.95	13.6	280	410	279	298	403	280	323.221	-0.0292982	0.225565	-0.129888	0.896655	0.972769
SLK	21.25	28.03	19.63	22.95	23.82	24.8	2670	3189	1944	2469	3224	2660	2671.94	-0.127176	0.158664	-0.801545	0.422816	0.789389
CYB5R4	8.02	9.69	10.15	11.91	8.8	10.42	238	216	222	225	238	235	229.898	-0.070193	0.195629	-0.358808	0.719739	0.919375
COL17A1	2.1	7.69	10.7	26.11	24.9	25.39	197	547	589	1682	2034	1703	1135.07	-1.99905	0.420624	-4.75259	2.00828e-06	0.000237837
GSTO2	1.87	0.86	1.89	1.28	0.7	0.71	37	19	45	39	20	19	30.6423	0.336502	0.64437	0.522218	0.601519	0.87425
SEC61A2	8.23	6.07	7.19	5.01	5.79	6.01	268.67	186	189	141.25	182.47	154.67	185.792	0.407109	0.215348	1.89047	0.058695	0.358233
PRKCQ	1.4	2.67	2.11	2.41	2.51	2.46	71	122	91	101	131	110	104.373	-0.276623	0.311865	-0.886995	0.375081	0.760022
TLE2	95.51	107.18	110.82	106.01	105.54	112.77	3164	3054	2938	2948	3628	3061	3130.65	-0.089061	0.106391	-0.837108	0.402532	0.777276
ASB1	17.95	15.94	19.38	17.98	13.83	14.94	923	1009	802	791	1011	884	900.27	0.00560507	0.115063	0.0487131	0.961148	0.98952
FAM107B	130.84	93.03	94.82	70.21	70.32	80.32	5310	3375	2974	2326	2972	2794	3256.3	0.489114	0.200008	2.44548	0.0144661	0.1719
ME1	15.57	12.03	18.96	18.4	15.16	17.79	848	580	838	817	849	817	797.346	-0.148254	0.239153	-0.61991	0.535317	0.846129
TBC1D1	19.36	19.53	31.8	17.47	19.17	19.4	648	581	674	509	654	537	601.262	0.158082	0.174935	0.90366	0.366176	0.754476
CDK13	23.03	24.02	19.9	20.12	22.01	20.84	1625	1619	1329	1291	1686	1375	1480.12	0.0522867	0.0871876	0.599704	0.548704	0.85324
MTHFD2	102.19	76.7	92.91	91.66	99.25	87.33	3020.21	1936.89	2089.91	2221.09	2955.31	2096.26	2369.97	-0.0634859	0.18831	-0.337136	0.736015	0.924265
SLC9A7	6.3	8	8.47	3.88	5.13	3.52	542	643	521	330	526	377	486.15	0.466861	0.171207	2.72688	0.00639364	0.102766
FOXJ2	14.88	12.62	13.54	10.62	10.01	11.17	1369	995	1000	763	947	849	982.421	0.369829	0.153903	2.40301	0.0162609	0.183174
YBX1	782.36	663.36	686.49	643.85	699.63	608.55	15982	12157.1	11151.4	10579.7	14421.5	10469.3	12355.8	0.128419	0.135428	0.94825	0.343002	0.736116
PDE4A	4.22	0.29	2.34	0.34	0.17	0.79	288	10	101	13	13	32	74.2578	2.70222	0.976789	2.76643	0.00566732	0.0961272
PPP2R5A	27	28.11	25.13	23.82	26.38	23.7	1427	1315	1078	1018	1434	1056	1211.19	0.106593	0.109491	0.973529	0.33029	0.72729
ELAVL1	100.52	94.77	82.85	84.87	91.33	77.5	3654	3076	2418	2553.5	3421	2535	2915.36	0.0794174	0.129097	0.615178	0.538437	0.846996
DIP2B	19.64	17.31	15.91	16.91	17.41	13.85	2425	2041	1624	1841	2389	1665	1980.02	0.0220847	0.144481	0.152855	0.878512	0.968436
SMARCD1	131.05	96.25	87.28	90.36	78.75	81.92	4164	2819	2443	2495	3038	2403	2867.42	0.212945	0.180887	1.17723	0.239103	0.648128
KDM4A	25.6	38.98	29.6	36.47	43.8	36.15	1888.99	2540	1773	2196.67	3296	2227	2301.67	-0.321852	0.178066	-1.80749	0.070686	0.392869
NFYC	40.35	59.06	47.12	52.38	57.54	47.57	983	1281.22	887.09	1010.97	1389.65	1016.01	1087.77	-0.131029	0.166329	-0.787773	0.430829	0.79402
SLC9A3	3.3	2.81	2.3	2.74	2.18	2.64	290.81	221.47	169.34	197.81	202.41	204.12	213.126	0.12549	0.232546	0.539634	0.589449	0.869324
ASPM	9.36	8.05	6.39	6.19	6.13	5.84	1624	1142	872	859	1052	786	1042.88	0.392991	0.204514	1.92158	0.0546584	0.344443
ELOVL1	97.8	105.97	93.72	115.42	106.54	109.18	1878	1866	1533	1828	2183	1791	1841.66	-0.160846	0.0979538	-1.64206	0.100577	0.463242
ZNRD1	30.58	30.41	29.95	26.45	26.62	30.71	317.78	288.98	252.81	227.92	294.1	273.56	274.92	0.0896912	0.15509	0.578318	0.563049	0.859315
CLDN18	1.72	8.25	4.23	0.81	1.12	0.71	94	400	188	36	63	33	134.688	2.38239	0.557016	4.27706	1.89377e-05	0.00148308
ZBTB11	14.55	10.92	13.35	10.24	12.18	10.62	1283.43	836.29	943.1	749.86	1126.19	794.09	947.237	0.189517	0.195373	0.970025	0.332034	0.728467
ATXN3	15.12	17.12	13.03	11.49	13.51	12.57	260	317	221	209	323	246	260.265	0.0251567	0.192361	0.130778	0.895951	0.972574
GOLGA5	45.54	28.76	42.39	30.03	29.63	31.22	2081	1168	1566	1116	1409	1214	1421.28	0.347032	0.228605	1.51804	0.129003	0.510844
FGFR2	83.61	299.92	85.18	197.56	240.05	234.58	3913	12140	3182	7522	11396	9240	7794.04	-0.583797	0.443929	-1.31507	0.188487	0.592975
LRRC40	9.11	10.24	9.64	8.98	9.64	8.94	418	416	359	336	455	346	386.351	0.0552531	0.134226	0.411643	0.680601	0.906641
ISOC1	32.35	47.01	25.55	22.87	28.21	27.89	979	1260	628	565	878	712	824.192	0.385019	0.234344	1.64297	0.10039	0.462756
EML1	11.18	24.13	23.78	9.07	9.14	12.35	561	799	773	344	486	398	561.571	0.8037	0.236764	3.39452	0.000687478	0.0214444
TRMT11	13.05	18.77	14.51	18.05	15.76	17.73	341	379	291	341	390	346	347.563	-0.117684	0.155828	-0.75522	0.450117	0.803004
THUMPD1	32.37	30.17	24.56	24.94	21.85	28.54	760	634	451	456	621	524	567.876	0.173203	0.170861	1.01371	0.310723	0.711123
MSANTD3	20.62	19.2	16.35	20.04	19.75	20.38	513	383	314	359	469	367	397.154	-0.0109545	0.18059	-0.0606596	0.95163	0.987483
ATG2B	8.5	11.17	7.65	7.38	5.62	6.8	1188	1094	958	631	938	851	936.85	0.40646	0.134111	3.03077	0.00243928	0.0528451
ARFGEF1	22.73	27.43	31.88	25.64	28.96	27.84	2531	2556	2178	2163.1	3073	2244.07	2442.18	-0.0520891	0.102677	-0.507311	0.611937	0.87886
ZFAT	3.49	4.62	5.24	3.49	4.08	4.71	253	249	232	206	286	224	240.727	0.0254027	0.163285	0.155573	0.87637	0.967741
MTFR1	17.05	21.75	19.67	17.56	19.94	18.41	566.02	629	435.07	504	695.1	538	556.745	-0.112055	0.145529	-0.769984	0.441309	0.798602
STAG3	3.87	9.37	4.99	5.41	5.35	5.95	131.7	253.98	115.03	147.93	167.2	158	161.539	0.0444151	0.346473	0.128192	0.897997	0.973133
FECH	21.2	25.64	23.67	23.63	22.22	20.03	537	577	521	470	627	464	531.076	0.0578983	0.145335	0.398379	0.690351	0.911737
MYO9A	11.61	18.81	11.22	13.14	14.42	15.81	1411.95	2052.94	1175	1336	1771	1682	1561.95	-0.0733848	0.210714	-0.348267	0.727639	0.921341
PFKP	26	76.71	67.96	55.01	46.44	63.77	1048	2765	2267	1844	1989	2231	2047.27	-0.000680602	0.373729	-0.00182111	0.998547	0.999849
IDI1	124.21	140.24	109.58	101.82	123.91	130.26	3898.89	3561.08	2687.79	2305.91	3729.11	3161.13	3186.95	0.125173	0.148436	0.843276	0.399074	0.774783
SP100	14.03	4.3	6.34	14.5	14.08	14.41	340.29	106	145	304.07	366.48	344.01	265.906	-0.828216	0.412966	-2.00553	0.0449063	0.315195
KLF6	269.26	418.1	220.8	317.98	310.92	313.07	15253	19309	9554	14902	18023	14780	15167.4	-0.15463	0.214759	-0.720015	0.471516	0.814039
PLPP1	143.44	116.17	162.26	77.93	82.94	83.58	3089.22	2249.99	2846.05	1353.89	1884.8	1539.37	2156.7	0.773625	0.181979	4.25117	2.12654e-05	0.00161387
NEO1	18.94	29.09	17	28.03	29.85	26.91	1332	2212	833	1853	2518	1754	1728.92	-0.520898	0.307253	-1.69534	0.0900106	0.436936
TRAM1	179.44	143.34	215.51	143.53	133.24	157.41	5708	3789	5008	3123	4332	4394	4389.44	0.282632	0.215757	1.30995	0.190212	0.595723
PHKA1	9.41	9.69	11.08	8.36	8.76	9.05	817.78	778.69	778.37	610.08	819.85	708	750.881	0.141697	0.133152	1.06418	0.287248	0.694581
TNFRSF1A	176.65	94.23	117.12	139.5	123.81	123.09	5619	2636	3086	3696	4180	3415	3748.23	-0.0337103	0.270763	-0.124501	0.900918	0.97321
CACNB1	7.56	7.41	3.92	4.12	3.34	6.64	323	305	145	161	185	212	218.783	0.410663	0.311488	1.31839	0.187372	0.591693
EVI5	17.24	17.23	19.8	10.41	13.88	9.75	639	663	614	424	556	473	560.315	0.386947	0.133994	2.8878	0.00387941	0.0738894
STOML1	8.98	7	8.79	6.62	6.01	6.39	236	157	207	147	162	141	175.347	0.396648	0.258754	1.53292	0.125297	0.505973
PKM	1136.95	1147.87	1115.07	1181.05	1209.67	1158.13	39480	35023	31590	33078	42883	33369	35739	-0.0612271	0.0854112	-0.716851	0.473466	0.814636
DHX29	14.59	16.02	14.17	15.76	15.21	15.68	1072	1050	882	932	1168	984	1011.16	-0.0590391	0.0954908	-0.61827	0.536397	0.84645
DNTTIP2	40.79	30.22	29.62	30.03	32.91	28.46	1740	1101	1012	1039	1366	956	1189.21	0.168842	0.208412	0.810135	0.417862	0.787082
METTL22	17.83	21.42	21.32	18.1	19.16	18.02	358	393	303	275	376	306	333.178	0.122287	0.147463	0.829273	0.40695	0.780129
TP53BP1	42.22	36.33	37.03	33.09	38.53	29.74	3818.53	2662.74	2826.38	2379.72	3391.19	2330.4	2878.55	0.189535	0.169588	1.11762	0.26373	0.673869
TRO	30.15	29.94	25.04	20.44	27.36	24.67	925	874	724	516	873	725	764.996	0.24668	0.157862	1.56263	0.11814	0.492045
RRP15	14.15	12.47	10.33	13.28	13.08	12.76	549	368	309	294	397	363	375.948	0.184411	0.217448	0.84807	0.396399	0.773571
RHOA	314.86	315.77	350.22	303.63	300.52	328.58	7954	7046.76	7123	6206.31	7646	6852.14	7133.57	0.0790739	0.112582	0.702365	0.482451	0.819227
DHX8	30.87	21.41	20.46	19.16	20.26	18.06	2161	1350	1101	1164	1507	1239	1402.73	0.19911	0.218784	0.910076	0.362783	0.751547
PMS2P4	2.09	3.88	2.12	2.2	1.28	3.11	18	30	15	14	12	20.14	18.1721	0.401395	0.605124	0.663326	0.507122	0.830479
PRKCZ	51.53	47.77	54.46	44.8	46.74	55.55	1766.03	1470.57	1593.75	1256.71	1653.12	1602.79	1556.29	0.0849307	0.153853	0.552025	0.580932	0.867285
IARS2	55.47	47.64	55.09	49.8	50.94	50.52	3191	2437	2544	2252	3012	2412	2629.59	0.0758727	0.133683	0.567555	0.570337	0.862915
IDH3G	47.46	53.77	59.22	55.1	50.21	53.6	960.55	916.52	958.07	909.27	1027.54	886.65	945.947	-0.00973044	0.152325	-0.0638794	0.949066	0.98694
ROGDI	34.01	44.7	42.41	40.03	41.9	37.44	658	768	676	595	773	656	686.986	0.0436317	0.148368	0.294078	0.768699	0.935412
ROCK1	24.11	24.87	19.64	21.37	21.61	22.8	2481.54	2395	1795.89	1902.71	2466.72	2034.89	2164.53	0.0334026	0.101016	0.330668	0.740895	0.925663
CBFB	33.27	37.16	31.75	38.35	32.57	35.7	1004	1003	720	813	1073	881	908.857	-0.0464054	0.121475	-0.382017	0.702449	0.915154
PDK3	4.4	9.28	4.9	4.12	4.54	4.56	658	1412	628	522	725	590	748.004	0.530662	0.322697	1.64446	0.100082	0.46203
HYAL2	93.92	104.35	99.53	127.14	127.25	113.6	2802	2704	2310.61	3061	3867	2850	2921.56	-0.341058	0.105547	-3.23134	0.00123213	0.0322214
HDAC4	6.23	8.56	5.52	5.67	6.7	6.01	644.95	833	514	435	688.9	603.95	613.564	0.187952	0.20452	0.918992	0.3581	0.748507
RASSF1	37	32.14	33.86	28.11	31.68	31.33	1004.73	771	746	619.54	881	708	782.771	0.175383	0.143101	1.22559	0.220354	0.626792
FGFR3	123.94	101.86	131.78	102.92	90.9	104.82	6035	4385	4999	3872	4864	4563	4779.76	0.195706	0.160504	1.21932	0.222723	0.629153
IFI35	5.83	2.35	3.35	3.07	2.03	3.45	89	36	46	43	37	47	49.5285	0.370881	0.476691	0.778033	0.436549	0.795683
HEATR6	9.15	10.91	6.2	10.25	9.2	10.4	518	494	298	403	518	446	441.673	-0.0990803	0.194547	-0.509287	0.610551	0.878358
COASY	68.23	60.56	66.6	53.01	52.51	62.7	2468	1970	1940	1471	1948	1833	1930.26	0.260499	0.13449	1.93694	0.0527529	0.339098
PLEKHH3	29.24	24.16	25.09	31.14	25.84	33.18	1343	916	931	1059	1242	1209	1114.16	-0.169321	0.176992	-0.956659	0.338739	0.733823
MEF2A	25.25	21.01	21.87	15.66	15.87	18.45	1730.41	1270.75	1126.49	909.67	1208.41	1084	1211.16	0.338118	0.155991	2.16755	0.030193	0.253702
OTUD5	56.87	55.77	59.02	46.09	48.04	53.04	2105	1873	1780	1441	1863	1685	1785.9	0.188973	0.106913	1.76755	0.0771367	0.409698
TFE3	37.16	47.66	43.11	48.1	47.33	52.48	1932	2227	1842	2061	2575	2332	2159.93	-0.233292	0.124342	-1.8762	0.0606272	0.36359
TBC1D25	6.23	9.21	9.85	7.95	9.34	9.84	282.91	359.96	328	281	399.92	366.55	336.435	-0.113467	0.210143	-0.539953	0.58923	0.869324
ACSL4	14.24	31.75	23.95	20.42	20.41	20.32	1098	2139	1405	1167	1634	1312	1454.82	0.169166	0.267929	0.631386	0.527788	0.841161
INPP5A	14.89	15.28	12.09	12.45	13.09	15.13	644.63	610.89	449.17	458	613.95	543.93	549.197	0.0508094	0.138533	0.366769	0.713792	0.918388
GPKOW	38.27	35.86	31.67	24.59	27.7	28.43	970	805	652	509	722	608	703.885	0.377088	0.141258	2.6695	0.00759635	0.114945
GRIPAP1	36.57	46.23	32.4	41.25	42.49	43.34	1550	1795	1217	1465	1861	1566	1567.02	-0.126822	0.134661	-0.941792	0.346299	0.738407
FTSJ1	49.19	34.29	48.81	27.8	31.52	30.8	1028	655	864	549	729	569	730.419	0.455201	0.214194	2.12518	0.0335718	0.269502
PRR11	18.07	8.03	10.2	8.47	7.04	7.35	690	266	304.65	220.66	261.06	230.75	324.056	0.773726	0.361507	2.14028	0.0323319	0.264017
REEP1	1.9	11.09	3.42	5.21	6.04	6.1	91	348	140	182	296	278	220.855	-0.396922	0.493916	-0.803622	0.421615	0.788398
ATP11A	227.87	168.83	160.16	198.74	188.08	156.61	18116	12037	9990	12754	15589	10695	13062.2	0.00428705	0.206675	0.020743	0.983451	0.995212
POLR1A	15.35	13.34	10.95	12.65	14.07	12.47	2298	1768	1365	1557	2185	1540	1763.96	0.0143043	0.168787	0.0847478	0.932462	0.980688
LAPTM4A	391.82	311.57	308.41	331.01	337.57	373.85	7941	5572	5078	5472	6997	6394	6202.01	-0.0519699	0.158384	-0.328126	0.742816	0.926139
TTC7A	17.52	17.62	18.05	16.01	15.32	15.86	1146.59	1000.74	928.5	859.62	1056	936.75	985.654	0.0870046	0.110611	0.78658	0.431528	0.794162
IP6K2	142.01	210.7	156.64	180.6	193.71	184.44	3211	4096	2882	3337	4439	3436	3548.58	-0.154841	0.146523	-1.05677	0.290617	0.698003
SRBD1	5.82	5.77	5.17	6.53	6.74	5.56	350	307	238	268	416	269	304.138	-0.104039	0.187374	-0.555248	0.578725	0.866616
KIF2A	23.72	24.56	23.13	22.16	23.95	22.16	1522.35	1423.89	1187.72	1128.57	1560.54	1276.71	1341.36	0.0416414	0.09265	0.449449	0.653108	0.893233
PSME4	31.23	31.73	27.49	33.22	31.94	32	3042.64	2643.59	2330.41	2549.1	3328.6	2586.94	2732.13	-0.0980447	0.0960593	-1.02067	0.307412	0.70874
IFT80	15.89	18.19	19.27	15.05	15.2	20.04	591.48	637.3	479.35	496.67	611.29	459.64	543.031	0.0999609	0.14273	0.70035	0.483709	0.819456
SIRT2	23.14	35.96	23.4	23.82	26.88	25.09	647	914	550	557	784	623	673.534	0.084877	0.201728	0.42075	0.673938	0.903349
ERLEC1	95.32	47.95	69.14	51.35	61.01	53.31	3510	1533	2080	1566	2348	1732	2103.85	0.31825	0.288156	1.10444	0.269403	0.679297
PPP2R5B	6.05	7.54	8.81	8.82	8.48	9.99	237	293	236	243	341	330	279.412	-0.26786	0.200369	-1.33683	0.181277	0.583885
MAST4	9.65	20.17	14.85	24.63	21.86	23.28	996	1879	1305	1992	2581	2178	1822.59	-0.699965	0.257569	-2.71758	0.00657615	0.104898
ADGRF5	110.3	93.24	74.33	142.79	133.01	127.4	10408	7873	5775	10930	12995	10019	9601.21	-0.537458	0.179898	-2.98758	0.00281195	0.0591434
NUP133	21.51	25.66	18.24	17.96	24.07	22.54	1531	1658	1133	1259	1820	1395	1452.06	-0.069194	0.134447	-0.514656	0.606794	0.875859
NUCKS1	96.35	96.21	83.75	87.85	95.59	94.22	10358	9153	7307	7697	10571	8539	8865.94	-0.0219106	0.0982115	-0.223096	0.82346	0.95313
VPS35	58.07	52.27	63.86	56.18	55.01	50.84	3381	3174	2967	2423	3345	2671	2980.28	0.163323	0.0938755	1.73978	0.081898	0.420574
DNAJA2	52.96	51.61	56.64	51.77	54.02	50.99	1951	1655	1693	1534	2089	1647	1755.14	-0.00228134	0.120572	-0.0189209	0.984904	0.995657
BCL3	62.73	25.53	59.75	40.94	36.87	41.14	1616	627	1302	856	997	920	1055.36	0.339944	0.34637	0.981449	0.326371	0.724433
KCNAB2	0.68	1.53	1.92	1.46	1.73	3.18	37	69	70	41	83	82	63.715	-0.200472	0.46657	-0.429671	0.667435	0.901709
GAL	3.86	0.12	1.57	0.25	0	0.49	37	1	12	2	0	4	9.11357	2.92762	1.55262	1.8856	0.0593485	0.358993
CLEC2D	2.68	2.92	5.52	1.87	2.5	2.98	45.81	54.01	61.3	24.53	44.89	51.12	47.1089	0.420739	0.4301	0.978235	0.327958	0.725707
FUNDC1	23.65	42.92	29.69	29.08	34.97	26.75	352	566	359	354	535	336	413.329	0.0559028	0.254603	0.219569	0.826207	0.954179
RORA	3.05	7.17	3.72	3.47	4	4.8	140	510	215	234	320	393	301.395	-0.155662	0.482077	-0.322898	0.746772	0.928138
TGFBR3	7.19	2.93	6.22	6.78	4.59	3.87	567	205	365	466	403	271	380.623	-0.0457193	0.411734	-0.111041	0.911584	0.975777
ATP1B3	114.29	91.85	112.75	95.72	104.89	78.96	3173	2297	2333	1934	2917	1907	2403.39	0.199878	0.169556	1.17883	0.238465	0.647734
NEDD4	4.98	9.84	7.96	12.13	9.19	9.3	441	827	630	773	873	733	716.15	-0.336786	0.277466	-1.21379	0.224827	0.631685
PIGB	3.1	4.73	2.76	6.1	6.8	7.33	85.33	104.4	57.66	143.1	174.15	113.51	112.295	-0.833074	0.290391	-2.8688	0.00412031	0.076984
MAPK6	22.73	19.06	21.03	18.73	20.65	21.05	1777	1478	1376	1309	1775	1423	1514.29	0.0222106	0.10887	0.204011	0.838345	0.958155
GNB5	9.61	13.58	11.36	11.33	12.53	12.21	322	403	285	296	412	335	340.126	-0.0624296	0.175437	-0.355852	0.721951	0.919727
RAB27A	55.02	25.37	39.49	40.6	36.55	39.07	1451.19	610.29	838.25	898.18	998.19	930.15	950.368	-0.00223518	0.305876	-0.00730747	0.99417	0.997965
HDHD5	23.79	38.24	19.12	32.05	29.47	31.8	631	917	404	690	814	711	688.96	-0.227028	0.267447	-0.848871	0.395953	0.773441
UFD1	65.15	50.17	57.74	55.74	63.13	49.87	1227.89	862	745.93	859	1111.96	731	913.638	0.0430529	0.199079	0.21626	0.828785	0.955462
LRP6	83.83	39.44	47.42	30.1	31.76	29.83	10968	4571	4973	3262	4385	3402	5168.67	0.853428	0.305999	2.78899	0.00528732	0.0916905
PHRF1	25.9	27.75	27.47	24.58	25.18	28.36	2276	2141	1981	1799	2282	2121	2096.17	0.0262213	0.105498	0.248548	0.80371	0.948107
ELP1	17.26	22.62	26.8	20.34	20.82	21.47	1262	1418	1388	1160	1689	1300	1366.68	-0.0260922	0.159204	-0.163892	0.869816	0.966666
NUCB2	91.25	47.35	70.21	38.69	47.78	42.16	1813	810	1081	621	898	690	974.249	0.725919	0.28804	2.52021	0.0117286	0.151341
PFN2	164.62	213.76	169.72	181.3	198.76	169.52	4143	4756	3289	3572	5057	3682	4047.96	-0.0312263	0.134031	-0.232977	0.815779	0.951267
PTPN3	2.63	5.29	4.46	4.98	5.28	4.85	300	550	344	437	553	475	442.532	-0.31183	0.267358	-1.16634	0.243477	0.653121
SPTB	6.56	1.86	7.82	2.6	1.84	2.69	823.56	203.11	623.26	222.05	221.56	274.04	396.113	1.17363	0.485786	2.41594	0.0156948	0.180431
SLC44A1	23.61	25.07	17.65	17.84	20.08	18.48	2289	2182	1432	1389	2019	1636	1801.9	0.199907	0.154044	1.29773	0.194381	0.601233
TMEM260	8.51	13.33	9.71	11.55	13.78	12.04	416	634	394	478	711	470	512.587	-0.208803	0.232359	-0.898625	0.368853	0.756568
SMG6	8.41	20.12	15.02	17.74	16.85	18.38	783.25	1492.33	1044.56	1189.19	1612.17	1271.83	1230.69	-0.298744	0.264749	-1.12841	0.259148	0.668203
EXOC5	33.21	37.65	31	30.09	39.37	33.8	1469	1300	1100	1047	1568	1189	1267.32	0.0108719	0.115823	0.0938668	0.925215	0.978998
CLTCL1	1.84	2.88	1.96	1.56	2.31	2.89	138	193	117	102	150	120	135.39	0.250849	0.259154	0.96795	0.333069	0.729295
FSTL3	9.89	8.88	23.58	14.18	13.26	19.22	269	207	499	319	338	443	353.528	-0.154789	0.429727	-0.360203	0.718695	0.91932
DGCR2	71.85	74.68	58.69	72.5	78.77	70.99	4280	4442	3389	4068	5421	4281	4288.22	-0.205179	0.0917894	-2.23533	0.0253959	0.233221
RNF126	37.42	40.37	42.32	41.82	32.98	43.84	919	867	812	823	839	878	859.142	0.00174639	0.156757	0.0111407	0.991111	0.996884
MNT	10.66	13.29	15.33	14.82	12.01	13.26	600.53	675.25	705.18	762.74	792.18	825	732.866	-0.281898	0.204146	-1.38087	0.16732	0.565613
ZXDC	15.51	16.58	15.5	15.11	14.67	14.26	735	750	614	601	736	604	670.955	0.0912581	0.114181	0.79924	0.424151	0.790346
JMJD6	40.72	35.43	30.95	26.05	30.29	27.83	1087	867	682	597	867	643	780.807	0.30066	0.159144	1.88923	0.0588606	0.358275
POLB	28.68	46.25	34.76	35.19	40.36	39.45	447	626	432	434	629	479	504.577	-0.0452294	0.195344	-0.231537	0.816897	0.951367
ST6GALNAC1	69.08	61.94	65.52	91.96	95.33	71.99	2248	1796	1693	2541	3318	2095	2268.33	-0.486829	0.166594	-2.92225	0.0034751	0.0683307
WIPI1	30.42	29.16	32.74	29.24	23.95	30.88	757.83	603.13	651.44	593.49	624.1	665.21	650.991	0.0682137	0.182076	0.374644	0.707926	0.91712
GBA2	76.8	63.63	64.82	58.04	69.21	54.19	2464.41	2056.67	1833.93	1740	2384	1787	2029.33	0.0872014	0.112249	0.776854	0.437245	0.795683
NDST1	34.34	51.8	35.13	49.04	48.66	42.06	3744	4549	2890	3944	5045	3716	3953.97	-0.209366	0.159319	-1.31413	0.188801	0.593082
ASNS	36.47	55.15	45.29	45.83	62.99	49.75	1083.12	1241.81	1039.87	1063.07	1812.12	1095.05	1210.02	-0.230573	0.182714	-1.26193	0.206973	0.6146
AP3M2	10.18	16.12	10.92	9.94	11.39	13.32	397	643	371	345	496	398	438.113	0.171113	0.24519	0.697878	0.485253	0.819456
ST6GALNAC2	14.29	48.69	31.92	49.18	43.08	53.29	342.84	1020.88	575.52	956.49	1049.82	1061.55	839.302	-0.682104	0.384942	-1.77196	0.0764005	0.407868
PABPC1	763.18	874.1	916.71	741.86	746.77	782.31	21335	22102	22274	17722	22569	19873	20997	0.118987	0.133017	0.894524	0.371042	0.758275
TESK2	2.92	4.4	3.65	3.69	3.2	3.78	145	183	147	138	164	156	155.578	0.0329356	0.221872	0.148444	0.881992	0.969434
CFAP20	61.61	64.33	55.99	40.87	49.82	51.53	1102	947	772	631	877	778	844.032	0.279873	0.130953	2.13721	0.0325812	0.264877
CSNK2A2	47.4	37.68	36.34	33.96	40.09	39.13	2039.4	1495.56	1286.94	1239.99	1718	1393.87	1514.03	0.12249	0.154825	0.791151	0.428856	0.793393
PTPN21	5.43	14	7.23	8.41	10.25	10.01	504.8	1099.96	470	633.98	1016.9	754	737.452	-0.228545	0.335526	-0.681153	0.495775	0.823858
EIF2B3	13.03	10.83	14.1	11.25	11.34	10.91	295	238	278	234	266	236	258.482	0.123628	0.202668	0.610003	0.54186	0.849154
TCOF1	40.48	29.99	26.61	26.32	28.25	26.16	2722.83	1812.88	1502	1510	1943	1503	1811.2	0.250081	0.194794	1.28382	0.199205	0.606848
CDC42	196.53	183.36	183.78	178.61	189.23	175.6	6176.61	5279.89	4734.29	4762.55	6289.08	4805.28	5309.92	0.0117009	0.0984098	0.1189	0.905355	0.973839
OSBPL3	6.62	6.34	11.73	9.6	8.24	11.55	430	308	614	508	634	551	512.862	-0.305901	0.329673	-0.927893	0.353463	0.745434
RAD18	11.96	9.15	7.41	11.41	8.23	10.65	569	395	291	372	456	386	407.153	0.00563395	0.224902	0.0250507	0.980015	0.993812
ATP2B1	32.61	27.87	25.57	19.41	26.32	17.58	1830	1526	1252	1006	1488	938	1323.63	0.410789	0.161554	2.54274	0.0109988	0.146153
NCK2	52.8	49.39	42.59	41.25	39.61	44.41	1635	1465	1043	970	1334	1123.73	1248.43	0.244719	0.140725	1.73899	0.0820373	0.42072
MAP4K4	47.29	44.68	36.32	44.56	44.58	37.85	3656	3305	2501	2965	3788	2836	3150.58	-0.0462112	0.122248	-0.378012	0.705421	0.91622
MGAT4A	14.03	7.13	5.37	2.54	4.1	5.79	836	454	296	179	249	233	365.118	1.20834	0.341409	3.53927	0.000401228	0.0139983
RPL31	2287.63	2222.69	2600.8	2350.5	2340.95	2514.3	10636	9492	10185	9215	11393	10092.8	10177.5	-0.0305845	0.130126	-0.235038	0.814179	0.950621
WDR1	135.44	220.52	164.04	196.82	188.68	175.43	6096	8807	5568	7342	8376	6736	7138.29	-0.161415	0.192363	-0.839116	0.401404	0.776491
SNX13	35	29.36	30.22	37.77	34.57	34.5	1663	1293	1218	1329	1695	1464	1437.31	-0.128178	0.126934	-1.0098	0.312591	0.712227
ARHGAP10	3.18	9.89	7.7	6.86	6.92	7.56	159	427	292	266	356	299	300.421	-0.0676674	0.382455	-0.176929	0.859564	0.963523
RPS6KA2	19.56	37.23	27.69	45.52	46.69	47.01	1601	2812	1817	3154	4016	3474	2811.04	-0.788633	0.234387	-3.36466	0.000766371	0.023458
ING3	18.29	27.37	13.14	21.81	18.85	21.84	464	548	270	406	491	460	435.88	-0.127137	0.241318	-0.526844	0.598302	0.873802
VASH1	1.12	1.8	1.28	1.07	1.43	1.1	91.93	164.25	112.77	94.12	125.42	100.13	114.432	0.200979	0.31556	0.636897	0.524192	0.839948
LMCD1	45.15	6.9	35.83	8.31	5.04	8.78	745	82	434	110	87	117	261.469	1.95283	0.661761	2.95097	0.00316782	0.0647776
BUD23	122.36	85.87	94.2	79.08	87.12	77.57	2004.59	1315.08	1268.23	1111.23	1499.53	1142.25	1376.84	0.265699	0.181734	1.46202	0.143735	0.535094
SEL1L	23.03	17.84	24.3	23.48	28.93	25.6	2539	2007	1762	1833	2480	2089	2103.32	-0.0446064	0.123524	-0.361115	0.718013	0.919195
TRIP13	14.28	12.45	13.59	11.59	9.65	9.93	530	333	349	330	357	320	368.529	0.231808	0.22231	1.04273	0.297075	0.701995
ATP6AP1	182.02	173.02	196.93	191.31	199.4	184.88	5721	4730	4948	4780	6386	4775	5205.34	-0.0594903	0.127559	-0.466374	0.640948	0.88881
TCF3	224.01	199.58	175.71	173.05	182.27	154.89	8548	6950	5363	5298	6907	5113	6297.65	0.239602	0.142886	1.67687	0.0935672	0.446255
TRIB2	31.65	47.56	47.39	60.69	58.14	55.89	1542	2148	1921	2284	2994	2488	2232.63	-0.471075	0.193808	-2.43063	0.0150727	0.175996
DAZAP1	168.88	129.39	112.62	120.23	120.67	112.09	5146	3715	2902	3018	3703	2935	3532.57	0.246946	0.176972	1.3954	0.162896	0.561143
MBD3	80.63	83.55	74.5	73.51	71.2	77.8	3409.12	2939.37	2537.74	2374.05	2990.61	2578.29	2790.23	0.137034	0.0951535	1.44013	0.14983	0.543202
HLTF	15.32	24.46	22.38	18.43	18.79	21.91	1070.26	1530.7	1195.43	1080.57	1466.52	1334.79	1278.32	-0.0420867	0.1929	-0.218179	0.82729	0.954635
FAM50A	64.14	64.13	73.73	58.49	63.01	65.17	1185	1091	1132	878	1162	1031	1078.86	0.140205	0.136047	1.03056	0.302746	0.705801
FAM3A	27.8	37.7	32.38	31.44	29.05	32.9	663	745	621	621	759	645	674.753	-0.0154477	0.13194	-0.117081	0.906796	0.974401
CPSF1	83.04	98.62	87.41	74.73	75.98	84.04	3998	3919	3362	2963	3936	3312	3565.41	0.126409	0.0756229	1.67158	0.0946081	0.447898
CYBRD1	6.44	20.96	7.79	12.34	10.67	12.48	305	970	334	409	518	561	512.719	0.0751169	0.444019	0.169175	0.865659	0.964892
PDCD2	37.21	40.62	38.33	37.94	39.76	40.11	570	578	490	475	648	569	552.706	-0.0631769	0.122954	-0.513824	0.607375	0.87636
RDH11	65.89	91.29	78.64	89.28	91.76	87.11	2152.32	2641	2174.93	2346.88	3150.95	2516	2490.79	-0.211243	0.139044	-1.51926	0.128697	0.510729
PRKACA	52.92	54.51	52.16	46.87	48.15	47.35	1444	1347	1180	1043	1317	1169	1245.48	0.148984	0.0950752	1.56701	0.117113	0.490695
ADGRL1	72.7	43.45	52.49	44.32	45.31	45.94	5284.2	2745.18	3066.7	2825.43	3509.49	3130.82	3400.21	0.195239	0.238549	0.818443	0.413104	0.783579
ACTN1	65.65	71.29	78.99	78.12	70.05	78.67	3633.7	3362	3470.87	3375.46	4003	3545	3570.04	-0.0769899	0.12682	-0.607081	0.543797	0.850561
ZFYVE26	6.45	5.48	6.77	5.53	6.28	5.04	965.5	692	709.52	573	805	587	716.627	0.255185	0.167799	1.52078	0.128315	0.509763
RPS6KA6	5.4	3.64	3.87	2.02	1.44	2.78	457	222	235	153	187	185	236.954	0.757863	0.311717	2.43125	0.0150467	0.175996
EPN2	23.02	23.47	27.24	28.57	26.74	32.97	1411.15	1288.17	1066.72	1228.06	1626.37	1646.21	1372.52	-0.282403	0.138526	-2.03863	0.0414874	0.302973
PTPN18	9.46	13.96	12.51	16.91	12.71	21.98	268	324	260	333	396	470	342.86	-0.51814	0.220052	-2.35463	0.0185413	0.198276
SPEG	8.85	4.71	13.7	8.42	10.1	12.99	308	234	387	308	451	374	344.984	-0.269107	0.288207	-0.933726	0.350445	0.742389
LNX1	4.2	7.94	7.24	9.17	9.38	6.37	228.17	399.45	285.05	395.61	524.84	352.08	363.344	-0.485052	0.273053	-1.7764	0.0756666	0.406984
ALDH3A2	134.66	95.91	72.68	99.47	107.11	89.51	4029	2773	1845	2690	3498	2358	2822.88	-0.024716	0.240841	-0.102624	0.918262	0.977622
TFRC	35.45	51.75	44.19	62.39	64.2	53.37	2731	3184	2541	3671	5093	3569	3447.51	-0.553112	0.135328	-4.08721	4.366e-05	0.00282419
SREBF1	105.55	165.1	152.49	207.63	184.1	175.36	4151	6331.82	5799	7341.36	8763.77	7387.98	6662.13	-0.531815	0.224938	-2.36428	0.0180653	0.196276
AFF4	45.86	41.67	42.53	43.96	42.94	43.85	6078	5521	4605	4737	6494	5193	5401.19	-0.0383121	0.0820553	-0.466905	0.640568	0.88881
UBE2D1	16.4	17.42	14.39	12.94	14.14	14.8	568	573	490	398	558	525	516.411	0.123096	0.143833	0.855827	0.392094	0.77022
MPP5	12.21	13.14	10.17	10.78	11.58	12.93	878	905.94	699	661	966.96	882.86	826.694	-0.0340822	0.139013	-0.245174	0.806322	0.948807
RHOBTB1	4.89	8.95	10.73	9.1	9.65	8.68	304	579	555	367	580	533	488.093	-0.0225684	0.331142	-0.0681534	0.945663	0.985789
SMC1A	42.37	48.64	37.4	43.18	37.99	36.08	2664	2660	2013	2247	2740	2124	2394.84	0.018812	0.111868	0.168163	0.866455	0.965069
HSD17B10	105.69	92.93	75.73	87.46	89.31	66.71	1374	1077	805	934	1202	737	1009.25	0.151253	0.208406	0.725761	0.467985	0.811387
MARK2	39.17	46.98	40.43	40.69	44.89	42.03	2111	2222	1792	1750	2437	1993	2039.34	-0.0278317	0.0961611	-0.289428	0.772254	0.936874
HMMR	25.51	17.74	16.71	18.96	12.77	10.4	761	532	453	424	497	383	503.707	0.385424	0.200141	1.92576	0.0541345	0.343173
CHFR	43.6	35.27	45.55	34.44	35.72	31.21	1045	733	903	643.82	822.06	735	812.97	0.271662	0.188477	1.44135	0.149485	0.542502
P4HA2	65.88	32.67	92.6	48.96	58.41	54.05	2241.02	957.15	2527.9	1351.49	2072.1	1590.14	1798.11	0.218007	0.377141	0.578051	0.56323	0.859319
NFATC3	22.27	32.12	21.6	29.17	29.23	28.05	1822.04	2316.06	1374.8	2002.72	2499.1	2009.64	1991.76	-0.270443	0.175074	-1.54474	0.12241	0.501311
TRNT1	8.08	14.1	8.26	9.17	11.96	13.39	269.84	335.15	212.55	225.78	345.47	311.16	280.85	-0.127878	0.212434	-0.601966	0.547197	0.852527
ACADVL	188.78	373.19	344.38	368.36	354.13	374.21	3814	6733	5846	6316	7698	6759	6226.32	-0.342676	0.257642	-1.33005	0.183502	0.585913
STK10	3.58	2.63	1.98	2.77	1.87	2.08	177	141	159	155	174	132	156.505	0.0319392	0.233413	0.136836	0.891161	0.970871
FBXW11	34.24	35.65	37.67	37.78	40.13	40.05	1750	1700	1537	1587	2128	1849	1753.25	-0.172761	0.0970263	-1.78056	0.0749839	0.405344
ACAP1	0.22	2.68	8.9	3.05	4.55	13.22	15	25	31	26	27	45	28.7067	-0.469204	0.580164	-0.808743	0.418663	0.787182
CRMP1	1.48	2.55	1.78	2.3	1.53	1.8	59	89	61	74	62	60	67.9139	0.0536676	0.358658	0.149634	0.881053	0.969153
EVC	3.8	5.94	3.74	5	6.65	6.34	324	410	227	362	398	398	352.071	-0.312032	0.227083	-1.37409	0.169413	0.56869
DERL2	29.27	55.78	46.04	59.37	57.01	52.09	417.03	702.13	572	619	791.11	684.37	632.339	-0.312441	0.250356	-1.24799	0.212035	0.619952
SIDT1	0.88	3.43	1.95	5.14	5.45	4.82	54	216	118	279	351	234	208.738	-1.15759	0.488849	-2.36798	0.0178853	0.195346
NDE1	19.55	22.68	22.41	23.51	25.15	21.72	417.9	348.87	390.95	360.77	501.99	376	398.448	-0.102026	0.173828	-0.586936	0.557247	0.856777
TMEM38A	15.78	14.38	15.83	11.94	11.68	9.99	469	376	384	279	381	268	357.42	0.394257	0.170966	2.30605	0.0211079	0.213225
AP1M1	51.59	41.67	45.68	32.82	36.9	35.14	1573	1083	1156	835	1172	893	1110.44	0.380328	0.169452	2.24445	0.0248035	0.230634
PVR	33.39	27.91	34.1	29.71	28.06	22.15	1253	870	878.01	800	986	639.34	898.103	0.286029	0.201603	1.41877	0.155966	0.55227
XRCC1	30.4	35.95	38	30.4	30.46	31.69	863	884	921	748	946	782	858.341	0.10109	0.15566	0.649426	0.516063	0.83522
SCARB1	25.35	11.22	33.37	14.5	18.04	11.87	846	311	782	447	653	419	576.394	0.367243	0.396109	0.927126	0.353861	0.745865
CYP2W1	0.33	0.61	5.76	0.55	0.74	1.74	12	15	128	12	16	28	37.6577	1.57466	1.02955	1.52946	0.126149	0.507744
MCM2	72.07	66.74	50.23	56.9	51.18	50.16	3897	3166.29	2053	2503.78	2923.76	2339.53	2783.01	0.185229	0.194074	0.954422	0.33987	0.734473
PANX2	3.72	1.84	3.54	2.2	2.09	3.11	177	76	132	85	102	130	117.164	0.25546	0.403745	0.632726	0.526912	0.841038
SELENOO	18.15	22.9	20.44	17.94	16.31	19.53	530.69	561.41	503.93	435.68	518.34	499.84	508.541	0.114549	0.14725	0.777919	0.436617	0.795683
TP63	5.26	15.56	22.11	41.19	37.8	29.7	294	807	981	1818	2158	1574	1285.72	-1.38117	0.445068	-3.10328	0.00191385	0.0444443
ALPK1	3.35	3.9	5.58	6.34	5.45	10.86	140	148	223	241	304	398	245.315	-0.876084	0.356513	-2.45737	0.013996	0.168671
LLGL2	112.56	83.69	115.52	80.17	74.25	98.44	4157	3055	3612	2471	3180	3084	3257.56	0.29502	0.17304	1.70492	0.0882087	0.433015
PDE8A	21.07	21.08	19.05	17.65	18.44	20.83	909	838	755	738	860	854	825.143	0.00303711	0.129182	0.0235103	0.981243	0.994482
CLCN4	7.11	2.99	7.09	4.21	3.31	1.86	492	236	356	154	172	140	257.375	1.19429	0.313988	3.8036	0.000142607	0.00662334
NLE1	15.9	10.47	8.16	9.85	8.44	10.91	552.78	377	271.17	287	359.68	315.78	356.011	0.274924	0.240461	1.14332	0.252906	0.661961
SDHA	89.4	103.48	119.5	92.57	100.93	92.41	3082.62	3157.26	3272.68	2520.58	3567.86	2671.01	3040.31	0.120734	0.147894	0.816352	0.414299	0.784248
SMARCE1	203.65	163.62	121.98	136.78	143.41	131.1	6266.43	4458.05	2792.66	3484.61	4674.57	3398.81	4109.87	0.182862	0.236157	0.774322	0.43874	0.796687
GSDMB	16.26	13.88	16.1	10.59	10	12.02	530	393	406	229	291	333	362.406	0.614057	0.21799	2.81691	0.00484886	0.0868488
KDM5A	30.9	25.43	28.98	28.1	25.24	24.88	3067	2146	2075	1873	2564	1912	2253.28	0.178993	0.15923	1.12412	0.260964	0.669718
PPP2R3A	9.86	18.69	9.17	13.98	15.3	14.98	764	1333	671	918	1330	1029	998.242	-0.263423	0.262648	-1.00295	0.315884	0.715831
FERMT2	22.41	35.78	22.42	23.27	31.84	28.7	1151	1644	947	952	1675	1278	1257.87	-0.0702102	0.226117	-0.310503	0.756178	0.93103
PTGS2	31.89	40.64	71.13	87.08	67.4	118.4	1550	1654	2786	3458	3335	5057	3035.78	-0.981315	0.359965	-2.72614	0.00640796	0.102884
IGF2BP2	73.6	54.74	76.84	58.72	66.55	73.61	3275	2135	2745	2302	3060	2686	2696.21	0.00813161	0.194602	0.0417858	0.966669	0.990376
MAP3K13	25.48	22.78	17.92	26.62	28.94	28.66	621.35	602.7	424.03	611.4	718.29	668.43	605.08	-0.312313	0.147802	-2.11305	0.0345962	0.274736
ST6GAL1	33.63	58.6	45.08	45.34	58.48	45.86	1934	3208	2116	2201	3242	2428	2506.82	-0.122543	0.223485	-0.548326	0.583468	0.867518
FRY	9.76	8.98	8.64	7.63	8.04	9.1	692	849	635.86	506	650.27	701.72	670.961	0.205589	0.18719	1.09829	0.272077	0.680758
PICALM	102.21	95.19	94.41	89.36	91.7	88.76	3734	2953	2769	2596	3653	2866	3072.9	0.0369088	0.119484	0.308901	0.757397	0.931436
NSF	27.17	18.43	23.09	19.3	18.74	17.87	1782.98	1040.97	1146.69	905.56	1220.96	965.84	1167.24	0.337899	0.211486	1.59773	0.110102	0.479554
GLI2	0.67	3	2.26	1.35	1.33	1.37	61	282	96	80	143	110	126.956	0.391341	0.571914	0.684266	0.493807	0.822736
CLASP1	19.66	23.46	20.03	21.21	21.98	22.88	1831	1851	1578	1676	2071	1809	1798.83	-0.0996753	0.0917739	-1.0861	0.277436	0.685467
MRPS34	165.07	147.44	159.58	134.14	142.8	138.19	2092.13	1684.49	1688.64	1419.57	1885.23	1494.27	1702.82	0.172581	0.122201	1.41227	0.157869	0.554727
NOTCH3	82.12	118.55	97.59	111.85	109.74	122.74	10803	12409	9504	11309	15343	13433	12085.7	-0.310222	0.11417	-2.7172	0.00658366	0.104904
CLNS1A	127.6	156.65	120.77	144.17	138.2	131.15	1790	1933	1404	1679	2066	1659	1746.71	-0.10161	0.117303	-0.866217	0.386371	0.767373
TEAD2	63.31	109.82	60.82	90.61	93.49	86.08	1997	3202	1592	2399	3047	2330	2409.34	-0.225493	0.242952	-0.92814	0.353335	0.745434
EED	12.17	17.94	12.84	12.34	12.32	14.73	332	429	286	270	362	308	329.131	0.134958	0.18802	0.717787	0.472888	0.81463
TSG101	96.84	113.47	103.1	93.07	97.75	94.35	1828	1780	1486	1386	1797	1490	1619.99	0.104692	0.0831654	1.25884	0.208087	0.616059
NCBP3	21.87	35.05	32.31	32.79	30.59	34.24	1035	1925	1351	1424	1835	1544	1519.08	-0.164327	0.255804	-0.642395	0.520617	0.837869
ATP2A3	9.65	17.12	38.83	16.28	15.07	13.03	640	1006	2112	868	979	760	1090.65	0.577308	0.466067	1.23868	0.215464	0.622427
MGLL	5.84	7.35	13.76	12	9.65	17.35	384	446	736	647	660	993	657.595	-0.547442	0.383629	-1.42701	0.153577	0.549705
NTN4	8.04	10.36	8.93	9.29	7.72	7.97	392	468	353	348	376	298	372.017	0.220529	0.185728	1.18738	0.235079	0.64404
BCS1L	21.4	21.88	17.85	24.41	19.68	20.57	350	339	236	291	358	290	308.461	-0.0520787	0.166816	-0.312193	0.754894	0.930768
NUAK1	1.7	4.1	4.32	4.05	3.1	3.27	195	403	286	265	329	317	300.01	-0.0531498	0.317893	-0.167194	0.867217	0.965582
DPP8	17.91	17.49	20.41	18.12	16.24	15.44	1200	970	943	864	1156	921	1003.84	0.0656854	0.123854	0.530346	0.595872	0.872512
SLC24A1	3.57	4.51	2.88	4.81	4.91	5.22	198.68	310	204	265	370	308.37	274.839	-0.416593	0.237542	-1.75377	0.0794707	0.415342
ZNF532	54.45	65.99	56.8	59.44	64.65	57.66	3676.99	4116.98	2645.97	3293.98	4626.98	3261.94	3567.33	-0.120477	0.152715	-0.788899	0.430171	0.79402
LMAN1	127.99	67.53	117.06	66.34	77.1	73.83	9378	4301	6665	3857	5744	4751	5744.59	0.494208	0.278246	1.77616	0.075707	0.406984
HACD3	90.01	109.26	94.73	85.27	90.58	84.58	4323	5030	3642	3481	4589	3738	4109.99	0.118269	0.1183	0.999738	0.317437	0.716661
IPCEF1	0.43	0.4	1.95	5.6	3.17	3.03	39.35	36.43	146.57	287.15	187.8	212.77	157.626	-1.59815	0.65226	-2.45018	0.0142785	0.170773
ZZEF1	8.73	14.02	12.6	11.66	13.06	13.55	1298	1846	1621	1503	1991	1646	1652.39	-0.111221	0.199117	-0.558571	0.576455	0.865723
ENO1	911.51	1246.51	1495.31	1499.08	1453.08	1465.36	24712	29828	32879	33106	40559	33555	32610.5	-0.292171	0.201652	-1.44889	0.147369	0.540132
MYDGF	329.92	181.96	253.31	210.67	219.58	189.59	4392.71	2175	2724	2285	3035	2131	2765.31	0.297122	0.256391	1.15886	0.246513	0.655457
ANO8	16.33	22.29	19.38	20.11	20.4	21.04	1089	1306	1087	1046	1383	1186	1180.57	-0.0662162	0.139735	-0.473868	0.635594	0.887095
TUBE1	6.67	10.92	8.59	10.12	12.53	9.8	161	224	145	164	304	213	199.204	-0.361657	0.259593	-1.39317	0.163569	0.562015
ARHGEF10L	8.77	6.98	12.94	6.96	6.34	7.84	515	410	625	361	404	355	448.951	0.468234	0.264053	1.77326	0.076186	0.407438
ACTR6	13.68	14.35	17.46	14.06	12.7	14.23	336	328	387	242	329	299	321.025	0.272889	0.215014	1.26917	0.204382	0.612133
TIPIN	9.37	12	7.79	9.88	7.91	6.83	131	150.35	86	113	100	94	112.012	0.205028	0.298755	0.686275	0.492539	0.822046
SRI	197.7	232.34	219.29	205.5	217.36	226.25	2050	2069	1742	1630	2205	1889	1922.12	0.0175735	0.0902223	0.19478	0.845565	0.960766
EIF4G3	32.11	44.2	43.3	42.11	45.4	43.26	2730	3129	2972	2780	3765	2928	3047.81	-0.103686	0.147346	-0.703693	0.481624	0.818816
NUP37	48.15	29.67	38.75	27.61	29.73	27	760	414	481	352	483	376	473.244	0.429201	0.245733	1.74662	0.0807036	0.418056
SEMA3A	15.55	45.96	37.15	72.09	73.71	55.47	1060	2701	1760	3897	4895	3293	2936.1	-1.13188	0.341942	-3.31017	0.000932409	0.0269703
GTSE1	13.32	11.92	10.11	11.9	8.83	9.36	595	439	355	354	388	316	404.683	0.352375	0.202182	1.74285	0.0813591	0.419298
SEMA3C	13.97	126.85	23.21	63.32	85.03	80.74	642	5047	848	2215	3823	3047	2558.72	-0.504737	0.884219	-0.570829	0.568116	0.861261
TTC38	8.95	11.89	9.98	10.46	10.57	12.55	309	365	304	327	434	377	352.021	-0.231974	0.16312	-1.42211	0.154994	0.551199
ACAT1	40.89	36.65	36.28	29.68	33.52	28.16	909	742	653	546	756	528	682.753	0.315171	0.146542	2.15073	0.0314977	0.260369
GRAMD4	41.62	58.39	45.35	50.69	60.5	51.58	2283	2699	1896	2473	3026	2505	2471.43	-0.244067	0.131621	-1.85432	0.063694	0.373761
CELSR1	55.34	165.41	116.36	124.44	117.33	177.81	7809	21155	13558	14261	18445	22238	16316.9	-0.380649	0.366356	-1.03901	0.298798	0.702436
ZNF638	45.38	61.6	47.78	39.11	59.54	59.08	2526	3180	2298	2366	3621	2873	2789.97	-0.155369	0.153116	-1.01471	0.310242	0.710814
SLC25A40	8.21	12.51	4.84	7.32	7.31	6.59	251	298	205	253	302.96	276	263.519	-0.16986	0.181814	-0.934248	0.350176	0.742139
TIMM21	36.81	31.04	36.65	30.39	37.16	33.16	408	316	335	271	398	315	338.556	0.0969282	0.174137	0.556622	0.577786	0.866002
RASAL2	6.6	11.61	8.48	10.14	8.75	9.94	824	1149	873.81	1024	1110	1032	1004.97	-0.177153	0.191826	-0.923512	0.35574	0.746609
VPS9D1	8.7	12.8	9.32	7.86	7.71	8.91	341	380.66	282.22	260.69	307.72	276.34	307.059	0.222232	0.160888	1.38129	0.167191	0.565613
ZNF37A	2.46	5.63	3.18	4.36	4.03	4.84	189	249.67	152.33	167.02	237.96	225	202.025	-0.1156	0.23693	-0.487911	0.625613	0.883854
MARK3	50.26	67.02	53.96	55.8	46.68	48.2	2004	2240	1667	1639	2125	1691	1883.86	0.0955644	0.113221	0.844051	0.398641	0.774558
SLC25A3	1501.57	834.03	1270.52	863.86	967.46	858.54	19765	10143	13247	9562	13311	9876	12549	0.382594	0.24029	1.59222	0.111336	0.481053
FNDC3B	71.39	56.16	58.01	64.31	76.53	57.77	5345	3614	3352	3774	5638	3720	4190.11	-0.109539	0.18512	-0.591721	0.554038	0.855221
FOSL2	40.65	39.04	38.6	48.6	48.76	48.96	4390	3797	3408	4391	5630	4626	4357.37	-0.357902	0.0881681	-4.05931	4.92176e-05	0.00308353
CACNG4	0.82	4.48	2.9	3.74	4.8	6.47	48	233	138	179	290	320	201.563	-0.905993	0.550978	-1.64433	0.100107	0.46203
FRYL	16	24.14	22.14	25.68	22.7	24.06	1290	1935	1278	1496	2050	1593	1598.97	-0.204017	0.196139	-1.04017	0.298263	0.702436
TMEM131	22.4	25.34	20.97	19.97	23.14	24.91	2272	2229	1704	1695	2283	1939	2006.42	0.0458807	0.0973483	0.471304	0.637423	0.888108
FSCN1	53.28	111.03	172.65	129.41	128.11	132.75	2355	4384	6246	4705	5862	4989	4828.92	-0.226592	0.380184	-0.596006	0.551171	0.854548
ACTB	3443.66	5902.11	4020.45	4379.2	4612.71	4381.3	89329	134507	83753	92218	122827	96340	102573	-0.0359119	0.192516	-0.186539	0.852022	0.961313
PLD1	5.95	13.7	7.88	5.37	4.27	4.35	251	170	357	212	314	256	262.068	0.0217232	0.361585	0.0600779	0.952094	0.987483
WDR62	6.56	4.99	3.67	4.31	4.08	4.16	516	362	232	288	324	283	329.928	0.256847	0.266051	0.965405	0.334342	0.730645
DLG1	46.48	32.62	38.06	32.09	35.19	30.29	2392	1706	1648	1490	2083.74	1467.88	1781.71	0.171641	0.162083	1.05897	0.289613	0.6965
RAB7A	187.63	184.11	198.17	175.08	184.82	184.47	5438	4852	4577	4304	5630	4674	4895.44	0.00950747	0.0883033	0.107668	0.914259	0.976615
BCAP29	10.08	14.29	13.53	14.69	10.78	14.55	199.51	239.87	162.46	164.75	242.91	218.63	203.287	-0.0777028	0.209042	-0.371708	0.71011	0.918229
SEC31B	5.5	11.81	7.38	8.32	7.54	9.69	340.56	604.24	385	408.08	484.54	469.68	448.863	-0.057456	0.263719	-0.217868	0.827532	0.954765
SART3	40.53	31.78	36.47	26.21	33.5	28.06	2277.93	1450.98	1671.94	1160.98	1730.95	1359.97	1596.49	0.334661	0.192103	1.74209	0.0814922	0.419514
EXOSC7	36.24	38	37.47	43.1	42.54	44.59	568	543	487	546	688	570	565.636	-0.193186	0.115881	-1.6671	0.0954944	0.449531
KIFAP3	3.87	8.51	4.79	6.57	7.74	6.87	185	360	186	257	376	278	271.403	-0.331769	0.309901	-1.07056	0.284366	0.692249
MKRN2	26.44	25.23	23.4	20.89	24.75	21.23	1127	862	783	708	984	759	863.089	0.157968	0.143389	1.10168	0.270602	0.680635
MCM6	37.59	32.58	26.12	25.4	22.58	22.45	2308	1778	1290	1277	1432	1167	1526.43	0.427635	0.187153	2.28495	0.0223158	0.218036
REXO2	75.62	70.24	82.8	48.91	55.95	66.38	1111	882	950.71	585.49	863.59	807	863.135	0.374643	0.171703	2.18192	0.0291153	0.249513
RBM7	31.63	27.68	27.08	26.71	24.32	22.15	701	529.14	459.47	432.1	564.14	486.1	524.349	0.161042	0.160256	1.00491	0.314942	0.714688
RBMS2	34.48	26.02	37.39	27.04	40.95	30.67	2716.71	2030.77	2150.33	1777.67	2437.39	1959.5	2167.91	0.146393	0.141527	1.03438	0.300958	0.703798
BAZ2A	92.83	66	79.72	63.01	71.11	66.31	8436.19	5503.12	6101.56	4451.22	6188.49	5064.5	5917.39	0.335704	0.173304	1.93708	0.0527359	0.339098
PTPN23	26.93	28.71	26.91	26.76	25.92	28.19	2213	2071	1803	1782	2163	1736	1954.66	0.0777234	0.096048	0.809214	0.418392	0.787182
MLH1	26.34	22.4	21.77	26.03	24.8	24.58	832	708	622	699	897	709	740.589	-0.114001	0.119036	-0.957703	0.338213	0.733579
UNG	63.65	57.47	31.49	41.74	42.02	42.73	2039	1652	831	1103	1411	1172	1344.43	0.241951	0.265474	0.911392	0.362089	0.751015
FMO4	0.39	1.79	0.65	1.48	1.94	2.09	12	58	19	44	73	59	43.7189	-0.996414	0.646521	-1.54119	0.12327	0.502538
KLHL20	9.37	16.39	14.11	14.2	16.86	17.23	404	620	402	474	653	603	524.064	-0.295859	0.223675	-1.32272	0.185929	0.589363
SLC46A1	16.89	8.89	14.79	8.43	12.2	9.76	1165.31	549.02	801.64	593.15	858.97	583.24	752.342	0.297156	0.28656	1.03697	0.299748	0.703077
PLXNA2	13.03	33.09	14.66	46.42	44.59	36.02	2124	4768	2171	6086	7910	5026	4653.65	-1.09036	0.326053	-3.34412	0.000825452	0.0247015
SPAG5	57.28	33.92	30.59	31.44	25.2	23.95	3013.98	1460	1139.97	1191	1321	1076	1507.17	0.584858	0.316769	1.84633	0.064845	0.377059
ANKRD13A	38.66	30.08	35.36	28.92	26.54	30.79	1922.55	1376.2	1401.11	1120.61	1436.95	1393.34	1435.47	0.225779	0.164042	1.37635	0.168715	0.567389
TPD52	137.37	165.17	131.08	115.55	109.71	116.92	2344.65	2565.66	1745.77	1621.76	2306	2059.61	2089.51	0.129431	0.14071	0.919838	0.357658	0.748212
TRAF4	188.8	211.09	144.48	220.25	195.78	199.77	5009.48	5052.58	3310.77	4589.88	5616.8	4417.53	4632.21	-0.163067	0.143395	-1.13719	0.255459	0.664401
PAG1	6.79	11.81	8.94	24.85	20.06	31.21	1011	1594	1058	2713	3120	3845	2237.54	-1.43129	0.24681	-5.79914	6.66544e-09	1.81732e-06
GPATCH1	6.99	6.31	7.48	5.83	7.02	6.59	363	284	273	239	284	254	281.873	0.218118	0.170854	1.27664	0.201731	0.610219
ICAM3	7.95	4.62	6.13	4.35	5.62	5.74	152.68	95.15	115.29	78.85	114.58	93.43	107.643	0.326995	0.281517	1.16155	0.24542	0.654586
NT5C2	42.89	44.13	37.1	51.44	43.87	43.48	1795.42	1715.43	1401.59	1563.09	1985.2	1647.97	1676.98	-0.103633	0.0859713	-1.20544	0.228035	0.635654
MCAM	5.87	2.03	4.71	3.16	2.97	3.85	276	90	183	131	149	132	159.835	0.388347	0.423331	0.917359	0.358955	0.749204
GPC4	39.14	107.37	62.88	63.16	66.54	74.52	3231	7844	4213	4250	5650	5186	5048.08	0.00303025	0.320751	0.00944737	0.992462	0.997051
MBNL3	12.46	3.33	18.38	3.43	2.63	1.86	1042	345	1017	186	216	176	500.975	2.05898	0.43342	4.75055	2.02865e-06	0.000237837
CAMSAP3	21.32	30.01	31.04	20.34	28.97	28.16	1325	1728	1632	1133	1770	1502	1513	0.096371	0.20374	0.473009	0.636206	0.887518
RAP1GAP	41.43	28.22	31.74	41.72	29.42	26.85	2097	1310	1344	1777	1590	1213	1555.36	0.00552357	0.254461	0.021707	0.982682	0.995
XAB2	41.51	39.58	38.46	35.69	34.24	36.01	1704	1483	1348	1241	1526	1273	1423.8	0.144562	0.102082	1.41614	0.156736	0.553254
ARHGEF1	53.52	69.03	45.47	67.39	59.75	67.97	2362	2597	1704	2515	2836	2528	2415.74	-0.279122	0.146525	-1.90494	0.0567874	0.351886
STXBP2	82.51	94.41	97.66	88.9	81.06	92.62	1861.19	1900	1891	1629	1884	1793.87	1831.36	0.0744796	0.143356	0.519542	0.603383	0.875006
MAP2K7	23.55	20.96	24.01	19.43	21.33	21.79	1213	967	982	801	1144	975	1008.43	0.102445	0.139286	0.7355	0.462035	0.80762
DGKD	29.06	59.33	37.31	64.38	66.5	74.44	2072	4159	2558	4460	5672	4629	3922.3	-0.7618	0.268884	-2.83319	0.00460863	0.0835626
CTTNBP2	1.13	1.14	0.88	1.18	1.53	2.57	53	95	52	91	120	111	86.7339	-0.709965	0.34163	-2.07817	0.0376938	0.287696
RARB	0.9	6.96	2.59	4.83	6.45	6.16	41	229	78	146	253	221	159.801	-0.842484	0.593041	-1.42062	0.155428	0.551858
TOP2B	59.08	71.46	50.66	58.97	63.48	58.47	4257	5067	3265	3715	5274	4006	4224.93	-0.0657546	0.148149	-0.443841	0.657158	0.895626
TM9SF3	124.84	75.08	98.63	81.88	86.23	84.03	7937	4484	5200	4437	5730	4705	5379.09	0.220451	0.211281	1.0434	0.296762	0.701995
NFKB2	13.37	16.92	15.75	15.89	16.46	17.11	585	665	541	600	736	685	634.864	-0.194894	0.139582	-1.39627	0.162634	0.561058
UBE2T	28	36.46	19.97	27.1	26.73	25.89	332	385	192	260	327	257	288.698	0.0675517	0.24815	0.272221	0.785452	0.941406
PPP1R12B	8.82	19.2	7.57	14.81	17.93	16.74	862.95	2031.06	658.85	1560.22	2195.52	2018.15	1540.34	-0.738185	0.378352	-1.95105	0.0510508	0.335755
DNAJC10	92.22	55.64	79.13	44.98	48.63	37	4146	2263	3084.64	1779	2577	1772.98	2585.36	0.625318	0.239592	2.60992	0.00905625	0.129369
GTF3C1	64.67	66.01	62.48	55.12	60.36	49.04	5304	5093	4078	4191	5868	4089	4730.93	0.0179004	0.111086	0.16114	0.871983	0.96723
IL4R	23.96	25.08	33.91	38	35.65	48.11	1289	1169	1473	1656.26	1889	2070	1603.79	-0.52416	0.214292	-2.44601	0.0144448	0.17179
USP33	23.86	32.56	25.82	25.09	27.06	26.25	1351	1572	1122	1122	1571	1282	1327.44	0.0076282	0.131355	0.058073	0.95369	0.987725
CAPN6	51.68	24.64	54.42	51.27	52.36	44.65	2988	1261	2554	2417	3114	2177	2418.86	-0.180911	0.328506	-0.550709	0.581833	0.867285
SNRPA	121.63	110.35	105.24	108.91	97.74	109.08	2080	1724	1485	1564	1763	1634	1703.03	0.0587379	0.127662	0.460106	0.64544	0.890204
SPAG6	1.13	1.3	6.2	1.02	0.62	1.13	37	42	144	17	23	28	50.703	1.78145	0.716622	2.48589	0.0129227	0.161238
EXOSC5	22.72	23.52	22.84	19.38	20.51	22.48	316	289	256	216	288	264	270.305	0.145437	0.155879	0.933014	0.350813	0.742542
DYNC1I2	66.57	76.3	62.55	65.36	70.57	65.19	2534.84	2639.94	1948.92	2106.9	2813.9	2189.91	2355.8	-0.0185494	0.104962	-0.176726	0.859724	0.963523
LRCH4	52.92	57.48	53.32	44.25	49.05	53.72	1698.67	1732.75	1659.03	1412.66	1715.14	1682.22	1652.02	0.0651251	0.136992	0.475394	0.634506	0.886704
FAM76B	18.36	17.01	13.44	14.79	15.63	14.26	442	386	275	325	396	340	357.848	0.0213195	0.171748	0.124132	0.901211	0.973322
SIRT6	36.83	29.54	32.74	26.6	26.02	25.03	720	521	481	451	568	438	525.901	0.215098	0.171275	1.25586	0.209167	0.616735
POLD3	16.13	14.14	12.68	10.61	9.96	12.74	810	584	553	463	579	561	588.369	0.251198	0.174107	1.44278	0.149082	0.542311
CAPZB	165.16	199.2	157.08	178.49	188.38	167.68	4272	4632.79	3317	3823	4951	3658	4081.2	-0.0467778	0.122665	-0.381345	0.702947	0.915352
GPR137B	1.59	7.09	5.24	2.92	4.3	6.16	40	173	118	76	139	121	111.166	0.00278041	0.556966	0.00499207	0.996017	0.998934
NAALAD2	5.12	0.2	7.48	0.02	0.09	0.07	267	8	279	1	5	2	95.4731	6.19587	1.1485	5.39473	6.86263e-08	1.48586e-05
JADE1	16.76	13.25	11.35	10.29	11.7	10.95	1248.94	928.89	666.91	599	929.91	664.58	825.801	0.349161	0.206332	1.69223	0.0906022	0.438506
SLC25A43	8.56	3.39	6.78	5.6	4.62	6.01	295	112	221	183	191	204	201.762	0.0926162	0.389842	0.237574	0.812212	0.950115
UBE2A	65.46	69.06	63.87	59.48	60.14	61.39	1486	1441	1052	1105.52	1424	1127	1262.82	0.0953296	0.117724	0.809769	0.418073	0.787182
FGFR1	13.06	25.38	23.6	17.9	15.82	16.01	600	1112	860	655	796	671	784.519	0.271247	0.271115	1.00049	0.317074	0.716558
FBLN1	88.61	322.66	265.06	316.26	318.4	308.86	3196	10584	7864	9584	12112	9665	8882.37	-0.525766	0.403989	-1.30144	0.193109	0.599694
MAP2	19.14	14.26	28.03	17.51	18.54	12.02	1149	691	1346	803	1259	689	990.32	0.243203	0.329891	0.737224	0.460986	0.807153
PIAS2	8.78	13.82	9.79	11.87	11.48	15.51	371	514	344	427	522	485	442.999	-0.24706	0.196996	-1.25414	0.209793	0.617449
AMPH	3.28	0.28	7.34	1.46	0.49	0.37	159	12	282	23	26	15	89.6837	2.882	0.921347	3.12802	0.00175986	0.0417909
ARAF	48.79	53.98	52.36	46.39	45.08	49.74	1761	1639	1452	1257	1659	1388	1519	0.155293	0.0872491	1.77988	0.0750961	0.40559
MCCC1	9.65	18.45	19.49	19.69	19.91	21.62	362	607	556	607	739	665	592.804	-0.399671	0.269595	-1.48249	0.138211	0.526351
LAMP3	93.68	22.7	22.19	31.74	20.7	29.22	2847	621	552	879	690	723	1026.82	0.699028	0.557736	1.25333	0.210085	0.617505
NEBL	5.02	13.46	15.39	11.95	15.4	13.65	386	847	971.93	794	1129	877	841.097	-0.311424	0.382339	-0.814525	0.415344	0.784506
ACER3	11.2	11.99	9.81	9.33	8.73	8.95	669	628	509	495	702	590	594.504	-0.00326807	0.120923	-0.027026	0.978439	0.993229
UBE2K	71.75	68.84	77.3	57.44	59.21	57.87	3152	2269	2184	1799	2452	2085	2306.16	0.241477	0.147515	1.63697	0.101637	0.465589
PIK3C3	19.04	25.7	25.47	28.15	25.46	26.18	550	687	614	604	782	634	645.236	-0.132995	0.173195	-0.767895	0.44255	0.799271
N4BP2	7.94	10.84	6.62	7.85	9.13	8.79	915	1179	676	751	1167	841	909.912	-0.011534	0.201133	-0.0573452	0.95427	0.988025
TIGAR	10.27	11.01	5.62	8.31	14.2	8.99	164.24	177.92	92.72	126.81	277.71	145.11	160.029	-0.339975	0.334173	-1.01736	0.30898	0.709194
TULP3	32.48	28.82	29.51	20.72	25.68	24.05	1262	976	982	666	996	712	924.663	0.431515	0.151902	2.84075	0.00450082	0.0821099
SYNJ2	11.3	7.28	15.02	8.91	7.85	8.12	981	741	1260	644	919	776	892.586	0.368876	0.278689	1.32361	0.185631	0.589039
ADCY2	1.02	6.9	2.66	4.63	6.85	10.18	45	272	129	197	293	364	217.101	-0.945558	0.595698	-1.58731	0.112442	0.483637
PPP2R5C	79.29	64.84	69.1	61.88	62.29	70.79	2802	2129	1946	1830	2433	2149	2200.3	0.0764454	0.135091	0.565881	0.571475	0.863842
PMS2P1	13.04	20.66	13.43	19.27	22.02	17.79	175.46	256.6	167.88	214.1	295.52	217.92	220.036	-0.292464	0.234767	-1.24576	0.212851	0.620308
GNB1	335.71	295.86	315.1	316.18	306.49	276.29	13351	10886	10050	9892	13372	9832	11154.9	0.0344552	0.114506	0.300904	0.763488	0.933383
EDN1	24.59	33.16	29.86	51.62	53.23	53.59	784	936	773	1343	1745	1441	1169.3	-0.874416	0.135329	-6.4614	1.03742e-10	4.49231e-08
MLLT10	16.55	16.11	14.9	15.53	15.34	18.4	899	924	768	844	989	871	881.311	-0.0856853	0.112919	-0.75882	0.44796	0.801905
ZCWPW1	2.79	4.31	1.79	3.38	2.34	3.07	55.21	101.47	31.04	63	63.11	59.33	61.4795	-0.0444975	0.476502	-0.0933836	0.925599	0.979023
FGF20	1.65	2.08	0.52	2.11	4.19	1.84	47	42	12	49	78	29	41.6355	-0.66547	0.599988	-1.10914	0.267371	0.677766
NRDC	59.38	57.29	64.83	54.69	56.93	60.03	3433.72	2779.95	2925.75	2449.7	3200.85	2756.83	2917.39	0.106269	0.126571	0.839597	0.401134	0.776234
VDAC3	83.72	110.81	99.37	85.49	98.37	94.37	1668	1929	1594	1364	1966	1551	1670.43	0.0812427	0.128792	0.630806	0.528167	0.841399
PCM1	73.7	67.81	65.79	64.11	69.89	60.86	5217	4383	4107	3722	5076	3874	4370.06	0.0985122	0.103847	0.948629	0.342809	0.736012
TNRC6C	5.77	6.88	8.28	5.31	6.03	6.28	606.05	828	467.7	573	699.11	563	618.561	0.0204997	0.209266	0.0979603	0.921964	0.9781
CBFA2T2	7.66	13.92	9.6	9.93	11.6	10.86	945	1509	966	949	1368	1110	1134.48	-0.0143354	0.218656	-0.0655612	0.947727	0.986624
ITCH	35.14	29.95	34.73	30.02	33.46	32.5	2388.72	1849.29	1747.41	1686.9	2334	1887	1968.77	0.000605843	0.126524	0.00478837	0.996179	0.99902
TP53INP2	32.88	42.62	33.23	39.63	43.49	40.55	2193	2529	1805	2151	3006	2296	2313.63	-0.207973	0.126403	-1.64532	0.0999046	0.461819
SDF4	164.29	147.95	179.12	152.6	167.3	164.74	5048	4006	4510	3871	5276	4308	4492.64	0.0041489	0.142856	0.0290425	0.976831	0.992873
TP73	2.38	2.63	4.08	1.52	1.73	1.96	133.32	142.72	190.99	86.76	101.56	105.29	128.189	0.669793	0.319738	2.09482	0.036187	0.281003
TOLLIP	28.63	43.81	33.16	31.23	33.03	29.05	1192	1485	1093	1095	1481	1188	1249.53	-0.0127563	0.143604	-0.0888302	0.929217	0.980386
UBE2D4	8.36	10.97	7.86	9.45	10.66	8.25	264.47	270.68	167.6	229.23	338.24	195.46	240.697	-0.135337	0.24166	-0.560032	0.575458	0.865351
CLUL1	1.22	5.68	1.59	2.45	3.19	3.22	19	120.94	20	36	65.98	59	52.4506	-0.0407214	0.774256	-0.0525942	0.958055	0.98907
THOC1	28.16	25.94	20.33	17	22.32	18.17	650	553	369	344	478	375	455.162	0.36171	0.189793	1.90581	0.0566745	0.35163
FKBP7	41.82	26.15	39.11	30.05	37.52	40.7	558	320	437	348	542	446	439.29	-0.0270862	0.252396	-0.107316	0.914538	0.976617
OSBPL6	2.76	1.14	2.39	1.05	1.54	1.35	178	88	147	64	117	58	107.7	0.808116	0.397853	2.03119	0.0422356	0.304821
SLC1A3	6.53	3.46	11.74	6.58	8.09	3.66	175	164	368	247	390	141	249.172	-0.0698067	0.493402	-0.14148	0.887491	0.970586
XRCC5	141.58	138.37	130.96	131.94	134.41	130.78	7382	6679	5798	5761	7571	6036	6502.77	0.0171188	0.076998	0.222328	0.824058	0.953372
LXN	3.49	6.62	4.7	7.41	5.58	5	53	89	58	92	87	64	74.1437	-0.311243	0.371728	-0.837288	0.402431	0.777276
MKNK1	22.18	19.8	23.15	19.67	20.4	19.11	625	564	543	487.07	586	509	551.651	0.111208	0.129485	0.858853	0.390422	0.769373
TNS1	30.25	37.52	26.47	38.16	34.95	44.38	3832	4325	2878	4367	5057	5268	4281.37	-0.450061	0.156532	-2.87519	0.00403779	0.0757634
REXO1	38.72	29.5	28.14	31.67	24.04	29.66	1744.82	1252.09	1341.75	1267.49	1464.84	1279.47	1389.39	0.0883614	0.160672	0.54995	0.582354	0.867518
SAR1A	85.03	79.62	83.43	79.37	86.05	70.12	4018	3132	3095	2688	3793	2899	3248.99	0.114303	0.126781	0.901576	0.367282	0.755447
CDC14A	3.88	9.46	4.16	4.83	4.07	5.11	210	381	172	218	277	231	246.069	0.0395737	0.315347	0.125493	0.900134	0.97321
CEACAM1	7.71	16.33	12.06	20.95	16.67	15.02	335	648	381	727	789	564	574.676	-0.633069	0.298468	-2.12106	0.0339168	0.27139
SENP1	16.31	10.89	11.24	9.26	9.67	8.8	945.56	552	515	405	603.22	457.79	571.448	0.431746	0.238436	1.81075	0.0701802	0.391239
CIC	41.46	48.06	42.77	49.56	51.21	52.45	3451	3676	2865	3274	4164	3445	3465.2	-0.144472	0.091991	-1.5705	0.116299	0.489763
LIPE	12.59	24.14	13.93	17.94	20.58	21.21	293	425	219	352	462	396.98	355.419	-0.400911	0.24416	-1.642	0.10059	0.463242
FDFT1	199.3	219.58	253.89	212.36	224.04	246.37	5418	5237	5568	4610	6253.53	5631.9	5454.02	-0.0290153	0.144332	-0.201032	0.840673	0.959029
PAFAH1B3	110.81	127.71	80.66	106.63	106.08	100.62	1394.47	1564.91	913.91	1157.38	1444.46	1125.3	1254.8	0.0214338	0.178209	0.120273	0.904267	0.973634
OPHN1	3.2	4.82	2.85	4.5	3.56	5.71	164	346	230	283	371	298	281.901	-0.370108	0.317327	-1.16633	0.243482	0.653121
KIF22	74.42	114.57	55.55	75.5	81.85	74.84	2278	3046	1387	1862	2450.81	1926	2131.11	0.0670554	0.241903	0.2772	0.781626	0.939803
CARMIL1	7.64	9.65	7.35	5.66	6.35	6.45	671	759	547	406	591	485	571.61	0.399305	0.145906	2.73672	0.00620543	0.101065
PGM1	27.94	47.59	46.39	39	37.8	47.16	1037	1557	1387	1181	1443	1465	1351.47	-0.046057	0.231019	-0.199364	0.841978	0.959407
DDX1	75.11	64.68	63.14	60.74	61.82	55.67	2963	2210	2008	1944	2520	1807	2223.81	0.172369	0.15256	1.12985	0.25854	0.66752
DNM2	98.92	165.32	127.74	138.35	131.96	161.94	4388.52	6549.93	4765.34	5075.38	6270.28	6235.78	5550.52	-0.181399	0.198258	-0.914964	0.36021	0.750018
EPB41L2	9.36	14.06	9.36	15.18	11.1	14.06	504	737	455	676	754	715	640.009	-0.371168	0.212969	-1.74282	0.0813648	0.419298
RIMS1	0.45	2.28	0.51	2.8	2	2.73	22	143	32	155	150	154	109.786	-1.27702	0.674629	-1.89292	0.0583691	0.357177
MOXD1	0.31	2.31	0.59	3.65	6.42	3.05	15	83	23	144	234	124	102.345	-2.06148	0.629707	-3.27371	0.00106144	0.0293909
STX7	34.97	46.08	33.06	40.66	43.13	41.39	1303	1282	952	1109	1588	1252	1237.01	-0.1784	0.115312	-1.54711	0.121837	0.499944
RABL2B	22.66	27.22	26.08	19.9	22.02	22.57	558.26	645.85	546.56	447.29	610.8	513.59	552.153	0.144725	0.146542	0.987597	0.32335	0.720987
KEAP1	52.82	48.54	48.88	44.95	44.66	44.42	1842	1710	1443	1442	1798	1439	1604.78	0.0719954	0.0935426	0.769654	0.441505	0.798602
SLC35C2	48.77	43.38	43.39	47.55	44.53	45.8	1445	1215	1155	1141	1318	1181	1240.72	0.0421668	0.121831	0.34611	0.72926	0.92178
CRYBG3	8.44	11.8	9.13	7.71	10.53	9.25	1271.99	1351.5	1082.44	1060.38	1428.17	1226.1	1230.89	-0.0207825	0.104675	-0.198543	0.84262	0.959407
EPHA6	1.49	1.36	0.99	0.71	0.98	0.93	50	44	26	21	31	23	31.9151	0.647712	0.424258	1.52669	0.126838	0.508006
RFX3	5.49	6.55	7.95	5.07	5.43	6.65	534	533	584	376	563	518	517.863	0.181788	0.197077	0.922422	0.356309	0.747065
RIF1	13.9	12.93	10.49	11.02	11.64	10.59	2123	1791	1294	1394	1870	1462	1637.82	0.110024	0.148622	0.740294	0.459122	0.806288
RAB21	58.93	39.94	46.15	35.63	40.71	35.5	1476	981	1018	771	1149	851	1030.9	0.313062	0.183078	1.71	0.0872665	0.432321
SLC4A4	4.34	21.93	13.93	28.64	27.23	30.94	466	2134	1209	2520	3147	3093	2105.15	-1.2069	0.471705	-2.5586	0.0105095	0.142348
SMARCA2	16.09	41.81	31.9	45.18	41.81	40.22	662	1742	948	1321	1773	1331	1292.22	-0.409696	0.346537	-1.18226	0.237103	0.646337
SESN1	6.04	20.12	8.94	13.03	17.4	15.62	262.65	748.73	319	471.68	769.63	552	515.164	-0.438727	0.396705	-1.10593	0.268759	0.678427
MID2	1.76	6.74	3.07	5.7	4.45	4.73	71	233	94	127	182	162	143.885	-0.262427	0.471537	-0.556536	0.577845	0.866003
SRCAP	30.12	38.02	26.09	31.94	32.01	34.13	2639.02	3061.81	1613.77	2322.38	2866.07	2371.55	2455.58	-0.0878757	0.199637	-0.440177	0.659809	0.896655
PUM3	36.58	31.28	28.86	27.45	31.23	27.71	1246	887	757	755	1065	790	906.263	0.122711	0.176018	0.69715	0.485709	0.819604
CNOT4	8.88	11.27	10.24	8.28	11.22	9.21	451	485	423	356	566	397	443.016	0.0421424	0.162201	0.259815	0.795006	0.943865
PSEN1	55.98	57.18	52.86	53.48	54.6	59.75	2978	2576	2409	2298	3021	2506	2620.28	0.007858	0.0941869	0.0834299	0.93351	0.980948
CPOX	14.58	17.25	20.02	14.55	15.73	19.2	562	582	602	498	638	620	584.899	-0.0174371	0.17518	-0.0995386	0.920711	0.977702
CLDND1	58.69	78.88	51.71	65.59	71.75	69.72	1042	1283	771	945	1440	1156	1094.46	-0.213529	0.181617	-1.17571	0.23971	0.648998
MOK	5.69	7.29	10.29	6.75	5.69	4.41	133	151	212	98	134	93	138.006	0.631874	0.338933	1.86431	0.0622789	0.369284
HSP90AA1	610.64	507	431.67	374.74	421.34	338.74	30018.3	22059.9	16843.9	15030.3	21882.2	13855.2	19638.5	0.416862	0.193423	2.15518	0.0311475	0.258941
RBL1	6.65	6.28	2.91	4.37	3.76	3.21	333.89	276	150	233	239.96	192	234.844	0.134357	0.292507	0.459331	0.645996	0.890294
DLGAP4	49.27	65.17	62.97	52.81	58.31	53.08	2057	2485	2061.94	1697.42	2325.65	1911	2083.17	0.145234	0.136873	1.06109	0.288649	0.695773
IGSF9B	2.96	0.16	2	0.24	0.38	0.51	414	42	324	46	84	60	161.684	2.05938	0.709363	2.90313	0.00369452	0.0713133
CROCCP3	1.74	8.91	3.06	1.99	1.25	2.06	52.92	110.36	39.86	54.76	50.8	63.75	61.9183	0.197364	0.476239	0.414422	0.678565	0.905724
NDC80	16.11	14.04	10.12	13.11	11.02	12.96	539	416	275	358	379	346	382.189	0.131231	0.23308	0.563028	0.573416	0.864584
AP4E1	2.43	3.06	2.67	3.21	3.24	3.53	276	307	238	269	366	319	294.548	-0.234342	0.157624	-1.48672	0.13709	0.52439
RSBN1	7.15	11.5	9.05	8.81	9.04	9.14	416	545	436	422	617	525	491.763	-0.169383	0.184918	-0.915986	0.359674	0.749982
MAGI3	20.27	20.35	17.36	17.87	19.27	21.95	2143	1953	1422	1477	2094	2057	1842.21	-0.0572109	0.158929	-0.359977	0.718864	0.91932
CXCL2	171.78	187.44	244.43	271.09	194.49	346.24	2565.61	2307.91	2887.86	3244.05	3017.68	4231	3083.33	-0.459295	0.254489	-1.80478	0.0711098	0.394291
AFP	1.19	0.13	20.99	0	0.03	0	35	1	461	0	1	0	92.0625	8.99076	2.58803	3.47397	0.000512816	0.0171911
COL4A4	5.96	8.28	4.32	6.92	8.89	9.84	893	1050	541	828	1316	1315	979.372	-0.509687	0.248386	-2.052	0.0401698	0.296923
TCF7	8.66	5.43	4.37	6.32	7	5.13	263	143	104	189	250	129	176.473	-0.195403	0.377387	-0.517779	0.604613	0.875277
OSTM1	8.71	13.67	10.37	10.54	11.22	5.66	219	258	208	234	364	244	252.516	-0.300228	0.195414	-1.53637	0.124449	0.504337
PCNP	136.78	125.45	109.09	117.87	113.76	114.69	2999	2343	1872	1900	2638	2121	2288.32	0.0888594	0.144372	0.61549	0.538231	0.846996
EXD2	15.57	18.25	12.67	13.65	16.24	14.24	834	830	546	611	853	671	716.427	0.0234743	0.154461	0.151975	0.879207	0.968436
ARG2	4.91	8.1	6.91	11.83	11.73	9.65	130.39	176.82	146.22	257.94	342.45	207.35	209.399	-0.835985	0.25611	-3.26417	0.00109787	0.0300094
MEF2C	0.9	1.71	1.25	1.07	1.14	2.35	42	60	48	52	64	89	59.4727	-0.47249	0.391007	-1.20839	0.226896	0.634852
UBA5	39.19	38.49	36.36	33.5	35.31	37.84	1276.98	1180	993.77	908.86	1249.93	1067.8	1106.12	0.0779289	0.1003	0.776956	0.437185	0.795683
STK17B	33.24	28.99	27.45	31.96	32.57	30.65	1466	1132	938	1205	1493	1341	1255.28	-0.224874	0.147035	-1.52939	0.126168	0.507744
CDC14B	7.38	7.74	8.1	7.57	6.48	8.51	532.31	489.57	478.55	416.38	494.94	499.71	485.638	0.068222	0.155381	0.439061	0.660617	0.897151
ZNF510	1.37	4.04	3.22	3.62	3.06	3.28	75	133	90	85	115	107	100.687	-0.0551873	0.325156	-0.169726	0.865226	0.964892
LRP2	7.22	14.77	9.16	13.93	11.55	12.81	1346	1864	1468	1563	1807	1796	1644.73	-0.163039	0.187239	-0.870755	0.383888	0.766068
ZNF506	6.98	9.15	8	7.64	10.34	9.72	180	181	150.44	149.25	255.7	206.4	185.223	-0.26391	0.206741	-1.27652	0.201771	0.610219
JMJD4	20.29	15.46	17.38	12.17	14.18	13.61	721.34	505.96	487.35	335.91	473.78	414.14	485.334	0.464011	0.18175	2.55303	0.0106791	0.143588
DUSP12	25.77	21.82	19.17	24.47	18.82	24.4	418	330	278	333	339	332	337.751	-0.0101814	0.191036	-0.0532956	0.957496	0.988991
AACS	24.74	23.9	30.99	17.97	17.93	18.87	1314	1143	1343	791	994	853	1074.62	0.520001	0.16815	3.09248	0.0019849	0.0452181
DELE1	39.6	52.81	42.03	57.31	59.86	60.37	850	1016	759	985	1300	1072	993.31	-0.372363	0.133755	-2.78391	0.00537081	0.0924848
CADPS2	32.34	43.22	28.54	42.36	43.18	34.78	2001	2275	1355	2099	2742	1789	2023.49	-0.263023	0.191605	-1.37273	0.169835	0.569338
PCDHA6	3.15	0.63	2.65	0.62	0.53	0.37	196.39	50.5	185.97	38.84	41.92	21.01	89.8822	2.09098	0.603921	3.46234	0.000535495	0.0177171
HSPB11	25.71	24.08	29.47	22.71	21.34	24.97	317	263	298	230	272	260	273.839	0.188217	0.194392	0.968232	0.332928	0.729232
PHLPP1	5.23	5.28	5.6	4.48	5.74	4.54	553	494	481	371	524	405	468.998	0.223304	0.137314	1.62622	0.103902	0.469394
ATP8B1	18.89	31.93	25.48	16.49	18.45	18.4	1449.96	2028	1553.93	1035.99	1456.81	1247.94	1457.27	0.419627	0.181737	2.30897	0.0209452	0.21238
SMARCD3	32.63	27.8	26.99	26.04	27.17	32.59	760	571.43	552.41	541.27	665	661.26	623.067	-0.0154676	0.165608	-0.093399	0.925587	0.979023
WDR70	30.13	39.77	26.18	36.36	29.75	28.32	551	632	414	551	675.78	481	547.202	-0.123777	0.178684	-0.692717	0.488487	0.820833
STRADB	20.69	29.71	23.11	18.94	22.84	19.82	522.06	701.97	478.18	372.14	589.21	487.06	520.592	0.223581	0.198194	1.12809	0.259282	0.668228
BZW1	211.88	222.84	174.33	210.26	201.1	187.4	7525.82	5712.75	4622.74	5366.31	7047.4	5373.3	5885.36	-0.0231395	0.150063	-0.154198	0.877453	0.968255
C1QTNF3	1.32	4.74	3.63	3.75	3.17	3.2	32	103	71.69	74	77.96	64	71.0974	-0.0683986	0.507147	-0.134869	0.892715	0.97143
ME2	24.47	25.54	24.87	20.33	23.24	18.8	934	866	767	621	897	595	773.806	0.272005	0.139666	1.94754	0.0514704	0.335755
C5orf22	16.17	15.09	17.32	17.58	15.68	21.03	537	551	451	547	671	549	549.515	-0.220675	0.121129	-1.82181	0.0684833	0.387949
CCNT2	19.69	24.48	19.04	19.38	22.78	20.31	1286	1388	993	1007	1454.79	1180	1207.94	-0.00843116	0.125971	-0.0669295	0.946638	0.986226
FAM135A	8.14	12.97	10.82	11.52	12.16	9.5	600	819	565	700	886	728	714.122	-0.241456	0.177712	-1.35869	0.174245	0.575073
EPB41L3	5.46	40.91	14.94	38.52	34.46	26.68	288	1186	450	1132	1430	970	905.593	-0.896555	0.471109	-1.90307	0.057031	0.353098
COBLL1	19.3	16.62	17.67	25.44	22.56	24.89	1346	816	877	1318	1582	1200	1185.05	-0.460024	0.208385	-2.20756	0.0272746	0.242784
DLG3	63.54	72.02	61.38	62.87	68.64	56.09	2326	3049	2090	2493	3255	2289	2569.15	-0.123096	0.169585	-0.725862	0.467923	0.811387
SERTAD4	3.96	9.03	5.51	9.77	8.03	9.37	254.85	453	281.64	444.93	523	444	400.441	-0.533876	0.263575	-2.02552	0.0428144	0.30624
TRAF5	2.73	2.38	2.83	4.64	3.84	4.37	123	113	105	166	190	178	146.115	-0.671373	0.202255	-3.31943	0.000901999	0.0262453
MRPL22	71.65	58.47	61.43	57.66	60.35	51.59	737	562	545	504	668	497	581.719	0.125852	0.154126	0.816554	0.414184	0.784248
GEMIN5	8.14	7.16	6.13	7.09	6.7	7.6	684	572	449	434	622	552	546.961	0.0596141	0.157964	0.37739	0.705884	0.91622
OPRK1	2.24	1.28	3.64	1.57	1.81	2.32	138	76	185	77	118	121	120.4	0.361109	0.44228	0.816471	0.414231	0.784248
NFE2L1	143.37	105.32	97.31	120.34	129.3	115.22	8797	6286	5105	6537	8757	6630	6947.04	-0.149401	0.169271	-0.882612	0.377446	0.761983
GSK3B	33.04	39.31	32.69	44.51	35.75	39.59	2868	2760	2325	2526	3095	2523	2673.68	-0.0566409	0.0863257	-0.65613	0.51174	0.833471
ITGB5	38.61	39.95	35.5	53	50.96	44.85	1203	1354	929	1223	1643	1143	1239.39	-0.221517	0.150649	-1.47042	0.141448	0.531791
ERC1	18.09	13.52	13.98	10.96	11.55	12.39	2428	1702	1690	1306	1743	1431	1704	0.355851	0.155144	2.29367	0.0218093	0.21684
XPO1	92.89	77.92	65.64	65	76.05	67.04	5927.96	4207.68	3214.64	3328.56	4915.77	3441.9	4110.73	0.16523	0.192883	0.856633	0.391648	0.769983
RNF13	56.44	49.83	48.77	51.48	54.48	49.61	1764	1420	1291	1381	1779	1431	1502.73	-0.0591553	0.117689	-0.502639	0.615218	0.880515
PALB2	6.36	6.84	6.68	7.01	6.49	6.34	420	371	322	358	407	332	367.355	-0.0062283	0.151256	-0.0411772	0.967155	0.990571
DOP1A	8.27	13.26	8.25	8.56	8.66	9.86	670.97	969.73	607.49	665.98	854.34	709.4	742.422	-0.0100428	0.198387	-0.0506225	0.959626	0.98952
LYRM2	21.13	18.78	17.77	20.39	21.49	21	465.22	455.66	348.25	391.73	520.93	375.99	423.118	-0.0427901	0.144892	-0.295324	0.767747	0.93487
BCKDHB	10.13	14.75	11.26	15.29	16.44	13.17	315	406	266	373	494	354	365.662	-0.325882	0.193955	-1.68019	0.0929198	0.444752
KAT6A	21.12	21.79	18.54	16.79	19.25	18.13	2878	2544	2004	1832	2708	2063	2313.74	0.151388	0.118663	1.27579	0.20203	0.610401
TUT7	12.96	12.6	17.29	12.04	12.31	12.97	1018	869	1090	776	1112	947	969.232	0.0741531	0.192913	0.384386	0.700692	0.914622
ULK2	10.54	17.77	10.71	11.23	12.2	14.13	692	1216	581	619	869	801	789.107	0.0931844	0.279053	0.333931	0.738431	0.924725
GRHL2	37.32	49.09	40.43	40.88	51.21	43.09	2801	3352	2508	2582	3738	2650	2917.34	-0.0597705	0.139727	-0.427768	0.66882	0.90208
TNPO1	55.49	45.35	51.71	39.72	50.46	39.71	4581	3309	2980	2561	4007	2906	3349.38	0.183562	0.163243	1.12447	0.260814	0.669646
PLOD1	165.47	129.8	150.02	131.75	143.05	147.07	7799	5344	5749	5039	6841	5798	6061.97	0.0781201	0.158936	0.491518	0.62306	0.883343
ITGAE	19.61	42.38	29.81	37.24	37.13	29.15	166	318	209	258	323	210	246.848	-0.199559	0.313608	-0.636331	0.524561	0.839948
DIS3	25.66	18.88	25.07	23.05	23.49	24.02	1674.23	1159.57	1365.16	1269.8	1591.83	1363.56	1402.01	-0.0256131	0.173427	-0.147688	0.882589	0.969739
PIBF1	12.19	14.08	17.61	12.48	13.03	13.07	426	557	495	449	655	517	515.444	-0.132317	0.19464	-0.679807	0.496627	0.824561
TDRD3	5.9	9.58	6.03	7.59	8.28	6.75	241	351	208	256	346	238	271.134	-0.0888052	0.241583	-0.367598	0.713173	0.918388
NUFIP1	4.92	4.62	3.44	3.62	3.96	3.92	280	233	159	168	232	188	207.368	0.161435	0.215323	0.749734	0.453415	0.804474
PDS5B	17.56	30.31	16.7	24.3	24.99	25.46	1003	1587	827	1178	1577	1352	1245.18	-0.292686	0.235421	-1.24324	0.213778	0.620948
OXCT1	5.22	11.08	4.94	10.76	7.97	7.89	224	474.83	188	328	427	294	319.521	-0.27163	0.360261	-0.753981	0.450861	0.803433
RRAGB	14.54	20.84	16.65	15.38	20.42	19.71	301	429	312	334	457	460	381.558	-0.279214	0.223015	-1.25199	0.210573	0.618568
CYLD	7.43	6.56	6.81	5.06	6.64	5.58	520	380	379	262	370	332	371.226	0.389201	0.181419	2.14531	0.0319279	0.262167
SLC27A5	11.76	13.73	11.53	9.11	11.92	10.1	117.85	109.22	90.19	82.43	117.93	97.34	101.548	0.0765977	0.225996	0.338933	0.73466	0.923484
ZNF324	8.46	6.82	10.59	9.1	8.91	10.47	380.38	308.9	324.55	311.67	348.14	365.63	340.704	-0.0424144	0.187229	-0.226538	0.820783	0.952395
ZNF671	2.91	2.11	2.04	2.95	2.81	4.6	110	75	62	94	110	148	99.6732	-0.557147	0.336096	-1.6577	0.0973781	0.455103
ZNF416	1.69	0.72	1.21	1.08	0.98	1.86	69	26	40	36	41	64	45.9894	-0.106357	0.52192	-0.203781	0.838525	0.958212
ZNF586	5.33	6.59	5	7.03	7.44	7.27	148.76	171	115.89	153.82	198.59	154.65	156.372	-0.243494	0.206782	-1.17754	0.238978	0.64809
ZNF446	8.43	12.48	10.32	10.05	9.19	11.07	287.14	369.21	311.47	281.97	334	346.78	322.456	-0.0122129	0.20824	-0.058648	0.953232	0.987715
ZNF264	7.21	7.71	12.21	8.94	7.41	7.54	298	322	237	285	325	316	296.664	-0.142516	0.168314	-0.846727	0.397147	0.774298
RPS5	1802.19	1253.85	1736.72	1313.41	1369.08	1342.78	17061	10537	13365	10214	13320	10761	12500.6	0.242685	0.195758	1.23972	0.215079	0.622245
FAT1	91.19	155.98	104.85	107.11	118.16	105.18	13671	18141	12599	13768	17797	13473	14837.9	-0.0375968	0.157747	-0.238337	0.81162	0.950106
YTHDC1	64.3	88.04	69.4	71.89	73.46	82.28	2398	2714	1829	1916	2556	2285	2267.42	0.0128441	0.136215	0.094293	0.924876	0.978792
CHMP2B	41.33	55.59	45.54	51.44	54.12	47.21	1116	1402	1033	1105	1510	1227	1226.41	-0.12806	0.146189	-0.875986	0.381038	0.764696
SMAP2	27.51	18.79	44.98	18.12	18.27	23.3	1253	781	1670	690	879	906	1042.74	0.596867	0.338507	1.76323	0.0778611	0.41132
PPIE	76.16	57.23	66.72	58.2	56.66	52.23	1329	957	915	838	1034	842	979.87	0.211544	0.156604	1.35082	0.176752	0.578865
ZMPSTE24	35.54	23.04	28.2	24.58	28.71	23.82	1706	985	1114	978	1441	982	1188.6	0.148295	0.224128	0.661652	0.508194	0.831033
STARD7	65.15	69.96	50.58	58.5	62.3	58.02	3382.39	3032.5	2181.66	2395.71	3314.61	2594.04	2788.04	0.0234505	0.130638	0.179508	0.857539	0.963267
NOA1	22.97	21.78	25.93	24.13	24.13	23.48	805	676	738	690	870	694	744.938	-0.0339816	0.150224	-0.226206	0.821041	0.952395
REST	13.26	12.14	11.49	11.18	13.79	11.7	1322	1140	946	946	1441	1071	1132.72	-0.0352463	0.128826	-0.273596	0.784395	0.941051
HAL	3.76	0.55	2.71	1.21	0.89	1.45	175	31	109	37	35	35	70.124	1.52129	0.632418	2.40552	0.0161496	0.18248
SSH1	11.9	11.16	12.24	13.7	12.65	15.27	1453	1144	1091	1217	1354	1257	1251.45	-0.0844954	0.141017	-0.599186	0.549049	0.85333
GSTP1	2264.51	2904.76	2443.68	2559.17	2761.84	2593.81	21448	24425	18838	19882	26868	20756	21921.2	-0.0757343	0.108394	-0.698698	0.484741	0.819456
APLP2	871.97	622.35	852.71	735.54	748.55	784.02	43525	28272	33866	29749	38559	33431	34467.6	0.038065	0.178717	0.212991	0.831334	0.955669
FAM234B	3.32	4.52	4.65	3.99	3.83	3.79	222	260	256	213	284	209	240.675	0.0625336	0.211487	0.295686	0.76747	0.93487
WBP11	69.64	38.03	56.56	36.5	36.72	37.92	3888	1889	2450	1631	2124	1819	2282.31	0.536471	0.256281	2.09329	0.0363229	0.281392
EIF3I	170.56	164.02	184.73	156.04	161.87	155.5	3180	2599	2751	2320	3064	2420	2714.18	0.117147	0.128009	0.91515	0.360113	0.750018
NKAIN1	0.42	0.9	0.74	0.92	1.29	2.12	20	35	12	26	49	37	29.2779	-0.761418	0.534159	-1.42545	0.154027	0.550232
COL16A1	1.35	1.13	9.59	2.59	1.28	3.02	64	56	270	50	58	75	100.127	1.16373	0.712449	1.63342	0.102381	0.466672
TXLNA	38.74	35.26	36.62	33.44	36.81	35.19	3174	2544	2433	2231	3097	2428	2634.28	0.0565246	0.116457	0.485367	0.627416	0.884444
NCOA1	18.24	19.98	15.64	15.28	16.26	15.51	1896	1842	1389	1331	1739	1405	1588.44	0.171915	0.102754	1.67307	0.0943131	0.447496
AGBL5	26.77	30.07	26.03	25.35	23.78	26.39	1038.02	992.99	779.99	742.01	914.14	871.04	885.582	0.125232	0.120693	1.03761	0.29945	0.70279
EFR3B	2.35	7.88	2.56	4.61	4.92	4.48	256	866	196	475	639	473	477.494	-0.309954	0.506344	-0.612141	0.540445	0.848019
KIF3C	5.93	8.11	9.16	9.33	5.95	5.47	355	420	493	324	505	336	405.739	0.143783	0.25589	0.561895	0.574188	0.864668
RAB10	167.19	149.44	175.74	126.72	156.67	118.72	5420	4317	4324	3487	5205	3539	4347.11	0.195552	0.142082	1.37634	0.168718	0.567389
HADHA	73.64	70.5	90.96	78.31	78.44	83.03	3378	2871	3378	2921	3692	3204	3245.72	-0.0352831	0.158109	-0.223157	0.823413	0.95313
MAPRE3	8.73	13	19.17	13.47	12.28	11.29	243	279	397	298	337	257	305.38	0.0553789	0.313865	0.176442	0.859947	0.963523
CAD	21.76	24.83	20.61	21.04	21.91	20.78	2346	2197	1859	1789	2327	1894	2057.93	0.071182	0.0807115	0.881931	0.377814	0.762342
CD59	339.35	298.77	294.63	457.24	406.82	371.78	7512.43	6263.39	5322	8351.8	9688.56	7349.32	7390.9	-0.440726	0.133572	-3.29953	0.000968463	0.0277122
CD82	8.58	13.54	15.9	33.05	29.67	31.19	155	205	248	474	503	487	349.553	-1.26904	0.288575	-4.3976	1.09454e-05	0.000931498
BCORL1	16.47	24.76	15.29	13.76	19.16	16.35	1092	1796	920	812	1365	1030	1153.56	0.235409	0.259387	0.907561	0.36411	0.752181
ATRX	52.97	58.07	39.46	42.67	51.12	45.32	4526	4188	2839	3112	4559	3278	3702.61	0.0539389	0.150727	0.357858	0.720449	0.919464
AK6	40.9	37.15	36.82	29.04	35.85	31.71	390.23	293.29	271.3	223.74	364.36	240.99	293.498	0.193898	0.201085	0.964259	0.334916	0.730731
MYNN	13.69	13.58	11.51	8.89	10.52	11.19	610.48	505.15	463	376.05	498.91	465.56	483.998	0.212939	0.145991	1.45858	0.144681	0.536229
MECOM	116.84	145.44	84.67	99.8	114.09	112.57	8629	9349	4815	6133	8661	7240	7369.39	0.0120448	0.207277	0.0581097	0.953661	0.987725
SCAMP1	26.47	29.51	30.11	26.23	26.73	29.7	788	815	707	622	798	813	756.088	0.0289819	0.146773	0.197461	0.843467	0.959848
PREP	13.79	31.66	20.84	30.73	33.39	36.46	815	1722	1059	1570	2122	1890	1527.89	-0.645277	0.288984	-2.23292	0.0255544	0.233833
HACE1	6.69	5.82	6.42	5.84	6.63	7.03	250	292	269	274	317	280	281.096	-0.118253	0.189201	-0.62501	0.531965	0.843946
SEH1L	25.49	23.31	22.08	21.31	21.34	24.26	922	746	646	681	805	704	747.259	0.0492434	0.13628	0.361341	0.717845	0.919195
WDR47	4.38	8.07	5.97	5.41	7.62	6.28	304	496	336	306	544	367	388.24	-0.0924454	0.263279	-0.351131	0.72549	0.920984
WDFY1	19.79	25.56	23.45	23.02	23.47	23.17	1297	1400	1184	1096	1494	1272.49	1285.78	-0.006358	0.111339	-0.0571046	0.954462	0.988059
OVGP1	2.04	3.89	6.36	5.39	4.67	8.55	57	95	122	112	106	168	112.333	-0.496923	0.456173	-1.08933	0.276009	0.684697
SLC25A24	28.21	29.25	28.03	29.92	31.83	31.84	1598.84	1467.46	1337.99	1393.57	1863.74	1528.85	1525.69	-0.135896	0.0916814	-1.48226	0.13827	0.526442
MAP3K4	16.38	32.22	18.84	20.98	19.1	21.99	1122.23	1931.47	998.76	1176.55	1562.02	1232.12	1326.89	0.00499073	0.251778	0.0198219	0.984185	0.995409
PILRA	8	15.73	9.07	11.18	10.8	12.15	75.07	132.77	72.22	79.07	99.34	101.32	92.8237	-0.0227819	0.345242	-0.0659883	0.947387	0.986495
IGSF9	16.88	28.96	28.34	30.36	28.81	28.83	1120	1713	1535	1653	1974	1625	1610.27	-0.269792	0.228162	-1.18246	0.237024	0.646337
ZNF213	5.9	5.78	6.14	5.55	6.39	5.79	274	255	248	220	313	248	258.597	-0.0165674	0.162927	-0.101686	0.919006	0.977622
AKR1B1	66.16	75.38	67.83	71.89	71.67	64.69	1141	1111	994	993	1329	941	1079.63	-0.0191146	0.122556	-0.155966	0.876059	0.967741
CPNE3	27.66	30.84	22.3	28.24	27.54	29.7	1612	1670	1180	1362	1871	1595	1536.73	-0.13764	0.121233	-1.13534	0.256234	0.66476
RRN3	27.97	25.28	24.96	24.32	25.65	24.55	1542.96	1225.25	1043.35	1130.74	1435.25	1111.45	1239.05	0.0251737	0.136053	0.185028	0.853207	0.961556
CTTN	174.53	177.65	198.03	177.23	174.97	182.11	7554	6273	6544	5977	7544	6119	6655.69	0.0384518	0.120362	0.319469	0.749371	0.928891
WNT11	1.08	1.45	4.88	1.04	2.26	2.22	32	38	74	25	52	39	43.7976	0.372251	0.554022	0.671907	0.501643	0.82827
MTIF2	14.22	14.15	11.45	12.65	13.82	13.63	483	421	297	358	485	386	400.864	-0.0621018	0.169606	-0.366154	0.71425	0.918388
DDHD2	20.97	32.25	31.9	27.2	25.47	28.56	943	1197.08	947	889	1198	971	1021	0.00270506	0.153462	0.0176269	0.985936	0.995748
TTC39A	15.36	10.73	19.36	18.24	15.65	15.69	647	405	627	540	687	431	556.522	0.0204893	0.275865	0.0742729	0.940793	0.984169
EPS15	11.85	14.54	11.97	11.7	13.42	13.32	1020	1063	836	821	1167	967	972.629	-0.0336889	0.111276	-0.302751	0.76208	0.932773
ORC1	9.85	6.93	6.95	7.88	6.16	7.28	498	311	286	325	320	311	340.499	0.14678	0.246459	0.595558	0.551471	0.854548
MGST2	29.93	32.39	29.75	30.9	31.17	38.11	281.06	284.34	231.12	241	303	314	275.089	-0.133222	0.175682	-0.758317	0.448261	0.801914
CHERP	39.21	35.67	37.86	34.11	35.7	33.84	2488.45	1916.33	1871.71	1676.75	2149.48	1766	1968.23	0.14572	0.127112	1.14639	0.251633	0.661216
ATG16L1	16.71	19.7	13.05	14.71	16.25	17.45	619	757	532	570	820	611	646.542	-0.0822266	0.158582	-0.518512	0.604101	0.875062
USP40	15.19	17.78	14.47	18.58	18.01	22.3	1247	1241	807	1120	1453	1194	1167.27	-0.224902	0.148231	-1.51724	0.129206	0.511273
POMGNT1	49.56	74.07	62.78	83.69	78.89	76.72	2034.95	2734.47	2077.2	2777.25	3438.5	2766.88	2635.84	-0.407434	0.162841	-2.50203	0.0123484	0.156091
RAD54L	14.81	12.6	7.43	16.69	9.86	10.27	590.66	464.67	277.71	340.22	421.26	342.39	400.417	0.227921	0.243517	0.935958	0.349295	0.74127
MAST2	29.01	40.89	26.69	29.21	29.81	29.85	2267	2876	1792	1873	2452	2083	2207.94	0.0878486	0.162495	0.540623	0.588768	0.869324
DNAJA1	287.81	226.6	225.95	169.34	217.06	170.24	10487	7313	6709	5022	8186	5176	7046.38	0.405076	0.187124	2.16475	0.0304066	0.255015
B4GALT1	145.01	123.28	149.03	154.99	141.49	156.97	9975	7518	8331	8710	10024	9114	8952.4	-0.130816	0.149863	-0.872904	0.382716	0.765247
CHMP5	48.93	64.81	59.4	53.67	58.54	58.24	1439	1687	1415	1298	1774	1456	1506.87	-0.00573335	0.131046	-0.0437506	0.965103	0.990199
NFX1	16.69	18.54	14.1	17.81	17.47	17.23	1210	1159	827	1016	1327	1051	1089.64	-0.113932	0.126942	-0.897508	0.369448	0.756731
DIMT1	18.78	20.44	21.62	16.42	21.54	18.74	493.65	422.11	425.28	284.43	458.46	368.29	405.694	0.268851	0.169698	1.58428	0.113129	0.484506
IPO11	12.5	9.8	9.08	7.64	9.91	7.17	754	493	466	418.36	576	437	518.572	0.235483	0.199093	1.18278	0.236896	0.646337
EIF2AK1	108.61	93.7	118.75	101.94	90.82	104.91	6473.08	4726.28	5093.97	4068.37	5371.91	4330.64	4988.34	0.227359	0.144076	1.57805	0.114554	0.48742
EPDR1	14.31	35.42	22.49	44.76	30.89	28.26	358	674	430	705	647	500	555.68	-0.373057	0.309407	-1.20572	0.227927	0.635654
SEPHS1	49.28	61.5	44.01	43.71	52.33	49.24	1610	1685	1092	1241	1703	1262	1417.22	0.0354085	0.149951	0.236133	0.813329	0.950439
MRPL28	125.45	113.46	134.13	113.36	114.08	121.43	1989.46	1577	1652.13	1453	1893.15	1634.08	1694.99	0.0517501	0.131651	0.393086	0.694256	0.912046
HBQ1	1.21	2.54	2.98	0.84	2.87	2.05	7	13	14	4	17	10	10.7058	0.195901	0.814287	0.24058	0.809881	0.949532
ITPKC	30.94	35.84	39.39	58.69	56.12	58.66	1705	1642	1700	2578	3021	2657	2224.5	-0.724457	0.136811	-5.29531	1.18812e-07	2.36388e-05
CEACAM6	154.86	195.7	239.63	387.98	404.66	284.22	6391	7036	7986	13060	17105	9809	10230.7	-0.889467	0.233007	-3.81734	0.0001349	0.00642762
RBM22	43.11	49.48	33.8	36.59	42.29	39.39	1400	1344	952	991	1359	1033	1168.13	0.103328	0.131378	0.786498	0.431576	0.794162
TMED2	433.21	192.24	339.71	208.71	218.38	173.05	14043.7	5303.82	8731.54	5068.76	6844.78	5128.64	7455.07	0.701549	0.319708	2.19434	0.0282108	0.245622
ERO1B	2.21	3.42	3.97	2.41	2.55	1.96	109	252	151	99	152	132	148.528	0.41501	0.375986	1.10379	0.269684	0.679425
ZFAND6	81.13	91.38	89.14	82	94.68	81	1379.94	1288	1122	1095	1706.93	1249.97	1295.76	-0.103608	0.120486	-0.859921	0.389833	0.769371
TXLNG	19.57	15.66	14.85	9.8	11.69	11.27	1413	996	870.26	577	868	681	889.132	0.603666	0.179405	3.36482	0.00076594	0.023458
HUWE1	76.26	79.64	69.59	67.12	73.35	65.64	12539	10858	9044	9067	11660	9071	10302.7	0.0987424	0.099238	0.995006	0.319733	0.718223
ZW10	12.83	14.53	10.04	11.19	12.69	12.04	573	543	346	401	547	433	468.369	0.051543	0.178617	0.288568	0.772912	0.93727
ALG9	13.09	20.63	14.38	14.27	20.52	19.97	496.01	526.13	420.99	452.38	695.3	523.73	514.866	-0.220678	0.140887	-1.56635	0.117266	0.490765
ACOX3	6.15	9.64	8.01	8.72	8.8	10.17	199	312	255	274	352	326	286.95	-0.321352	0.250704	-1.2818	0.199913	0.608191
MTMR2	14.89	15.36	16.61	12.66	12.43	12.16	841.27	756.06	740.26	558.69	709.53	595.86	698.587	0.309948	0.122522	2.52974	0.0114147	0.149441
PPP1R15A	162.73	224.09	156.7	234.78	222.6	237.97	6066	7386	4742	7140	8529	7481	6867.01	-0.379259	0.149578	-2.53553	0.0112277	0.147858
HSD17B14	16.99	16.12	8.72	6.16	8.55	8.64	228	200	101	65	118	107	133.328	0.832907	0.344587	2.41711	0.0156442	0.18012
TRIP6	43.01	78.07	55.59	83.05	85.48	85.37	1044	1637	1105	1657	2135	1710	1544.83	-0.55411	0.206865	-2.6786	0.00739302	0.112887
ACHE	0.64	0.79	1.53	1.41	1.12	1.4	20	26	41	37	38	39	34.1217	-0.381656	0.512509	-0.744683	0.456463	0.805656
FTL	3078.39	1850.86	3260.79	1926.62	1884.9	1776.31	36037	19216.5	31040.7	18470	22684	17565	24176	0.547466	0.257136	2.12909	0.0332469	0.267776
SRRT	100.37	106.55	81.5	87.17	83.06	84.28	3439	3229	2527	2575	3079	2505	2876.7	0.143719	0.104361	1.37714	0.168468	0.566902
BAX	105.84	177.54	125.66	154.46	185.11	165.97	1147	1625	909	1408	2039	1341	1396.74	-0.396748	0.218164	-1.81858	0.0689757	0.388668
NLK	19.46	13.26	11.51	12.62	12.42	11.77	786	476	368	394	546	387	484.8	0.260556	0.260753	0.999243	0.317677	0.716696
PIGS	90.9	62.28	69.27	64.95	66.11	69.53	3525	2217	2204	2113	2714	2302	2493.32	0.127388	0.186173	0.684245	0.49382	0.822736
TMPRSS11E	8.3	2.1	11.99	12.3	8.59	8.31	277	62	325	335	295	234	259.521	-0.37689	0.583306	-0.646126	0.518197	0.835962
ATXN7L3	99.51	72.02	70.77	59.94	70.1	72.9	4801	3215.83	2871.92	2597.98	3550.85	2974.95	3300.97	0.226309	0.175697	1.28806	0.197724	0.605295
PGS1	59.49	51.86	49.7	50.75	46.3	56.62	1630	1310	1076	1204	1414	1348	1323.98	-0.0176479	0.143625	-0.122874	0.902207	0.973548
PSMC5	161.83	124.62	108.67	116.52	118.49	106.55	3187.14	2113	1734.1	1847.13	2381.03	1718.53	2137.42	0.207995	0.202636	1.02645	0.304682	0.706652
UIMC1	16.81	19.97	15.91	18.41	19.61	21.31	487	565	379	466	639	542	509.499	-0.225233	0.157258	-1.43225	0.152071	0.547249
MMP2	7.28	11.15	17.4	10.8	9.71	14.17	325	397	591	382	419	529	448.025	-0.0102081	0.349281	-0.0292261	0.976684	0.992873
LPCAT2	1.42	8.89	10.05	11.41	11.44	17.61	118	304	274	407	441	424	331.939	-0.867368	0.399977	-2.16854	0.0301173	0.253526
GNAO1	0.25	0.48	1.92	1.32	1.61	0.55	4	15	76	68	88	28	47.6615	-0.825162	1.01254	-0.814941	0.415106	0.784462
OGFOD1	23.63	18.84	20.83	20.57	22.6	18.54	633.98	502	495	454	647	464	528.928	0.0482734	0.153861	0.313747	0.753713	0.930681
SH3BP2	30.91	36.58	22.09	29.6	28.36	31.92	1093	1190	759	920	1115	989	1004.46	-0.0259919	0.154105	-0.168663	0.866061	0.964957
NOP14	35.42	27.36	29.5	25.86	26.39	25.1	1759.38	1196.47	1151.69	1028.02	1316.25	1046.65	1239.98	0.250061	0.170083	1.47023	0.1415	0.531791
ADD1	124.41	162.18	114.82	122.35	129.52	129.92	7137	8047	5447	5751	7508	6250	6643.1	0.0549877	0.124315	0.442327	0.658253	0.896113
L2HGDH	6.11	8.44	8.21	7.81	7.43	10.37	276	285	237	227	283	301	267.817	-0.047408	0.183787	-0.25795	0.796445	0.944778
TXNDC16	6.77	5.76	5.24	4.4	4.77	4.23	512	385	290	250	371	250	337.716	0.422651	0.214975	1.96605	0.0492934	0.329402
RTRAF	173.53	167.4	191.79	168.62	175.72	167.44	2135.15	1876.89	1916.65	1712.99	2186.89	1727.89	1922.42	0.0628808	0.120662	0.521131	0.602275	0.874303
GMCL1	13.16	16.28	15.32	9.76	14.61	13.54	623	592	566	429	722	577	580.645	0.0436011	0.165189	0.263947	0.791821	0.942655
SF3B2	140.34	126.53	133.17	115.24	124.95	138.57	5717	4407.85	4674.22	3816.82	5026.42	4465.92	4670.22	0.13715	0.135447	1.01257	0.311265	0.711508
KLHL42	11.49	11.68	14.18	11.57	9.66	8.11	688	629.62	650.57	496	611	485.63	593.269	0.293331	0.146982	1.99569	0.0459672	0.319837
GNAS	1367.81	1877.83	1549.69	1443.19	1522.4	1508.57	25476.5	30407.5	23313.4	21914	29832	23939.8	25689	0.0517084	0.119646	0.432178	0.665612	0.90054
DNM1L	48.08	39.97	48.11	30.3	33.76	31.91	1941	1384	1718	1060	1543.13	1156.14	1461.45	0.422867	0.185255	2.28262	0.0224526	0.21863
PTHLH	0.58	2.54	1.42	1.33	1.66	0.95	10	39	20	20	21	15	20.8826	0.28345	0.685048	0.413767	0.679045	0.906086
PHACTR3	37.17	8.2	67.06	24.31	14.72	34.36	895	175	1316	479	366	701	676.065	0.630263	0.649083	0.971005	0.331546	0.728367
ERGIC2	90.44	48.3	70.22	37.49	54.27	49.79	1604	656	911	600	887	684	879.527	0.525866	0.312718	1.6816	0.0926467	0.444157
TFAP2C	5.84	23.3	18.5	21.25	19.25	21.49	270	871	694	801	897	777	725.523	-0.427349	0.423882	-1.00818	0.313368	0.712859
AURKA	22.27	14.94	20.08	16.8	16.16	15.33	743	442.95	550	461	557.99	438	530.4	0.232443	0.226559	1.02597	0.304904	0.706767
PIR	16.02	22.82	10.57	18.87	21.4	15.07	298	369	163	292	415	231	289.772	-0.206603	0.311572	-0.663099	0.507267	0.830479
AAMDC	22.63	26.81	22.58	20.15	25.63	22.17	130	137	107	96	153	109	120.794	0.0541423	0.223742	0.241986	0.808791	0.94935
RFX2	0.85	2.05	3.98	1.64	1.58	1.98	43	73	139	54	58	52	71.8178	0.674965	0.55765	1.21037	0.226136	0.633737
METTL2A	20.11	17.39	14.57	14.89	17.65	15.36	599.08	428.56	331.71	348.9	518.32	379.39	428.199	0.100353	0.208996	0.480167	0.631109	0.885609
ALG6	11.35	13.19	10.93	10.81	10.41	10.75	338	367	286	257	323	264	304.453	0.211019	0.150456	1.40253	0.160756	0.558869
CNOT3	60.06	83.6	74.73	66.75	60.17	78.35	2353.29	2456.36	1745.7	1810.03	2315.97	2012.97	2102.01	0.0671555	0.113889	0.589658	0.55542	0.855994
PTPN4	42.37	21.85	26.9	22.66	22.05	16.24	1243	652	663	582	731	572	732.018	0.404801	0.25678	1.57645	0.114921	0.48742
DDX18	47.99	30.84	32.89	32.23	34.26	29.68	2708	1594	1404	1486	1890	1412	1727.75	0.216118	0.228966	0.943888	0.345227	0.737597
KHSRP	401.84	329.25	297.65	305.22	301.26	305.59	7785	5657	4861	4938	6243	5101	5716.22	0.137535	0.151072	0.910396	0.362614	0.751547
GNA11	60.18	54.57	49.41	50.04	53.24	46.06	3689	2962	2625	2461.05	3258	2559	2904.48	0.142274	0.115821	1.2284	0.219297	0.62591
ASAP3	15.42	14.85	15.88	12.37	14.48	15.17	895	670	734	587	790	687	724.717	0.141511	0.16045	0.881965	0.377796	0.762342
EDEM2	18.63	32.88	25.29	31.27	32.91	32.57	545	852	601	747	989	804	754.723	-0.357696	0.213594	-1.67465	0.094003	0.447464
DNMT3B	3.22	2.32	3.19	1.81	1.64	1.56	218	143	182	102	115	92	141.883	0.795009	0.27022	2.94208	0.00326021	0.0659721
TPX2	30.7	21.95	24.62	23.23	23.51	23.26	1746	1106	1136	1077	1375	1114	1250.15	0.135051	0.188023	0.71827	0.472591	0.81463
FER1L4	8.73	4.88	9.23	3.12	3.51	6.21	270	137	320	85	102	193	187.218	0.931727	0.490003	1.90147	0.0572403	0.353502
PDRG1	17	15.94	17.51	14.25	15.42	17.32	519	431	433.94	355	484	446	443.353	0.0916585	0.155777	0.588396	0.556267	0.856621
EPB41L1	28.01	15.58	27.93	18.04	18.53	17.01	1087	527	786	574	679	645	715.186	0.314851	0.279301	1.12728	0.259623	0.668491
DOCK9	66.13	49.85	58.3	50.52	47.67	45.26	3107	2053	2143	1837	1962	1766	2138.17	0.35684	0.185409	1.92461	0.054278	0.343315
ANKRD10	60.07	104.66	67.58	83.03	85.07	89.5	1331	2062	1304	1471	1977	1720	1637.09	-0.155945	0.206887	-0.75377	0.450987	0.803433
TGDS	7.98	12.14	10.89	9.64	10.28	11.32	216	273	232	194	260	232	234.277	0.0616259	0.202654	0.304094	0.761056	0.932642
DOCK3	1.18	3.44	1.55	2	1.89	2.36	182	468	194	251	299	306	282.208	-0.0556095	0.394262	-0.141047	0.887833	0.970586
C3orf18	9.74	6.45	5.45	5.43	6.4	4.16	257	160	124	121	160	121	154.779	0.39091	0.288479	1.35507	0.175395	0.576957
COQ9	50.86	63.17	51.47	54.49	58.92	53.05	1099	1144	893	919	1243	944	1033.67	-0.00332224	0.109622	-0.0303064	0.975823	0.992872
TMEM40	2.48	3.55	12.72	12.38	12.15	13.73	33	36	114	147	149	174	111.678	-1.31424	0.596261	-2.20414	0.0275147	0.244182
KIF9	14.98	17.72	22.73	16.37	15.75	15.46	184.69	177.21	198.46	148.73	175.66	146.14	172.343	0.240002	0.221537	1.08335	0.278653	0.68583
ARHGAP28	2.38	2.08	2.17	1.24	2.72	3.41	97	173	129	85	159	151	131.715	0.0216863	0.35573	0.0609628	0.951389	0.987483
CRLS1	39.37	47.18	41.4	42.22	40.81	41.91	896.22	977.6	827	761.37	988.44	880.98	886.42	0.022043	0.12175	0.181052	0.856327	0.96242
PPP1R13B	56.23	58.59	36.95	35.01	35.09	41.19	2562.25	2511.91	1710.78	1749.57	2282.82	1754.98	2075.13	0.200552	0.135071	1.48479	0.137601	0.525263
ATRN	22.06	25.75	23.01	29.55	30.64	30.85	2245	2455	1911	2405	3267	2658	2478.35	-0.35002	0.100769	-3.47348	0.000513758	0.0171911
SMOX	4.56	7.53	5.44	4.55	5.4	6.19	153	225	148	125	189	178	168.638	0.0823944	0.264087	0.311998	0.755042	0.930778
FKBP1A	245.95	329.72	253.73	263.39	273.21	252.78	3566.03	4071.18	2759.54	2978.88	4104.65	3164.13	3412.58	0.000186045	0.131079	0.00141934	0.998868	0.99996
NSFL1C	68.93	65.64	51.49	58.21	65.54	51.91	1564	1412	1032	1033	1425	1067	1242.26	0.160821	0.134756	1.19342	0.232703	0.641109
SLC4A11	0.96	2.17	6.59	6.64	6.96	4.62	42	69	108	207	194	140	129.066	-1.28713	0.469826	-2.7396	0.00615145	0.100519
C20orf194	4.26	9.18	6.38	10.12	10.22	12.43	493	940	599	954	1210	1206	901.397	-0.7472	0.272823	-2.73878	0.00616682	0.100659
ZNF343	2.42	5.49	3.78	2.6	3.73	2.57	115.97	125	87.35	72	114.09	104.46	101.974	0.159298	0.256821	0.620268	0.535081	0.846028
EBF4	4.36	5.01	4.89	8.44	7.09	11.67	123	146	157	180	255	330	199.603	-0.848697	0.318229	-2.66694	0.00765459	0.115707
CPXM1	1.64	3.35	5.74	1.27	2.06	1.95	62	112	176	39	80	62	89.9256	1.01405	0.521409	1.94482	0.0517967	0.336682
MAVS	12.38	12.25	11.58	12.46	11.81	11.64	2473	2166	1877	2029	2428	1960	2147.09	-0.00350595	0.105867	-0.0331165	0.973582	0.99225
LZTS3	16.82	15.79	15.56	17.68	13.79	18.64	1199	1001	922	1026	1010	1124	1049.5	-0.0569933	0.171788	-0.331766	0.740066	0.92535
XRN2	56.87	52.55	51.25	50.77	52.51	48.21	3165.81	2589.84	2315.83	2304.86	3006.92	2262.83	2590.66	0.0709988	0.117386	0.604832	0.54529	0.851461
KIZ	2.98	3.69	6.47	3.54	4.15	3.21	100	90	147	78	105	71	99.3189	0.429217	0.366879	1.16991	0.242035	0.652756
DYNLL1	682.06	553.16	658.49	477.95	544.88	458.24	5586	4048	4399	3215	4599	3185	4143.21	0.343856	0.161614	2.12764	0.0333671	0.268597
TESC	130.22	27.85	69.39	34.12	27.97	21.04	1760	337	765	372	384	239	632.074	1.47437	0.519263	2.83935	0.00452055	0.0822696
SNX5	217.1	133.46	169.86	132.52	134.95	119.26	5492	3141	3762	2746	3363	2779	3527.74	0.455042	0.211453	2.15198	0.0313991	0.259858
RPL6	2827.99	1961.29	2631.36	1854.49	2067.4	1906.42	37246.8	22760.3	28042.5	19883.8	27845.2	21049.9	25979.9	0.345724	0.196365	1.76061	0.0783038	0.412918
MAPKAPK5	61.93	47.69	65.36	47.76	43.55	46.83	1533.29	1121.45	1231.45	903.17	1162.76	1013.88	1157.05	0.317945	0.156584	2.0305	0.0423053	0.305165
ESF1	8.28	9.25	7.75	6.75	7.22	7.98	366	350	257	233	338	294	303.44	0.147483	0.165834	0.889339	0.373821	0.75935
RBBP9	7.76	12.77	8.83	14.5	14.22	16.01	295	454	249	438	598	473	415.063	-0.619065	0.238683	-2.59367	0.00949563	0.133397
ANAPC5	88.43	83.37	87.65	68.02	64.74	75.38	3331	2603	2595	2068	2484	2173	2534.19	0.319248	0.127583	2.50227	0.0123401	0.156091
SLC23A2	7.56	8.26	6.57	6.65	7.66	6.34	802	856	624	635	923	626	737.115	0.0494253	0.14805	0.333841	0.7385	0.924725
SLC8B1	17.88	9.15	20.31	13.11	10.14	14.99	700	341	679	375	472	507	515.211	0.341258	0.337132	1.01224	0.311424	0.711508
TMEM230	112.64	87.14	88.82	84.9	91.08	87.85	2581	1766	1622	1573	2117	1671	1870.91	0.129098	0.167786	0.769422	0.441643	0.798613
DZANK1	1.71	1.62	1.56	0.95	1.35	1.5	64	61	50	39	58	46	52.5467	0.276164	0.304501	0.906938	0.36444	0.75265
KDM2B	13.82	16.76	13.63	14.26	12.99	12.83	875.25	1046.94	738.58	814.94	912.69	757.39	855.442	0.0695048	0.157899	0.440186	0.659802	0.896655
TASP1	6.43	5.68	6.39	5.09	5.33	6.18	200	164	167	137	177	166	168.113	0.127473	0.200462	0.635894	0.524845	0.839948
OAS1	7.75	0.33	4.48	0.69	1.27	0.73	151	3	53	13	13	10	39.4665	2.46113	1.06552	2.30979	0.0208998	0.212066
GCN1	97.73	49.04	77.11	49.44	51.47	43.78	11914	5142	8456	4383	6141	4436	6701.6	0.761123	0.293874	2.58996	0.00959869	0.133779
RPLP0	4065.01	2734.02	4218.12	3036.29	2991.26	2997.39	62815.5	37528	53085.2	38618.1	47815	39230.1	46496.7	0.276502	0.217895	1.26897	0.204452	0.612133
PXN	78.87	62.77	86.59	63.7	62.11	67.95	4278.19	3155.45	4070.01	2951.36	3415.91	3270.73	3534.97	0.241226	0.190035	1.26938	0.204305	0.612133
SIRT4	2.09	3.55	1.69	2.95	2.71	2.61	37	43	22	24	48	39	34.8362	-0.138726	0.440536	-0.314904	0.752835	0.930443
KIF16B	8.25	5.41	9.93	6.42	6.56	5.26	625	393	538	343	438	361	449.241	0.436283	0.231097	1.88788	0.0590418	0.358366
TRMT6	12.85	11.15	12.33	11.57	9.44	9.95	537	411	402	397	414	370	421.498	0.160325	0.179585	0.892753	0.37199	0.758648
CHGB	0.76	0.72	13.77	0.69	0.69	0.36	30	25	439	22	28	12	101.129	3.14107	1.06014	2.96289
PEBP1	289.58	338.78	314.45	253.21	270.42	228.7	6200	6426	5453	4374	5954	4132	5391.13	0.311888	0.116793	2.67043	0.00757546	0.114789
BRAP	22.54	15.01	21.41	14.97	14.9	15.42	1073	688	786	591	785	654	758.7	0.309293	0.192768	1.60448	0.108607	0.476813
ERP29	547.99	266.59	401.48	321.21	309.96	274.64	13311.8	5681.57	7868	6334	7687	5581	7680.77	0.425796	0.292509	1.45567	0.145484	0.536839
FUS	169.16	288.76	210.14	224.58	207.92	216.11	5411.64	8261.01	5350	5975.21	6759.51	5876	6265.44	0.00489397	0.200746	0.024379	0.98055	0.994122
IGBP1	64.02	56.23	58.84	61	68.36	63.04	1654	1283	1232	1285	1814	1375	1430.37	-0.116608	0.132963	-0.876995	0.380489	0.764457
FXYD5	13.72	12.48	24.48	28.31	27	30.28	163	132	236	276	331	304	242.851	-0.766709	0.327344	-2.34221	0.0191699	0.202467
ZNF302	14.07	14.18	11.33	12.68	13.77	17.87	465.57	477	346.3	379	500.95	506.56	443.697	-0.133575	0.167579	-0.797087	0.4254	0.791104
GRAMD1A	88.05	124.68	102.23	122.67	120.96	123.64	2799	3356	2575	2976	3755	3214	3105.25	-0.206958	0.12508	-1.65461	0.0980032	0.456541
FXYD3	60.07	143.48	196.49	312.28	275.76	261.12	521	1116	1371.65	2278	2525	1983	1653.68	-1.15056	0.388411	-2.96223	0.00305422	0.0629793
HEPH	9.41	11.62	20.61	19.31	14.33	17.86	585	497	729	786	743	807	700.804	-0.379793	0.268627	-1.41383	0.157411	0.553835
CDIP1	10.36	17.45	11.75	31.06	34.19	22.18	370	566	331	985	1281	744	708.726	-1.26522	0.258964	-4.8857	1.03063e-06	0.00014732
CMTM1	1.52	1.09	0.77	1.46	2.53	1.64	15	8	8	14	22	17.78	14.0074	-0.822621	0.613389	-1.34111	0.179886	0.582475
GANAB	356.66	358.69	358.48	368.25	410.38	391.34	21946	19018	17740	18121	25562	19952	20271.8	-0.12858	0.0939174	-1.36907	0.170977	0.570131
GMIP	8.87	9.42	11.11	12.51	14.43	12.5	339	420	354	441	615	424	430.539	-0.415089	0.184191	-2.25358	0.0242227	0.227687
RBM41	10.18	16.34	9.35	8.72	10.14	9.26	260	329	181	165	257	193	227.603	0.303549	0.241681	1.25599	0.209119	0.616735
BIRC5	50.94	22.72	26.75	25.1	19.2	21.4	1868	733	677	728	716	609	874.449	0.605499	0.37057	1.63397	0.102266	0.466672
LAG3	3.6	9.73	3.99	2.56	4.81	5.68	105	247	96	71	142	140	131.478	0.327929	0.456056	0.719055	0.472107	0.814582
MLF2	380.57	279.72	324.3	244.48	247.32	232.3	8667	5495	6155	4481	5920	4473	5825.08	0.431853	0.183091	2.35868	0.01834	0.197817
OTUB2	0.99	1.22	1.3	1.26	1.45	1.46	64.01	69.54	58.92	66.1	96.27	79.02	71.9945	-0.331711	0.26897	-1.23326	0.217478	0.624103
DDX24	93.69	94.47	106.64	83.73	98.49	87.3	3408.99	3234.46	3125.08	2697.9	3544.73	2944.98	3152.2	0.0764796	0.101623	0.752584	0.4517	0.803477
ZBTB25	3.3	3.74	2.99	3.22	3.55	3.23	168.31	188.18	142.72	129.01	174.79	151.97	158.316	0.111458	0.195132	0.571195	0.567867	0.861261
NECAP1	52.43	37.32	48.51	31.35	36.2	35.93	1229	818	1009	638	905.2	757.8	889.202	0.400921	0.195714	2.04851	0.0405103	0.298365
ARHGAP4	4.53	3.01	4.07	3.19	2.99	3.74	126.56	78	83	57	71	79	82.0417	0.445172	0.321802	1.38337	0.16655	0.565004
DHX32	11.71	17.43	15.98	17.8	17.02	19.74	517.75	662.87	557.91	589.12	736.2	654.32	620.063	-0.199532	0.172453	-1.15702	0.247262	0.656069
RCOR1	24.11	26.33	21.96	24.98	23.13	20.79	2140	2243	1484	1612	2254	1660	1878.87	0.0632053	0.142556	0.443371	0.657497	0.895829
GPATCH2L	17.08	14.7	17.27	11.58	13.39	14.1	1064	1020	796	609	1111	864	898.964	0.150808	0.174276	0.865342	0.386851	0.767608
LTBP4	41.37	26.59	46.32	49	48.29	50.67	1063	655	952	1025	1282	1259	1042.12	-0.42887	0.237081	-1.80896	0.0704571	0.392352
BLVRB	170.03	110.24	144.81	106.98	103.24	111.04	1771	1023	1229	916	1108	983	1166.45	0.393961	0.217189	1.8139	0.0696926	0.390284
SLC9A1	17.47	19.47	23.3	29.55	26.01	27.6	1267	1176	1163	1659	1952	1501	1454.02	-0.519675	0.135906	-3.82377	0.000131427	0.00634425
SPTLC1	57.87	50.11	59.12	43.52	50.58	49.78	2235	1620	1698.02	1340	1931	1505	1709.57	0.205479	0.152491	1.34748	0.177824	0.580847
PAPOLA	130.19	92.33	108.82	82.4	88.24	83.74	7417	4671	4753	3552	5082	3916	4847.8	0.404314	0.184964	2.1859	0.0288226	0.248016
CCNK	61.49	43.01	45.93	40.83	43.85	42.62	2066.38	1409.29	1374.9	1213.65	1633.88	1251.63	1479.06	0.220325	0.167663	1.3141	0.188814	0.593082
PCBP4	37.12	56.68	51.77	48.22	51.44	46.26	1123	1460	1146	1160	1524	1121	1251.81	-0.0390413	0.165431	-0.235997	0.813435	0.950439
RGS1	1.8	0.62	2.11	3.96	3.89	1.03	36	12	36	63	78	17	40.252	-0.889472	0.728221	-1.22143	0.221922	0.628548
YPEL3	57.83	61.19	66.48	70.74	61.25	76.52	852	781.82	732	791	910.56	919.75	832.13	-0.173401	0.137305	-1.26289	0.206629	0.614339
MRPS33	63.22	67.41	54.54	62.06	64.37	67.06	536	542	375	429	613	480	491.02	-0.0887601	0.149378	-0.594199	0.552379	0.854796
NDUFB2	132.36	185.69	140.27	160.22	174.28	159.15	671.91	846.1	570.62	675.28	884.89	675.61	716.572	-0.11808	0.163888	-0.72049	0.471223	0.813821
NUDC	164.16	108.96	127.2	93.05	99.95	85.29	4486.16	2636.11	2836	2084	2829	1963	2776.68	0.513518	0.212775	2.41343	0.0158031	0.181207
MAEA	71.71	58.51	66.64	55.93	54.48	52.95	2205	1809	1770	1396	1863	1491	1746.82	0.268668	0.114639	2.3436	0.0190985	0.202087
ICAM1	343.48	119.69	205.58	224.8	177.23	253.18	15056.3	4528.73	7174.58	7655.25	7580.67	9101.57	8480.36	0.0785212	0.388944	0.201883	0.840008	0.958864
STRN4	90.35	104.88	80.14	92.15	87.2	92.02	4070	4141	2918.9	3400	4109	3589	3684.25	-0.0280201	0.116732	-0.240039	0.8103	0.949532
LYZ	5.76	0.05	18.61	0.33	0.12	0.43	100	1	217	6	1	3	57.8621	4.98046	1.36641	3.64492	0.000267475	0.0107467
MUL1	26.73	22.83	20.53	23	22.97	22.99	1034	782	645	726	914	750	802.081	0.0108469	0.15898	0.0682279	0.945604	0.985789
TFAP4	8.25	9.05	8.82	12.2	9.86	6.87	222	274	192	192	287	197	225.278	0.0149798	0.204427	0.0732767	0.941586	0.984507
PDCD7	10.91	12.75	11.77	9.45	12.19	13.03	438	514	435	351	571	418	451.326	0.0507532	0.176488	0.287572	0.773674	0.93758
SPG21	68.68	70	73.29	69.64	67.88	70.89	1795	1597	1488	1481	1855	1554	1623.75	-0.0221412	0.0975149	-0.227055	0.820381	0.952336
DNAJB11	106.25	84.56	83.29	93.34	98.59	87.93	2760.95	1963.26	1773.41	2003.41	2667.03	1940.23	2165.34	-0.0490817	0.163253	-0.300647	0.763683	0.933383
P3H2	39.58	30.47	55.36	17.08	18.51	23.63	1745	1226	1942	601	879	825	1208.35	1.1013	0.259601	4.24228	2.21263e-05	0.0016706
CHRD	18.32	2.1	11.38	3.25	2.21	3.57	938	74	499	116	125	153	314.649	1.89756	0.702982	2.6993	0.00694846	0.108832
FLT3LG	2.99	1.83	0.71	1.46	0.73	0.97	39.75	17	8	13	11	12	16.4181	0.759126	0.750466	1.01154	0.311758	0.711588
RAB11FIP3	26.01	44.78	31.16	37.35	31.78	33.16	1430	2114	1284	1482	1790	1508	1594.81	-0.0124045	0.200008	-0.0620199	0.950547	0.987475
GNPTG	63.54	55.62	51.63	55.51	54.34	44.6	1370.16	1040.7	897.78	983.73	1226.6	867.94	1056.22	0.0768885	0.166366	0.462163	0.643964	0.889992
ZNF268	18.77	10.7	11.58	10.15	10.24	10.34	506	270	300	230	301	289	313.328	0.360699	0.268974	1.34102	0.179914	0.582475
GOLGA3	62.26	19.53	53.19	23.48	25.81	19.2	6263	2283	4555	2063	2746	2303	3356.63	0.869951	0.340538	2.55464	0.0106299	0.14345
PABPC4	151.74	128.09	145.08	117.29	129.74	129.42	5003.99	3743	4181.99	3233	4340.99	3579.99	4000.45	0.201482	0.146614	1.37423	0.169369	0.56869
CERS4	79.11	149.62	91.16	70.77	79.85	86.62	1721	2979	1592	1311	1865	1720	1849.62	0.33995	0.253654	1.34021	0.180177	0.582764
MCOLN1	15.41	18.98	15.09	15.87	17.67	13.35	387	409	308	328	484.98	313.79	368.212	-0.0408161	0.171934	-0.237394	0.812351	0.950115
USP48	29.29	33.09	32.05	30.84	31.39	31.89	1598	1647	1377	1251	1747	1441	1502.21	0.04436	0.0979189	0.453028	0.650529	0.892218
EFNB1	4.66	7.55	7.71	10.73	12.28	10.35	251	360	337	471	680	470	427.498	-0.764717	0.240565	-3.17883	0.0014787	0.0373209
PDPR	15.96	17.77	17.18	16.23	15.07	16.76	2049.57	1996.96	1755.44	1684.26	2023.3	1806.55	1882.75	0.0512535	0.0949418	0.539841	0.589307	0.869324
AARS1	84.93	101.02	85.62	73.78	93.2	76.47	4805	5059	3918	3391	5383	3656	4323.14	0.143096	0.131908	1.08481	0.278005	0.68582
GLG1	97.34	99.71	91.23	98.48	109.75	111.93	7757	7015	6550	6817	8894	7781	7448.46	-0.156847	0.0883383	-1.77552	0.0758115	0.406984
KIF4A	14.54	9.49	8.5	9.86	8.93	8.42	1025	582.97	488	584	649	476.94	627.067	0.245304	0.273149	0.898057	0.369155	0.756568
TNRC6A	20.65	25.05	22.69	21.13	24.63	23.74	1930	2155	1739	1572	2231	1723	1880.85	0.0651955	0.114714	0.568331	0.56981	0.862414
PLEKHG2	59.09	88.16	45.36	89.07	62.16	60.74	2562	3479	1780	2880	3097	2666	2731.05	-0.189449	0.223422	-0.847943	0.39647	0.773571
DLL3	1.52	1.57	22.39	0.26	0.19	0.42	46	38	544	7	7	8	118.752	4.95052	1.02838	4.81389
NAT14	57.73	75.64	64.35	74.26	77.53	75	988	1224	938	1127	1377	1183	1138.14	-0.246802	0.144429	-1.70881	0.0874852	0.432321
PITPNM2	11.16	20.72	10.92	14.53	15.81	16.86	946	1794	808	1128	1333	1213	1196.91	-0.0876444	0.292242	-0.299904	0.76425	0.933703
EXOC1	13.54	17.94	16.52	16.89	18.1	21.25	608.63	728.94	621.98	616.96	785.7	650.92	668.373	-0.0799219	0.151003	-0.529274	0.596615	0.872512
RBM27	9.27	9.43	7.77	7.27	8.92	7.74	1018.75	837.93	692.83	651.45	1002.79	716.69	810.642	0.0901237	0.150017	0.600755	0.548003	0.852971
OSBPL8	40.21	27.6	30.45	21.18	21.71	21.13	2737	1477	1591	1184	1614	1227	1619.57	0.502133	0.234051	2.1454	0.0319208	0.262167
DTX2	21.02	17.79	41.67	18.1	20.04	26.33	649.13	463.9	1042.81	506.34	651.96	674.55	675.201	0.259625	0.370128	0.701448	0.483024	0.819227
PUS7	10.52	13.12	9.25	10.47	12.26	8.95	534	618	364	434	638	421	494.999	0.00153269	0.204613	0.00749067	0.994023	0.997887
NRCAM	3.53	16.93	8.51	11.03	11.13	8.47	346	1440	688	854	1115	622	840.789	-0.0699209	0.476551	-0.146723	0.883351	0.970059
LAMB1	32.23	177.21	92.04	117.15	136.44	112.85	2762.09	12740	6256	7967	11748	8001	8209.54	-0.34558	0.467585	-0.739074	0.459862	0.806743
DLD	39.29	63.26	49.9	52.22	56.7	53.88	911	1280	866	1167	1464	1154	1136.88	-0.327527	0.1823	-1.79664	0.0723925	0.398021
WDR7	4.16	6.38	5.77	5.01	6.75	3.43	388.07	418.35	285	361	499	323	375.298	-0.135453	0.186086	-0.727906	0.466671	0.811371
TXNL1	56.23	55.61	53	47.59	55.78	49.81	1296	1149	1004	922	1351	993	1109.95	0.0662833	0.115428	0.574238	0.565807	0.860433
ABCC6	13.8	12.58	11.97	17.7	12.87	18.46	525.82	498.91	440.84	530.92	517.08	520.25	507.394	-0.132274	0.168571	-0.784674	0.432644	0.794565
CMTM6	87.87	64.46	68.49	72.07	76.99	66.89	4738	3054	2997.68	3169.02	4270	3041	3512.42	0.019294	0.186204	0.103618	0.917473	0.977589
ITGA6	9.54	19.95	16.95	17.35	19.43	17.04	782	1380	1012	1307	1638	1135	1208.75	-0.367805	0.256991	-1.4312	0.152374	0.547706
RAPGEF4	1.69	5.45	2.09	1.7	1.83	1.17	82	79	84	26	50	29	57.9484	1.23587	0.350412	3.5269	0.000420455	0.0145656
MAP3K20	17.76	13.88	16.84	10.39	12.21	13.28	1122.78	851	847.68	625	865	775	842.85	0.2991	0.151664	1.97213	0.0485951	0.327895
FH	36.17	41.8	41.18	33.4	33.89	37.58	981	898	838	754	907	705	845.05	0.180729	0.124402	1.45278	0.146285	0.537894
SEL1L3	67.42	102.98	80.16	89.66	86.49	76.13	4597	6352	4312	4889	6337	4248	5094.22	-0.0349012	0.188036	-0.185609	0.852752	0.961379
TF	54.82	2.88	127.49	0.96	0.77	0.33	828	31	1563.95	12	12	11	430.08	6.16545	1.27398	4.83952	1.30155e-06	0.000172637
CDV3	140.85	76.38	103.1	69.58	76.47	85.87	6459	3090	3838	2639	3672	3158	3771.5	0.474449	0.259593	1.82766	0.0675999	0.385466
MYO15A	1.02	2.08	2.39	1.43	1.09	2.98	33	50	27	37	34	49	38.4483	-0.174687	0.449899	-0.38828	0.697809	0.913517
ALKBH5	29.46	52.26	60.24	46.99	48.69	51.43	1513	2336	2504	1961	2572	2227	2199.99	-0.0776061	0.265636	-0.292152	0.77017	0.935742
APOH	11.91	1.01	12.5	0.9	0.96	0.49	202	11	170	12	12	7	69.5787	3.62624	0.923116	3.92826	8.55641e-05	0.00463147
PITPNM3	1.26	3.53	2.74	3.76	3.59	4.23	113.2	372	235	319.4	403	426.92	313.084	-0.680722	0.435003	-1.56487	0.117614	0.491545
SPAG7	62.94	114.27	111.9	105.13	99.54	108.75	903	1436	1283	1213	1448	1302	1270.75	-0.134212	0.240727	-0.557529	0.577166	0.865723
ORC6	25.86	17.85	18.87	16.25	12.76	16.75	466	318	326	233	296	283	318.533	0.424981	0.202384	2.09987	0.0357402	0.278776
ZC3HC1	17.91	14.32	14.87	12.85	12.68	12.08	473	346	338	304	365	297	352.099	0.234628	0.177523	1.32168	0.186276	0.590011
TMEM101	59.23	38.11	37.25	37.12	39.86	40.43	1334	757	689	687	937	788	854.597	0.169842	0.239823	0.708199	0.478821	0.817824
CCDC80	2.96	0.52	4.93	0.61	0.69	1.02	104	20	146	21	37	32	61.2565	1.63684	0.734724	2.22783	0.0258916	0.235455
PSME1	148.33	147.2	127.67	118.13	143.88	139.93	1967	1727	1385	1281	1964	1572	1632.39	0.0598208	0.127486	0.469235	0.638902	0.888689
PPP2R3C	15.35	12.73	11.44	14.8	14.1	11.64	381.79	278.72	237	268.94	318	224	282.571	0.115379	0.215921	0.534358	0.593094	0.871316
HAUS4	37.27	29.22	30.5	35.12	31.77	33.59	813	551.11	575.2	570.76	718.58	662	645.908	-0.034998	0.180911	-0.193454	0.846603	0.96111
SLC7A8	16.47	47.97	20.88	21.35	28.09	22.48	905	2450	990	1159	1570	1179	1363.09	0.130067	0.372101	0.349548	0.726678	0.92124
OSGEP	25.27	36.02	27.45	28.9	29.87	31.24	539	682	442	527	619	540	556.071	-0.049681	0.176411	-0.281621	0.778234	0.939099
SLC22A17	6.68	18.62	24.13	18.51	21.42	25.5	209	568	653	530	707	715	571.066	-0.419339	0.445992	-0.940239	0.347095	0.739227
RNF31	31.83	31.61	30.52	26.87	32.78	34.31	1041.81	1003.94	981.64	857.41	1180.03	1077.84	1021.99	-0.0512461	0.13508	-0.379375	0.70441	0.915602
SCFD1	52.14	41.86	51.15	39.77	40.2	37.48	1609	1056	1238	908	1214	1014	1167.92	0.300546	0.184591	1.62817	0.103488	0.468786
G2E3	11.79	12.53	11.09	9.15	11.12	8.09	365	342	319	254	419	288	328.263	0.0938856	0.173674	0.540584	0.588794	0.869324
HECTD1	46.66	61.93	48.28	43.62	55.25	51.83	4586.69	4891.64	3901.77	3612.88	5080.61	4001.47	4318.8	0.0623213	0.0951031	0.655302	0.512273	0.833471
HNRNPC	629.81	543.35	562.31	558.43	577.83	560.08	13271.9	9987.97	9547.96	9588.41	12362	10108	10751	0.0107158	0.12677	0.0845301	0.932635	0.980688
SUPT16H	74.64	73.7	63.84	66.98	65.52	65.01	4856.94	4436.98	3547.98	3722.99	4733.91	3753.97	4148.92	0.0478367	0.0943282	0.50713	0.612063	0.87886
TOX4	96.73	68.27	77.09	70.08	68.2	67	2653.77	1919.24	1845.88	1654.28	2184.05	1729.74	1983.54	0.183171	0.146021	1.25441	0.209691	0.617449
GEMIN2	21.27	21.25	17.81	15.94	21.14	18.84	256	225	180	160	278	180	210.125	0.0901971	0.211315	0.426837	0.669498	0.902392
TGM1	2.21	5.02	1.6	2.16	3.07	5.12	41	69	36	43	64	70	53.4922	-0.302484	0.407759	-0.74182	0.458196	0.806248
TINF2	24.42	34.13	24.65	30.81	28.48	32.62	709	922	608	807	931	830	799.578	-0.227487	0.17405	-1.30702	0.191207	0.596934
SEMA6A	2.55	4.78	6.19	2.7	2.61	2.64	159	264	303	153	186.88	157	206.142	0.560852	0.348168	1.61087	0.107209	0.474838
TRPM7	10.6	13.63	10.01	12.02	12.79	12.24	1107	1393	956	1021	1387	1030	1141.25	-0.0091757	0.157268	-0.0583443	0.953474	0.987725
TYRO3	41.93	27.93	41.98	18.17	14.93	23.6	1796	1160	1517	611	743	871	1116.2	0.98702	0.240272	4.10793	3.99218e-05	0.00264761
WDR76	12.6	9.83	5.95	9.58	6.11	6.33	456	364	223	267	288	249	304.342	0.322783	0.250092	1.29066	0.196822	0.603918
CAPN3	2.32	4.19	1.75	4.63	3.89	3.88	41.35	83.15	35.72	108.06	99.87	80.21	74.9242	-0.894658	0.427311	-2.09369	0.0362873	0.281392
SNAP23	39.51	50.34	49.4	39.55	43	48.23	681.03	837.38	647.32	685	897.14	718.22	741.697	-0.101942	0.147509	-0.691087	0.489511	0.820833
PHGDH	147.74	177	197.08	126.86	162.51	152.43	3948	3903	4210	2684	4293	3200	3693.66	0.254705	0.165431	1.53964	0.123647	0.502539
COL9A3	11.4	11.54	27.95	21.63	15.06	20.43	382	370	837	653	589	620	590.089	-0.208824	0.421598	-0.495314	0.620378	0.882394
EZR	264.88	350.33	230.05	353.78	354.57	356.09	13129	15378	9258	14307	18098	14892	14082.7	-0.356834	0.157418	-2.26679	0.023403	0.223597
MYL6	3045.27	2419.08	2310.06	2331.13	2453.89	2128.51	26527.5	19259.8	16321.3	16942.9	22400.4	16000.6	19374.3	0.13927	0.162569	0.856684	0.391619	0.769983
AGO1	10.89	14.51	11.39	11.13	12.96	11.06	1425	1647	1175	1206	1648	1222	1377.08	0.0420904	0.134521	0.312892	0.754363	0.930681
TEKT2	3.13	1.73	8.25	2.35	1.73	2.45	57	31	144	39	36	45	60.9911	0.991224	0.677184	1.46374	0.143264	0.534535
CLSPN	10.77	7.97	6.41	6.65	7.23	5.78	763	511	320	393	459	310	451.69	0.404722	0.29271	1.38267	0.166765	0.565154
RFFL	21.45	20.24	17.38	22.9	16.1	13.23	670.89	611.65	409.13	476.5	556.17	411.13	517.861	0.191402	0.189178	1.01175	0.311656	0.711508
UNC13D	3.97	3.13	2.83	2.1	2.83	3.97	197	133	107	104	172	168	144.884	-0.0503359	0.294045	-0.171185	0.864079	0.964359
MFSD11	25.92	17.1	20.67	21.65	18.29	19.83	823.33	539.53	542.7	469.23	546.37	501.9	567.58	0.296609	0.194942	1.52152	0.128129	0.509383
DPYSL2	60.04	58.8	55.4	81.67	81	52.34	3953	3443	2991	4227	5333	2886	3779.64	-0.277099	0.207697	-1.33415	0.182156	0.584415
TGFB2	66.96	62.6	67.94	76.45	78.51	48.84	4481	3433	3657	3561	5127	2500	3760.61	0.0493278	0.235122	0.209796	0.833827	0.956793
GPATCH2	8.05	7.08	6.98	6.88	7.33	6.86	464	410	379	378	462	385	411.878	0.0117524	0.134128	0.0876205	0.930178	0.980386
NUP50	36.59	25.71	28.77	27.59	26.55	26	2574.91	1544.23	1683.92	1294.99	1905.91	1545.94	1741.66	0.271994	0.204324	1.33119	0.183128	0.585238
CDC45	32.06	28.29	19.59	25.52	23.15	22.47	831	669	397	534	572	488	575.486	0.195888	0.242388	0.808157	0.419	0.787275
COMT	158.65	249.2	221.51	268.16	258.52	233.22	2197	2875	2408	2969	3707	2666	2802.3	-0.328964	0.176216	-1.86682	0.0619261	0.368677
ADA2	0.91	3.28	1.28	3.69	1.71	3.06	32	84	34	98	50	89	65.7947	-0.741999	0.567486	-1.30752	0.191036	0.596528
AC016026.1	0.24	1.91	2.23	0.66	1.1	1.35	16.9	121.37	129.47	38.26	80.76	81.67	79.132	0.469432	0.748211	0.627406	0.530393	0.842483
ECHDC1	41.79	49.6	56.18	54.83	58.69	58.21	1148	1125	1124	1241	1595	1394	1271.4	-0.327474	0.127819	-2.56201	0.0104069	0.14174
LRRFIP2	25.27	38.3	26.8	28.85	29.62	34.26	885	1211	798	863	1095	1061	982.345	-0.0858315	0.186688	-0.459758	0.64569	0.890204
SEC22C	15.48	20.29	15.19	21.53	19.35	20.21	785	984	639	776	1001	874	838.721	-0.164131	0.163259	-1.00534	0.314732	0.71454
HDAC6	39.94	77.04	51.05	63.75	58.22	65.5	1495	2284	1615	1684	2140	1851	1842.16	-0.0885068	0.198673	-0.445491	0.655965	0.894912
CDC6	54.66	30.99	20.43	28.94	25.7	23.36	1734	906	585	799	849	660	905.761	0.41443	0.341199	1.21463	0.224508	0.631169
UPRT	5.19	7.01	6.4	5.08	6.84	6.79	163	165	151	139	223	154	164.574	-0.108744	0.206924	-0.525526	0.599217	0.874001
CDC23	34.84	24.42	25.22	24.72	26.78	24.11	1621	1075	1015	970	1298	971	1147.3	0.171332	0.183156	0.935448	0.349558	0.741683
AAAS	51.58	45.03	53.22	40.68	43.76	43.74	1337	1030	1138	863	1176	962	1080.61	0.213581	0.150616	1.41805	0.156175	0.552543
CBX5	76.63	46	54.23	40.27	39.51	38.73	9882	4982	5964	4068	5324	4636	5757.08	0.541955	0.243036	2.22994	0.0257517	0.234909
SUCO	24.03	16.68	19.51	19.67	19.2	18.18	2138	1311	1388	1163	1631	1318	1478.33	0.213316	0.19638	1.08624	0.277373	0.685467
MSH2	35.85	29.59	19.92	21.74	23.23	21.68	1814	1329.62	819.69	902.88	1211.68	925	1147.51	0.339823	0.237194	1.43268	0.151949	0.547249
MAP3K1	7.43	8.92	8.35	8.18	8.67	8.9	873	917	798	783	1051	881	881.053	-0.0826963	0.112559	-0.734694	0.462526	0.80762
DHPS	50.61	75.64	66.4	64.24	60.57	75.03	794.42	1002.71	846.34	894.48	1037.63	1036.77	937.916	-0.186791	0.175046	-1.0671	0.285928	0.693734
HOOK2	48.42	67.66	54.16	51.98	57.9	62.31	1248	1544.18	1156	1118	1431.46	1249.91	1287.15	0.0366458	0.141749	0.258526	0.796001	0.944525
ARCN1	182.69	107.29	173.13	119.01	123.87	125.43	7240	4034	5977	4005	5354	4301	5141.07	0.329417	0.236294	1.39409	0.163289	0.561969
EPB41L4B	10.83	10.47	9.8	9.24	8.83	9.1	716	614	529	501	603	513	576.606	0.174695	0.127338	1.37189	0.170096	0.569554
TMEM38B	12.26	7.53	9.28	5.57	7.46	6.34	405	237	290	221	227	198	262.609	0.496613	0.261274	1.90074	0.0573366	0.353854
PSMD5	30.9	24.23	31.05	26.34	29.91	30.66	1253	953	1036	883	1252	963	1051.41	0.0569503	0.1525	0.373445	0.708817	0.917132
NUP188	35.36	35.23	31.13	29.67	32.67	30.44	3281	2748	2164	2216	2964	2253	2579.99	0.114923	0.12718	0.903632	0.366191	0.754476
CRAT	15.17	21.29	22.14	23.57	22.88	23.46	606	766	736	790	980	824	785.965	-0.304315	0.190364	-1.59859	0.109911	0.479189
NANS	96.22	67.27	77.98	57.2	59.46	63.39	1633.86	1001.22	1079	797	1037	910	1068.56	0.411148	0.199538	2.0605	0.039351	0.294094
TBC1D2	26.81	48.21	36.3	45.66	45.44	41.76	1412	2188	1541	1951	2430	1839	1890.61	-0.288552	0.207696	-1.3893	0.164743	0.5625
WHRN	3.74	12.26	9.71	15.17	13.25	15.65	203	604	415	629	705	738	553.645	-0.771202	0.398961	-1.93302	0.0532332	0.339876
CWF19L1	9.04	7.89	8.22	8.22	7.52	7.15	327	257.99	240	230	294	228	261.299	0.112401	0.17164	0.654863	0.512556	0.833484
SEMA4G	15.75	10.95	17.44	14.81	15.56	18.17	680.25	416.42	628.92	452.92	654.36	641.53	579.219	-0.0222044	0.263963	-0.0841195	0.932961	0.980688
BTAF1	19.68	20.75	21.01	15.75	18.44	19.51	1864	1712	1555	1222	1814	1608	1619.67	0.131935	0.123813	1.0656	0.286605	0.694255
IKZF5	5.71	5.41	7.96	5.23	5.55	4.83	338	292	250	234	252	288	275.38	0.148662	0.197903	0.751189	0.452539	0.804281
BLNK	5.4	6.58	9.22	7.34	6.48	10.3	125	140.34	179.74	155.91	171.94	236.41	170.379	-0.348649	0.339992	-1.02546	0.305145	0.706836
SORBS1	3.36	19.27	6.18	11.33	12.06	7.32	271	1238	269	705	890	435	625.565	-0.227187	0.576303	-0.394214	0.693423	0.912046
BAMBI	7.78	19.97	17.42	23.58	24.38	22.26	204	463	368	501	653	492	448.098	-0.662793	0.340025	-1.94925	0.0512656	0.335755
WAC	128.87	121.1	104.71	105.65	113.62	100.56	4452.94	3876.65	3180.96	3010.5	4273.37	3280.42	3646.22	0.105099	0.105329	0.997814	0.31837	0.717064
CREM	20.67	33.76	22.72	26.16	29.89	26.6	284	413	255	310	445	315	334.233	-0.182328	0.226098	-0.806413	0.420005	0.787532
NUBP2	83.32	82.41	84.39	78.43	71.05	74.36	1597	1418	1288	1207	1407	1201	1349.81	0.149046	0.109096	1.36619	0.171878	0.571362
HIVEP1	6.75	8.74	7.1	7.51	7.94	9.18	667	870	649	586	863	702	718.797	0.0144358	0.17074	0.0845486	0.93262	0.980688
FKBP5	61.48	22.36	90.74	35.31	32.74	34.86	3802	1229	4558	1794	2083	1828	2586.1	0.765452	0.450913	1.69756	0.0895908	0.436337
SRPK1	36.55	32.03	40.12	29.27	31.42	32.52	2506.41	1970.62	2282.71	1572.28	2114.65	1837.91	2044.57	0.282828	0.156473	1.80752	0.0706817	0.392869
BRPF3	35.48	34.05	24.88	25.5	28.56	23.75	2683	2232	1553	1666	2268	1575	1970.11	0.201878	0.174531	1.15669	0.247399	0.656181
MRPS18A	103.31	125.85	89.76	96.26	100.12	94.94	1487.7	1623.69	1052.42	1137.52	1501.22	1163.07	1315.61	0.104305	0.146273	0.713087	0.475792	0.815716
PGC	4153.88	1045.88	3735.16	1239.73	1073.8	922.63	83819	18613	61248	20397	22205	15634	36973.9	1.47542	0.465839	3.16723	0.00153899	0.03821
TMEM14A	14.2	29.48	18.99	23.58	28.12	26.13	195	359	212	265	397	303	286.537	-0.341681	0.285689	-1.19599	0.2317	0.640311
EFHC1	13.31	18.21	28.2	10.83	12.64	11.98	334	489	541	295.01	399	330.02	400.663	0.427381	0.282614	1.51225	0.130471	0.513755
HSP90AB1	1016.92	799.32	817.52	708.02	808.94	721.89	41584.7	28940.1	27142.4	23620.2	34022.7	24900.3	29720.1	0.223974	0.159644	1.40296	0.16063	0.558867
CDC5L	15.18	13.26	12.66	12.26	13.86	12.19	1590	1229	1076	1047	1494	1077	1239.77	0.0880217	0.146327	0.601541	0.54748	0.852607
ITPR3	94.22	110.39	86.35	100.38	95.11	89.45	14506.4	15040.2	10791	12591.6	15062.9	11611	13192.6	0.00963721	0.122735	0.0785207	0.937414	0.982456
ZNF184	1.93	3.62	2.02	3.17	3.96	3.34	94	153	79	121	194	135	127.774	-0.477915	0.313507	-1.52442	0.127404	0.50857
DSP	71.6	161.98	139.15	127.83	140.35	153.88	10587	21718	16929	15666	21455	19567	17695.9	-0.201044	0.287246	-0.699903	0.483988	0.819456
SIRT1	12.01	12.88	9.35	10.17	10.21	9.82	770	723	480	516	686	554	614.9	0.137237	0.161072	0.85202	0.394203	0.772097
HNRNPH3	278.6	256.3	196.63	198.93	227.96	195.24	4766	4260	2923	2953	4202.98	3120.98	3657.53	0.190976	0.149677	1.27592	0.201982	0.610383
IFT74	6.21	11.89	7.92	10.23	10.94	10.64	213	355	219	267	383	295	286.916	-0.2755	0.257155	-1.07134	0.284018	0.691744
JAK2	4.11	2.35	6.08	3.62	2.08	1.96	307	184	455	180	195	195	257.334	0.745813	0.407716	1.82925	0.0673629	0.385009
ABL1	41.44	51.22	37.97	48.31	44.97	42.52	3650	4036	2729	3399	4132	3241	3510.58	-0.0778603	0.135096	-0.576332	0.564391	0.860167
ACOT7	26.64	33.9	30.93	37.21	35.29	27.59	586.94	664.9	561.56	673	782.67	508.45	628.852	-0.130263	0.194774	-0.668792	0.503628	0.828812
SH3GLB1	31.2	28.14	28.61	32.63	33.12	32.39	1370	1146	1056	1145	1488	1316	1248.61	-0.166024	0.112534	-1.47531	0.140128	0.529682
CDC7	21.04	13.41	14.85	13.43	11.07	13.11	877	517	445	438	542	441	536.723	0.33141	0.244169	1.3573	0.174687	0.576019
SYDE2	7.87	13.05	7.04	8.36	10.56	9.19	523	846	410	480	747	560	586.772	-0.0258311	0.267859	-0.0964356	0.923175	0.978435
PCSK5	2.69	6.88	4.56	3.09	3.31	4.09	187	539	304	223	302	305	309.838	0.300618	0.402899	0.746136	0.455585	0.804627
SCD	170.78	267.64	219.8	226.63	266.16	257	14944	20727	15610	16165	23957	18959	18304.2	-0.208818	0.171209	-1.21966	0.222593	0.629095
TMED1	65.32	89.02	60.67	82.75	89.43	84.85	1406.48	1589.07	986.66	1255.62	1764.72	1437.22	1393.51	-0.188356	0.157566	-1.19541	0.231928	0.640567
ABLIM1	75.46	95.06	53.64	75.49	94.8	98.63	6587	7103	3422	4988	8024	6869	6068.21	-0.250266	0.240595	-1.0402	0.298249	0.702436
ERMP1	16.21	18.06	27.69	17.6	18.44	18.36	1415	1400.1	1964.03	1277.02	1667.01	1369.02	1526.02	0.161474	0.242589	0.665626	0.50565	0.829836
RAB18	88.6	83.55	93.51	80.21	85.04	85.81	2169	1756	1699	1482	1991	1660	1783.76	0.114721	0.115517	0.993113	0.320655	0.719227
NRP1	62.67	54.63	63.68	78.21	79.33	67.53	3127.89	2649.54	2627	3365	4375	3232	3219.13	-0.397701	0.120913	-3.28915	0.00100491	0.0284733
PRTFDC1	30	49.08	18.03	33.97	30.86	30.72	691	979	343	725	840	669	699.544	-0.205004	0.32456	-0.631638	0.527624	0.841161
PALMD	4.96	7.77	5.86	3.08	4.49	3.65	175	220	163	94	171	111	153.888	0.572208	0.251202	2.27788	0.0227338	0.219914
TSPAN15	68.94	150.82	99.3	121.12	116.41	116.86	1787	3449	2098	2513	3101	2492	2568.98	-0.161277	0.262131	-0.615253	0.538388	0.846996
MACROH2A2	10.57	62.86	24.18	53.82	57.51	55.07	313	1670	591	1322	1780	1398	1173.61	-0.824601	0.518245	-1.59114	0.111578	0.481465
WASHC2A	12.14	16.16	13.74	12.13	13.56	13.53	922.66	973.25	791.48	736.24	1013.8	739.3	857.297	0.0974024	0.12066	0.807248	0.419524	0.787532
MAST3	2.99	2.56	3.92	4.58	4.06	3.54	258	218.29	273	288	377	263.91	279.842	-0.310176	0.224259	-1.38311	0.16663	0.565013
MZF1	7.01	25.07	13.05	15.33	16.54	18.93	306.08	868.97	420.89	489.61	647.08	634.38	559.787	-0.169793	0.384719	-0.441343	0.658965	0.896352
OCEL1	18.52	13.7	25.82	13.65	14.1	16.82	277	183	322	133	211	211	223.901	0.509149	0.33701	1.51078	0.130844	0.514519
MYO9B	22.31	26.99	25.74	24.84	23.6	28.02	2208	1932	1941	1850	2173	1988	2015.87	-0.0037541	0.122028	-0.0307642	0.975458	0.99277
CATSPERG	7.47	9.89	6.01	6.69	10.1	9.1	107	192	109	125	206	177	151.369	-0.325723	0.319926	-1.01812	0.308621	0.709075
PSMD8	199.48	186.33	209.38	185.28	194.87	185.64	3346	2854	2831	2569	3402	2715	2942.11	0.0428296	0.107869	0.397053	0.691329	0.911793
FBXL19	23.75	28.03	23.35	25.66	28.94	27.14	1178.86	1299.05	1011.25	1101.09	1594.04	1254.47	1231.61	-0.191182	0.117893	-1.62165	0.104878	0.47089
HSD3B7	0.75	2.71	2.06	3.1	3.87	3.65	25.59	58.22	57.41	77.58	103.91	96.36	70.3123	-0.967499	0.441577	-2.19101	0.0284512	0.246836
SETD1A	19.7	17.86	13.91	14.38	14.77	14.7	1679	1296	1017	1093	1290	1067	1230.36	0.17332	0.162367	1.06746	0.285765	0.693705
BCL7C	20.06	20.28	16.81	21.57	22.55	19.25	543	485	375	479	629	447	489.04	-0.171587	0.152617	-1.12429	0.260889	0.669646
CIRBP	501.16	617.05	461.99	575.87	575.88	588.05	6951	7893	5270	6667	8385	7317	7042.53	-0.182415	0.129892	-1.40436	0.160212	0.558298
ATP5F1D	76.91	108.98	104.88	105.88	107.78	98.25	780	960	797	829	1052	852	877.314	-0.119898	0.151765	-0.79002	0.429516	0.793844
CBARP	6.53	3.93	7.68	4.87	6.28	5.21	214.09	125.2	232.27	145.08	245.11	187	191.23	0.00601304	0.341236	0.0176214	0.985941	0.995748
IGFALS	0.51	1.15	2.17	0.92	1.48	1.76	17	33	57	24	50	48	38.6233	-0.127889	0.635416	-0.201269	0.840488	0.958893
HNRNPM	231.91	191.38	157.31	157.07	174.21	136	6805.89	5357.98	3955	4109	5654	3623.94	4851.16	0.241172	0.184314	1.30849	0.190708	0.595939
MARCHF2	10.59	13.52	13.62	9.94	11.89	11.22	181	242	191	164	235	190	199.756	0.0526201	0.216777	0.242738	0.808208	0.949251
NDUFB7	242.34	188.5	208.53	195.28	195.35	180.45	1426	986	1000	946	1181	899	1066.72	0.149958	0.170701	0.878485	0.379681	0.763666
TECR	249.04	234.61	270.32	247.02	267.66	244.34	3977	3296	3497.45	3231.99	4430.99	3285	3606.21	-0.0307231	0.132552	-0.231781	0.816708	0.951361
TIMM13	141.05	126.01	120.79	125.06	118.98	128.67	1746.98	1349.99	1231	1302	1554.99	1291	1406.14	0.0329014	0.13595	0.24201	0.808773	0.94935
CDC34	172.07	130.7	168.66	101.06	106.9	113.45	2428	1463	1942	1187	1565	1424	1663.92	0.468296	0.216452	2.16351	0.0305022	0.255509
MTAP	19.6	21.58	20.49	19.58	21.59	19.15	518.98	540.9	480.52	519	631.05	543	538.705	-0.15379	0.129886	-1.18404	0.236398	0.645611
MISP	29.59	34.71	26.3	36.91	39.09	43.64	1379	1432	995	1403	1874	1715	1457.88	-0.418857	0.132922	-3.15115	0.00162629	0.0396422
CEP170B	31.37	46.09	29.97	40.29	37.07	37.48	3416	4366	2604	3461	4160	3438	3553.96	-0.123065	0.173502	-0.709301	0.478138	0.817824
POLR2E	239.27	219.67	234.61	210.56	199.71	195.02	3606	3024	2903	2678	3232	2448	2971.69	0.169636	0.125023	1.35684	0.174833	0.576241
POLRMT	28.22	30.78	26.11	28.05	33.89	36.58	1510.81	1398.9	1067.04	1091.75	1612.94	1288.95	1315.65	-0.0252005	0.121396	-0.207589	0.83555	0.957447
IZUMO4	11.82	18.96	11.61	12.2	10.35	16.55	166.3	292.29	152.77	160.11	181.84	205.55	192.659	0.120316	0.316868	0.379704	0.704165	0.915516
RASSF7	77.99	61.85	77.86	82.38	72.14	95.11	1784	1308	1542	1456	1845	1917	1643.37	-0.188106	0.187318	-1.0042	0.31528	0.714794
GADD45B	61.91	71.56	97.85	71.42	71.84	96.73	1209	1288	1593	1173	1451	1628	1401.6	-0.0567411	0.241813	-0.234649	0.814482	0.950621
PALM	40.08	48.98	40.39	40.72	42.23	33.16	1316	1452	1037	925	1441	1198	1216.54	0.0799613	0.145644	0.549019	0.582992	0.867518
MKNK2	177.19	169.55	199.05	170.62	179.73	185.08	7246	6430	6916	6281	8154	6808	6968.96	-0.0534817	0.128126	-0.417416	0.676374	0.904556
ARVCF	16.42	39.44	21.05	31.64	30.57	29.2	679	1181	662	904	1143	892	905.978	-0.242972	0.250237	-0.970967	0.331564	0.728367
TRMT2A	51.27	45.69	40.53	43.35	34.06	45.07	1107.43	1044.93	876.03	865.39	998.54	929.12	967.929	0.0883252	0.112873	0.782518	0.43391	0.795282
RANBP1	269.8	191.2	181.05	177.41	181.21	158.97	3256.47	2085.9	1811.87	1780.56	2279.36	1643.88	2118.01	0.293743	0.205134	1.43195	0.152157	0.547249
ZDHHC8	51.81	59.16	46.73	45.7	46.27	43.39	1689	1713	1256	1280	1631	1269	1462.61	0.131298	0.114689	1.14482	0.252282	0.661625
KLHL22	27.58	28.46	24.63	23.84	25.78	25.15	866	920	721	701.63	865.48	769	804.367	0.0783309	0.115083	0.680647	0.496095	0.824193
MED15	43.56	57.56	50.25	54.06	52.08	56.48	2242	2534	1993	2143	2797	2318	2329.26	-0.117923	0.108536	-1.08649	0.277261	0.685449
SERPIND1	1.35	0.97	4.39	1.37	0.84	0.81	47	28	124	38	25	20	49.1121	1.28866	0.729427	1.76668	0.0772818	0.410025
SNAP29	37.18	32.59	30.78	30.64	32.36	26.07	1156	976.89	790	926	1122.45	853	964.517	-0.0179213	0.13987	-0.128128	0.898048	0.973133
CRKL	32.98	30.52	30.09	27.29	30.66	28.62	2941	2409	2178	1922	2813	2152	2382.18	0.114246	0.118009	0.968111	0.332989	0.729232
LZTR1	19.07	26.58	22.14	19.77	20.02	21.83	969	1266	899.67	904.99	1158	932	1017.55	0.047574	0.160587	0.296251	0.767039	0.934783
MMP11	11.32	14.32	20.5	13.74	15.44	12.07	396	418	540	376	550	346	438.529	0.111275	0.263625	0.422097	0.672955	0.903018
CECR2	3.31	10.48	4.17	5.39	4.91	4.09	424	1188	416	569	681	461	617.14	0.211244	0.415345	0.508599	0.611033	0.878512
SMARCB1	137.03	153.48	111.75	120.68	130.51	122.13	3227.23	3086.97	2085.72	2343.25	3106.87	2365.71	2675.27	0.0749064	0.139777	0.535899	0.592028	0.870859
DERL3	4.07	3.12	2.04	3.31	3.07	2.53	89.77	72.03	40.28	56.75	56.13	40.29	58.4382	0.344627	0.397748	0.866446	0.386245	0.767303
BCL2L13	25.87	25.32	22.06	24.78	29.34	23.68	922	876	730	740	1052	806	848.223	-0.054257	0.107462	-0.504895	0.613633	0.879785
DDTL	1.09	1.36	0.98	1.83	1.81	1.25	26.2	28.89	19.18	36.01	44.81	25.33	29.771	-0.539923	0.442878	-1.21912	0.222797	0.629242
DDT	73.76	100.58	72.79	105.95	104.04	95.61	619.8	763.11	498.82	731.99	896.19	674.67	694.158	-0.317029	0.17234	-1.83956	0.0658334	0.37936
CABIN1	29.67	29.86	32.37	30.72	26.85	30.9	2785	2682	2689	2434	2920	2437	2659.29	0.0520571	0.124205	0.419123	0.675127	0.903941
TBC1D10A	14.78	22.27	21.88	28.97	24.96	29.23	433.04	588.79	489.07	684.85	785.13	682.67	612.691	-0.526817	0.193501	-2.72256	0.00647791	0.103668
SUSD2	57.76	38.67	36.83	79.18	67.94	53.02	2989	1772	1547	3339	3611	2316	2581.34	-0.599476	0.264065	-2.27018	0.0231966	0.222346
SF3A1	128.04	149.18	113.44	133.88	123.03	120.23	4861.37	4076.8	3317.01	3667.39	4665.33	3463.63	3978.04	0.0289177	0.126049	0.229416	0.818545	0.951705
GGT5	18.63	4.47	16.06	16.79	15.43	22.44	711	151	509	531	603	741	543.967	-0.475074	0.503081	-0.94433	0.345001	0.737435
RNF215	12.45	14.56	8.14	12.62	13.7	13.46	305.39	416.48	212.08	314.89	416.94	352.74	333.358	-0.2501	0.241395	-1.03606	0.300175	0.703514
SEC14L2	7.34	17.84	9.21	17.85	16.14	12.04	185	393	150	357	445	268.96	297.166	-0.58845	0.381867	-1.54098	0.123321	0.502538
SPECC1L	30.46	30.27	26.26	29.3	32.93	27.21	2594	2759	1898	2148	2799	2200	2381.41	-0.00488509	0.123566	-0.0395343	0.968464	0.990651
PPIL2	44.83	33.37	41.97	36.4	30.6	30.55	1878.97	1533.62	1481.78	1273.48	1523.65	1182.46	1473.56	0.277252	0.131476	2.10877	0.0349647	0.275604
YPEL1	2.78	11.03	4.21	6.73	9.76	8.63	119.03	241.13	97.71	167.52	225.62	232.54	179.667	-0.488306	0.372145	-1.31214	0.189473	0.594293
SNRPD3	131.34	108.09	106.88	103.14	124.34	106.74	2112.32	1859.16	1384.07	1610.54	2132.92	1537.67	1755.99	-0.00626658	0.139654	-0.0448722	0.964209	0.989996
PES1	66.55	43.01	46.84	43.67	43.54	38.75	2065	1272	1258	1100	1352	1084	1343.72	0.346294	0.200585	1.72641	0.0842729	0.426912
MAPK1	62.39	46.22	48.89	41.41	41.19	40.61	4595	2890	2798	2546	3293	2603	3092.13	0.255651	0.18829	1.35775	0.174542	0.575798
GGT1	31.55	58.35	39.55	86.08	79.05	81.89	454.17	775.96	458.99	1044.54	1204.95	1044.35	831.425	-0.990549	0.243644	-4.06556	4.79172e-05	0.00304475
PRODH	151.78	397.02	203.89	451.39	408.11	371.91	4461.21	10635.4	4954.4	10983.2	12654.8	9483.62	8848.36	-0.752481	0.328857	-2.28817	0.0221274	0.217915
PPM1F	7.26	11.29	12.93	18.16	12.75	12.76	603.82	827.7	766.88	732.73	954.71	784	779.979	-0.169991	0.206003	-0.825189	0.409264	0.78159
SLC35E4	3.45	1.27	2.08	0.86	0.72	0.6	142.1	46.18	70	29	30.13	21	55.5006	1.64567	0.523307	3.14475	0.00166228	0.0401209
TOP3B	41.7	49.71	31.54	30.79	39.82	33.67	1252.01	1434.85	863.06	940.32	1416.98	1057.71	1146.47	0.0347949	0.175555	0.1982	0.842889	0.959475
ESS2	13.98	14.03	12.11	12.04	12.57	12.53	472.27	445.23	345.39	323	440	368.63	395.932	0.134646	0.136036	0.989778	0.322283	0.720244
CRYBB2P1	41.83	45.9	45.08	43.18	48.69	48.2	326.99	337	303.99	293	401	338	332.34	-0.104541	0.147509	-0.708709	0.478505	0.817824
CARD10	8.43	5.03	12.99	7.74	4.73	7.14	471	206	576	306	302	340	372.958	0.402935	0.424725	0.948697	0.342775	0.736012
LRP5L	8.07	7.96	8.01	8.14	8.18	8.89	198	185	176	196	225	201	196.993	-0.175653	0.179991	-0.9759	0.329114	0.726469
SLC25A1	99.92	92.8	107.82	90.51	97.61	92.79	2295	1865	1997	1672	2294	1789	1978.21	0.0889001	0.13422	0.662348	0.507748	0.830711
GRK3	9.62	6.07	13.72	10.77	9.11	12.25	1081	671	1205	930	1133	1142	1035.01	-0.115071	0.288019	-0.399525	0.689507	0.911439
PLA2G3	3.6	5.2	2.9	5.59	5.97	5.89	150	192	98	190	256	207	180.566	-0.600851	0.256704	-2.34064	0.0192508	0.202792
GGA1	59.4	66.05	66.78	54.99	57.3	63.64	1936	2038	1785	1569	2011	1750	1844.17	0.0958798	0.103801	0.923693	0.355646	0.746609
HIRA	25.17	24.83	27.09	23.74	25.62	22.12	1641	1469.37	1470.08	1291	1686	1243.34	1462.19	0.107768	0.127386	0.846	0.397553	0.774298
SH3BP1	10.7	9.55	16.88	18.37	10.06	15.56	335.7	237.16	506.24	379.26	346.59	466.75	386.602	-0.145228	0.388017	-0.374283	0.708194	0.91712
LGALS1	15.27	5.27	8.4	2.72	3.04	7.99	88	27	40	13	18	39	37.0229	1.09087	0.676709	1.61202	0.106957	0.474602
HPS4	16.54	18.86	18.17	18.75	19.5	20.69	913.38	933.97	804.28	849.63	1058	982.76	922.382	-0.145519	0.114775	-1.26786	0.204847	0.612503
PIK3IP1	5.27	13.97	7.58	17.71	15.18	20.29	203	476	238	550	601	652	455.232	-1.00926	0.347492	-2.9044	0.00367956	0.0711881
SRRD	15.63	14.09	10.65	14.1	13.63	14.17	330.87	248.39	214.17	246.92	332.44	236.65	265.711	-0.0642606	0.194423	-0.330519	0.741008	0.925663
PATZ1	42.02	61.44	48.13	50.77	52.11	57.1	2038	2584	1953	1988	2560	2223	2218.61	-0.0594309	0.143977	-0.41278	0.679768	0.906203
TRIOBP	27.57	36.38	35.46	42.99	40	47.61	1212.71	1378.28	1305.81	1531.95	1732.55	1636.01	1472.57	-0.347124	0.158515	-2.18985	0.0285352	0.246975
TFIP11	25.45	22.82	26.29	23.95	23.17	25.89	928.13	705.61	827.83	735.08	908.56	764.35	811.61	0.0189738	0.169231	0.112118	0.91073	0.975461
GCAT	7.53	15.78	9.24	12.65	15.91	12.65	162	300	154	226	341	216	230.676	-0.357041	0.316088	-1.12956	0.258662	0.66752
ANKRD54	24.41	21.43	23.36	19.17	18.79	19.3	517	497	456	372.95	468	434	456.646	0.186459	0.134616	1.38511	0.166019	0.564053
EIF3L	281.71	333.53	368.13	360.16	303.28	377.28	6707.92	6807.82	6923.93	6426.95	7622.91	6987.92	6930.77	-0.0547799	0.137696	-0.397832	0.690754	0.911793
SNU13	199.39	160.11	138.97	155.74	159.48	147.39	2979	2334	1772	1995	2598	2019	2259.49	0.067607	0.156631	0.431634	0.666008	0.900756
MICALL1	21.61	34.83	29.3	48.92	46.44	46.15	1142	1827	1368	2329	2681	2176	1926.07	-0.743456	0.22075	-3.36786	0.000757546	0.0233334
POLR2F	107.56	106.34	96.51	94.06	100.29	85.86	775	682	581	564	750	548	645.35	0.111441	0.128326	0.868422	0.385163	0.766178
CCDC134	6.18	4.73	5.62	5.19	6.63	5.6	115	78	85	79	127	88	94.3998	-0.0872895	0.279348	-0.312476	0.754679	0.930706
DEPDC5	4.88	7.28	4.05	5.22	6.31	5.08	337	331	245	341	334	298	314.263	-0.132484	0.191358	-0.692337	0.488726	0.820833
PICK1	53.83	50.45	58.1	46.48	47.06	51.15	1319	1095	1194	954	1196	1056	1135.12	0.156615	0.143225	1.09349	0.274179	0.682149
TTC28	9.14	6.81	7.42	10.12	11.48	11.48	968.59	706.41	625.49	1047.53	1340.22	1047.67	950.58	-0.606582	0.159072	-3.81326	0.000137146	0.00643524
SLC16A8	2.04	4.6	0.93	1.06	1.97	2.27	33	58	22	21	34	28	32.1042	0.417777	0.504821	0.827575	0.407911	0.780871
CENPM	24.85	23.14	18.02	18.89	16.08	17.4	312	260	175	194	213	185	221.163	0.291085	0.225455	1.2911	0.19667	0.603918
KDELR3	46.93	1.52	43.06	4.46	4.26	5.45	1094	31	835	89	106	106	378.537	2.69729	1.15255	2.34027	0.0192696	0.202792
CYP2D6	1.68	2.23	1.02	1.24	0.85	1.48	53.1	63.5	21.76	25.91	30.32	34.85	37.6851	0.550319	0.498656	1.1036	0.269765	0.679513
DDX17	209.11	316.26	235.97	254.85	279.02	277.35	14008	19141	12493	14248	19316	16275	15826	-0.146181	0.165777	-0.881793	0.377889	0.762342
DMC1	2.16	2.65	4.33	1.35	1.84	1.16	45	26	26	21	16	23	26.13	0.635429	0.513017	1.23861	0.215489	0.622427
TCF20	23.59	20.76	17.48	17.57	19.27	18.97	2443	1715	1395	1421	1896	1495	1707.99	0.17478	0.178618	0.978513	0.327821	0.725574
HSCB	16.46	15.85	16.51	18.66	15.76	17.46	156.3	140.46	122.46	133.59	154.36	130.55	139.186	-0.0292208	0.200943	-0.145418	0.884381	0.970218
CBY1	24.57	37	33.39	37.71	33.59	33.51	323.93	460.58	373.87	397.7	490.78	428.6	413.355	-0.197476	0.208321	-0.947939	0.343161	0.736116
TOMM22	55.21	47.58	43.61	46.02	46.25	39.08	1260	940	810	860	1073	864	960.602	0.0759783	0.155179	0.489617	0.624405	0.883365
XBP1	385.36	350.29	471.84	267.85	324.99	409.7	9793	7690	9833	5514	8491	8673	8332.17	0.269794	0.218703	1.23361	0.217349	0.624047
RTCB	93.52	79.03	80.72	71.4	75.14	67.53	2938	2191	2038	1800	2425	1765	2174.4	0.238914	0.145935	1.63712	0.101605	0.465588
JOSD1	47.11	52.27	42.02	46.31	56.89	55.68	1973	2188	1425	1751	2396	2075	1952.67	-0.181967	0.142837	-1.27395	0.202682	0.611374
FBXO7	75.18	95.37	85.29	83.92	91.14	87.9	2300	2581	2119	2087	2866	2281	2362.12	-0.0591408	0.111192	-0.531878	0.594811	0.872112
GTPBP1	34.93	41.1	34.8	34.95	35.27	34.84	2050.05	1928.19	1670.05	1538.43	2078.36	1643.09	1807.69	0.0867597	0.0851516	1.01889	0.308257	0.709075
POLDIP3	65.1	64.13	61.43	53.72	59.96	59.4	3459	3017	2658	2288	3187	2514	2833.65	0.176868	0.0937698	1.88619	0.0592695	0.358957
RAB36	4.98	1.76	9.5	2.07	1.83	2.3	200	98	312	106	105	106	158.122	0.961505	0.491282	1.95714	0.0503315	0.333197
TIMP3	17.75	14.65	24.44	37.55	37.99	38.04	1354	989	1513	2335	2981	2446	1943.99	-1.00478	0.233327	-4.30633	1.65987e-05	0.00132817
PPP6R2	55.47	59.96	48.61	49.57	51.77	53.35	2278	2241	1701	1773	2337	1992	2040.43	0.00352243	0.0971948	0.036241	0.97109	0.991564
SBF1	43.48	46.76	47.52	40.53	43.08	47.48	4181	4017	3728	3217	4303	3570	3823.32	0.0921255	0.090008	1.02353	0.306059	0.707841
SUN2	53.78	72.47	65.7	79.26	70.03	74.38	2592.43	3164.7	2547.76	3301.25	3864.08	3266.66	3124.69	-0.34848	0.140524	-2.47986	0.0131434	0.162888
CYB5R3	255.78	286.89	350.85	237.26	244.86	254.99	7720	7714	8623	5956	7640	6578	7389.31	0.251529	0.160636	1.56583	0.117387	0.491071
DNAL4	37.27	52.65	38.1	40.7	46.67	47.27	800	979	666	690	1022	828	824.066	-0.0703729	0.159519	-0.441158	0.659099	0.896352
LMF2	69.22	47.89	58.73	46.36	45.42	41.11	2638	1632	1726	1403	1780	1334	1738.36	0.383944	0.196942	1.94953	0.0512321	0.335755
RHBDD3	33.22	42.73	32.56	40.08	41.82	36.96	719	817	541	687	954	659	722.77	-0.16645	0.164838	-1.00978	0.3126	0.712227
PACSIN2	99.04	133.34	101.04	159.18	165.18	146	4330	5262	3644	5809	7543	5566	5332.69	-0.535102	0.142916	-3.74417	0.000180994	0.00795457
TTLL1	2.81	7.94	4.63	7.02	7.11	7.12	74	186.86	99.9	153	193	160	144.312	-0.503563	0.39004	-1.29105	0.196685	0.603918
AP1B1	58.39	66.83	72	68.97	70.61	67.91	3703	3799.94	3823	3589	4613.03	3540.08	3843.71	-0.0578587	0.136853	-0.422779	0.672456	0.902908
HMGXB4	23.82	19.17	20.18	21.62	17.7	19.64	1181	865	770	821	947	830	897.691	0.0816964	0.162375	0.503134	0.61487	0.880339
TOM1	36.04	26.41	41.54	28.53	27.83	35.76	1177	768	1069	750	919	972	945.025	0.176787	0.233974	0.755583	0.449899	0.803004
CHKB	48.68	68.23	44.64	54.46	58.36	55.24	912.35	1139.24	689.16	904.23	1109.1	916.08	939.101	-0.127121	0.175858	-0.722863	0.469764	0.812695
BIK	4.35	12.83	7.05	8.87	9.66	10.85	57	149	75	95	130	120	103.993	-0.312618	0.422409	-0.740085	0.459249	0.806288
HMOX1	6.5	3.16	9.94	7.41	6.17	12.64	153	66	190	139	144	251	160.128	-0.388275	0.508528	-0.763528	0.445149	0.800481
MCAT	15.87	16.83	23.09	19.2	17.11	17.72	387	344	413	344	371	317	364.654	0.135749	0.211584	0.641585	0.521143	0.837869
THOC5	37.39	35.5	27.92	31.8	32.19	33.22	1231	1042	830	865	1134	879	988.496	0.0830019	0.129467	0.641103	0.521456	0.837869
MCM5	66.25	71.7	43.67	55.95	53.13	54.12	2014	2085	1133	1556	1692	1440	1638.74	0.108146	0.210007	0.514963	0.606579	0.875813
APOBEC3H	0.21	2.44	0.72	3.24	3.59	2.93	1	18	8	23	40	31	20.0268	-1.78703	0.89647	-1.99341	0.0462169	0.320817
ARSA	30.09	43.11	43.06	54.3	55.09	51.88	838	1137	964	1256	1531	1249	1164.47	-0.467752	0.183784	-2.54512	0.0109242	0.145553
TSPO	29.85	7.11	40.59	30.69	22.19	37.41	324	70	368	272	254	344	277.347	-0.19331	0.583244	-0.331439	0.740313	0.925454
TTLL12	16.63	24.03	23.97	22.57	23.34	23.5	916	1163	1068	1010	1325	1089	1095.91	-0.125616	0.176125	-0.713224	0.475707	0.815716
CBX7	0.83	1.46	0.84	1.1	1.98	1.49	56	86.92	46	61.09	97.77	84.26	71.2539	-0.380147	0.347724	-1.09324	0.274287	0.682149
PDGFB	1.34	4	3.78	2.36	4.04	4.3	48	137	89	77	129	119	99.6277	-0.238603	0.457741	-0.521261	0.602185	0.874303
RPL3	1914.12	2376.05	2543.14	2384.36	2385.17	2595.9	35781.9	39551.9	38866.8	36634.7	46079.5	41273.8	39769	-0.126872	0.143235	-0.885763	0.375745	0.760531
ZMAT5	28.55	25.15	22.85	20.04	21.11	20.67	381.52	297.74	248.05	217.77	287.89	230.75	274.909	0.306294	0.178447	1.71644	0.0860812	0.43064
RBFOX2	69.36	90.95	72.96	92.6	103.8	100.57	5158	6099	4381	5657	7904	6315	5883.63	-0.362208	0.124465	-2.91011	0.003613	0.0701771
SYNGR1	10.22	6.55	19.9	11.82	13.62	17.34	224	150	361	258	350	437	300.934	-0.483165	0.424491	-1.13822	0.255028	0.664157
TAB1	19.8	22.83	21.74	18.03	19.79	20.93	966	982	839	710	1025	877	894.981	0.0810239	0.11766	0.688627	0.491058	0.820909
ASCC2	64.04	38.73	50	46.46	37.48	37.32	1960	1098	1324	949	1347	925	1255.59	0.430542	0.231456	1.86015	0.0628647	0.371114
MTMR3	21.96	17.42	18.17	14.62	14.64	18.09	1988.35	1482.15	1398.67	1147.27	1462.47	1586.95	1504.12	0.184791	0.178957	1.0326	0.301792	0.70454
MIEF1	17.51	16.42	19.24	15.05	15.55	16.37	1246.89	999.72	1133.15	851.3	1178.45	1029.67	1071.08	0.136254	0.158685	0.858643	0.390537	0.769373
APOL1	5.68	0.29	0.99	0.1	0.14	0.1	137	6	28	2	2	2	28.0666	4.74502	1.18889	3.99115	6.57543e-05	0.00368954
PNPLA3	2.24	2.78	4.54	3.21	3.34	6.29	81	75	112.07	92.02	128.06	122.02	102.33	-0.34111	0.335536	-1.01661	0.309338	0.709515
MYH9	301.53	330.8	268.5	306.3	306.32	278.92	37347	35988	26250	30202	38615	28709	32595.6	0.00356737	0.118025	0.0302256	0.975887	0.992872
SAMM50	36.8	38.69	39.74	38.14	36.32	35.89	960	881	841.93	812.98	976.94	788.98	875.781	0.0388714	0.121747	0.319281	0.749514	0.928891
TXN2	77.66	73.79	76.55	77.6	74.38	77.66	1405	1262	1180	1199	1507	1244	1296	-0.0563501	0.101227	-0.556668	0.577754	0.866002
FOXRED2	21.95	21.33	14.08	16.64	18.2	14	754	673	421	515	666	423	567.578	0.170991	0.221001	0.773713	0.4391	0.797029
EIF3D	179.88	141.66	155.37	158.59	162.28	151.3	5079	3563	3542	3554	4661	3577	3969.59	0.0259323	0.153293	0.169168	0.865665	0.964892
TNRC6B	6.02	7.98	5.69	7.38	7.29	6.35	1019	1270	761	983	1348	1032	1059.31	-0.164989	0.176539	-0.934574	0.350008	0.742057
SGSM3	84.78	132.16	98.61	108.91	108.71	99.33	2270	3125	2236	2174.72	2930.94	2450.93	2521.44	-8.2527e-05	0.166818	-0.000494711	0.999605	0.99996
IFT27	18.27	26.16	24.36	18.34	18.81	21.73	430.03	521.81	436.41	408	465.58	398.57	443.846	0.105678	0.171159	0.617423	0.536956	0.846705
KIAA0930	25.03	25.08	52	29.73	26.81	31.71	1489	1135	2070	1277	1537	1466	1513.2	0.145734	0.296457	0.491586	0.623012	0.883343
SLC25A17	20.28	23.6	18.93	22.04	20.9	21.54	539	539	398	479	579	473	498.619	-0.0806089	0.136211	-0.591793	0.553989	0.855221
FAM118A	15	12.94	15.99	9.78	12.7	9.28	334	269	353	234	278	232	284.437	0.355572	0.228518	1.55599	0.11971	0.495916
KCTD17	15.47	11.66	20.59	7.91	7.72	7.9	234	186	252	119	138	99	172.018	0.913057	0.274839	3.32216	0.000893237	0.0261454
ST13	357.43	319.59	334.39	308.59	323.32	275.21	8609.48	6664.59	6306.72	5754.64	7820.11	5746.83	6767.24	0.142505	0.128555	1.10852	0.267639	0.677766
RBX1	88.19	89.08	79.33	72.85	77.76	77.37	1415	1290	1028	969	1325	1081	1175.38	0.123861	0.105	1.17963	0.238149	0.647692
EP300	42.75	49.26	35.76	39.66	42.47	40.8	5852	6044	4146	4532	5981	4726	5169.63	0.0475853	0.120512	0.394858	0.692947	0.911998
L3MBTL2	15.57	15.37	14.13	15.56	15.7	14.86	815.96	697.62	589.34	650.27	827.26	609.17	693.606	-0.0110712	0.135748	-0.0815569	0.934999	0.981392
RANGAP1	51.53	49.02	52.1	60.17	53.23	53.18	2654	2527	2150	2535	3017	2400	2540.33	-0.1408	0.100544	-1.40039	0.161398	0.559669
ZC3H7B	35.91	45.99	33.13	38.47	39.98	39.58	3548	4022	2659	3100	4067	3298	3423.81	-0.0588045	0.133127	-0.441718	0.658693	0.896352
PHF5A	66.7	54.25	47.24	49.2	46.32	46.3	944	708	555	598	698	567	672.535	0.206143	0.182526	1.12939	0.258735	0.66752
ACO2	57.35	60.95	68.6	65.55	67.95	64.21	2362.26	2308.81	2339.06	2265.86	2852.47	2320.1	2408.18	-0.095255	0.126918	-0.750525	0.452939	0.804474
POLR3H	32.25	25.62	24.83	28.62	27.16	23.31	1662.74	1255.19	1045.94	1244.14	1472.53	1059.9	1280.57	0.037136	0.175508	0.211592	0.832425	0.956134
TRMU	35.94	36.7	35.54	33.72	31.44	33.13	901	816	697	670	787	685	756.751	0.145849	0.114758	1.27092	0.203756	0.612133
PMM1	28.93	28.7	31.11	29.17	26.03	26.88	515	461	459.95	431	484	404	459.411	0.101918	0.154549	0.659454	0.509604	0.831827
DESI1	21.06	20.33	20.65	21.85	24.09	23.58	1080	980	907	909	1314	992	1024.1	-0.125566	0.11336	-1.10767	0.268002	0.677972
CERK	32.28	43.63	29.61	32.61	35.82	31.16	2206	2692	1752	1857	2627	1913	2154.61	0.0380468	0.156074	0.243773	0.807406	0.949088
BRD1	35.04	36	31.77	31.35	32.75	33.5	2365	2190	1701	1813	2388	1873	2039.77	0.0189614	0.102097	0.185718	0.852666	0.961379
ZBED4	14.24	13.05	12.71	12.19	12.97	12.79	1653	1340	1197	1153	1549	1251	1347.92	0.0632076	0.117218	0.539234	0.589726	0.869383
HDAC10	26.93	37.3	27.49	34.24	24.22	34.69	524.49	641.67	454.73	538.45	519.94	559.98	541.133	-0.0370812	0.198056	-0.187225	0.851484	0.961306
ABHD4	8.54	19.19	13.91	15.22	14.27	13.62	434	660	462	597	739	597	580.822	-0.329259	0.211854	-1.55417	0.120143	0.496636
KHNYN	47.25	44.27	49.61	51.88	46.51	53.9	3049.59	2824.73	2833.41	2703.82	3416.23	3153.38	2996.61	-0.105313	0.12037	-0.874907	0.381624	0.765172
FKBP3	145.95	106.78	99.02	99.57	105.04	89.73	2768.18	1791.29	1532.53	1543.11	2054.78	1434.89	1830.94	0.24504	0.206578	1.18619	0.235549	0.644607
SDR39U1	55.18	73.55	61.73	70.72	60.24	79.13	948.33	1129.23	850.38	886.18	1078.69	1080.54	994.178	-0.0823794	0.153353	-0.537187	0.591138	0.870277
RBM23	71.75	72.24	53.32	70.37	61.95	60.14	1979	1876.98	1423.99	1574	1955	1524.99	1711.15	0.0360784	0.11355	0.317731	0.750689	0.929085
PRMT5	105.1	75.76	95.69	65.19	75.16	65.33	2679.89	1960.53	2000.83	1562.17	2204.66	1753.82	2013.07	0.252049	0.14529	1.7348	0.0827765	0.42346
COCH	28.06	3.82	17.28	4.29	5.78	7.33	976.02	125.97	469.85	124.78	218.96	209.71	348.453	1.48315	0.607865	2.43993	0.0146899	0.173719
AP4S1	7.1	5.81	3.98	7.25	6.1	4.91	118.31	101.36	63.23	87.12	119.39	90.53	95.2589	-0.10726	0.279008	-0.384433	0.700657	0.914622
POLE2	10.76	8.57	5.64	4.85	6.46	6.06	167	146	91	78	120	88	113.032	0.471466	0.272191	1.73211	0.0832533	0.42409
VCPKMT	7.04	5.94	7.03	6.5	5.47	6.03	167	129	131	146	144	128	141.1	-0.00139442	0.239527	-0.00582153	0.995355	0.998706
SOS2	13.29	17.29	12.52	15.57	15.64	15.83	1094	1203	824	940	1255	1129	1067.24	-0.116793	0.138294	-0.844523	0.398377	0.774298
CDKL1	1.49	2.46	1.72	2.18	1.22	2.77	27	44.98	27	41	32	39	35.4662	-0.22547	0.460078	-0.490069	0.624085	0.883365
NIN	7.77	17.29	9.54	10.25	14.07	10.85	716	1263	737	825	1090	817	903.06	-0.0249922	0.251368	-0.0994245	0.920801	0.977702
PYGL	19.42	6.27	26.33	10.47	12.59	19.49	818	243	927	372	497	699	600.589	0.352865	0.509441	0.692652	0.488528	0.820833
PSMC6	131.05	99.58	98.92	89.85	103.81	93.3	2478	1633	1577	1363	2003	1561	1750.43	0.187468	0.180328	1.03959	0.298529	0.702436
GNPNAT1	38.54	16.27	26.57	15.09	17.82	15.07	1389.85	559.89	765.81	477	672.67	494.84	717.494	0.699471	0.320263	2.18405	0.0289587	0.248751
DDHD1	10.05	13.46	7.58	9.04	9.06	8.4	808	961	581	591	821	620	722.548	0.18562	0.177258	1.04717	0.295022	0.70021
CDKN3	37.1	27.57	21.68	18.19	17.81	21.73	355	242	192	145	178	163	209.902	0.659227	0.242682	2.71642	0.00659917	0.105037
CNIH1	132.98	101.38	113.51	101.43	110.5	111.7	1762	1253	1387	1171	1624	1361	1419.7	0.0698289	0.161609	0.432086	0.665679	0.90054
CGRRF1	11.72	9.38	6.89	6.88	6.37	5.95	212	134	111	95	120	108	128.417	0.462118	0.282674	1.63481	0.10209	0.4665
ATP6V1D	57.85	60.89	76.24	52.78	57.08	55.71	1299	1149	1302	951	1287	1019	1167.04	0.200582	0.156572	1.28108	0.200165	0.608314
PLEK2	5.63	0.65	5.83	1.98	0.97	1.4	128	7	100	37	14	27	53.0474	1.52444	0.948276	1.60759	0.107926	0.47603
PIGH	14.11	16.62	16.35	14.18	11.97	13.48	188.82	216.82	178.47	140.6	190.11	163.49	179.024	0.227056	0.190511	1.19183	0.233329	0.642112
PSMA3	239.7	173.09	159.43	152.9	177.93	144.92	3106	1981	1665	1614	2382	1587	2024.39	0.249028	0.216945	1.14788	0.251017	0.660539
VTI1B	57.68	68.11	62.85	61.58	55.71	60.92	1501.59	1692.18	1330.71	1369.05	1762.55	1412.65	1505.82	-0.0238788	0.113971	-0.209516	0.834045	0.956806
TIMM9	24.38	22.65	28.73	24.64	20.05	24.93	207.55	168	186	152	185	168	177.862	0.137749	0.20619	0.668065	0.504092	0.829174
GSTZ1	25.85	29.74	24.23	33.77	35.58	32.66	415	450	323	471	600	436	446.64	-0.365287	0.156152	-2.33931	0.0193195	0.202882
KIAA0586	4.01	5.24	4.96	4.02	6.49	5.59	253.5	321.5	302	260.7	381.55	316.96	306.033	-0.127476	0.211901	-0.601582	0.547452	0.852607
TMED8	3.52	6.13	4.42	4.29	5.18	4.84	461	711	470	458	698	535	551.573	-0.049263	0.222798	-0.22111	0.825006	0.953593
AHSA1	175.47	188.95	175.59	139.46	161.21	134.72	2608	2461	1926	1708	2559	1788	2152.04	0.194786	0.122	1.59661	0.110353	0.479837
DAAM1	17.88	25.91	20.84	18.58	25.66	24.7	808	979	754	768	1147	932	892.671	-0.172918	0.150388	-1.14982	0.25022	0.659348
SPTLC2	15.76	18.99	16.19	18.9	18.24	17.38	1924	1780	1447	1746	2162	1764	1795.68	-0.16411	0.0953239	-1.7216	0.0851416	0.428561
RIN3	1.02	1.03	0.7	1.35	1.91	1.71	43	56	35	70	88	69	59.9344	-0.784333	0.314829	-2.4913	0.0127278	0.159754
LGMN	219.54	126.23	164.79	130.36	127.31	132.12	6672	3309	3905	3168	3884	3321	4010.09	0.38769	0.249153	1.55603	0.119701	0.495916
ALKBH1	11.62	10.23	10.86	9.28	10.6	11.16	354	273	285	245	321	299	295.321	0.0579767	0.179887	0.322295	0.747229	0.928464
SNW1	62.62	59.86	49.95	47.85	50.4	45.6	2055.95	1469.92	1320	1171.96	1588	1272.98	1465.99	0.239784	0.157305	1.52433	0.127427	0.50857
CHGA	0.86	0.86	14.08	0	0.32	0.05	25	23	345	0	7	1	73.3248	5.87947	1.3546	4.34037
ITPK1	20.99	36.27	20.28	29.13	25.87	24.14	791	1091	655	951	1061	852	897.484	-0.207984	0.204615	-1.01647	0.309407	0.709564
DHRS7	50.02	65.49	65.65	67.81	65.56	50.5	641.91	704.49	661.58	669.54	794.94	551.83	670.991	-0.017114	0.180397	-0.0948686	0.924419	0.978792
PPM1A	44.88	46.18	39.77	37.69	42.34	40.68	1533	1411	1047	1037	1460	1266	1280.66	0.060075	0.128561	0.467289	0.640293	0.88881
SIX4	9.86	12.88	12.16	10.34	12.22	13.51	445	607	497	385	626	570	519.607	-0.0294447	0.222334	-0.132434	0.894641	0.972168
GALNT16	0.61	2.86	1.2	2.98	2.68	2.97	27	127	35	81	94	83	74.15	-0.489298	0.617645	-0.792199	0.428245	0.793215
CEP128	1.67	3.71	1.85	2.21	2.33	1.3	117	120	95	92	108	75	100.691	0.249414	0.24751	1.00769	0.313601	0.713183
ERH	270.01	252.48	236.46	211.24	221.69	210.98	2782	2311	1985	1785	2350	1839	2158.99	0.222155	0.111265	1.99662	0.0458665	0.319792
HIF1A	144.23	132.17	120.1	171.92	159.94	121.5	7805.74	5852.93	5511.39	6711.63	7964.65	5789.83	6575.95	-0.120831	0.155595	-0.776572	0.437411	0.795849
SUSD6	11.77	29.05	18.8	25.54	27.16	24.05	1005	2182	1271	1750	2364	1774	1718.31	-0.411063	0.295558	-1.39081	0.164284	0.562241
SRSF5	473.61	547.53	500.25	597.97	517.46	540.39	6874	7222	5425	6567	7625	6792	6733.28	-0.134462	0.105884	-1.26989	0.204123	0.612133
EIF5	116.16	98.62	98.64	94.22	82.44	102.9	4010.74	3119	2701.83	2643.58	3174.99	2931.78	3080.34	0.135196	0.134608	1.00436	0.315203	0.714794
DICER1	19.15	18.37	24.77	14.58	15.79	17.2	2291	2120	2287	1517	1913	1975	2020.54	0.297021	0.165646	1.79311	0.0729558	0.399007
ZFYVE21	42.55	77.48	49.2	64.99	71.47	72.29	854.75	1405.09	819.22	1088.43	1502.18	1243.02	1145.46	-0.334178	0.229703	-1.45483	0.145716	0.537286
MTHFD1	28.41	36.41	25.17	27.58	27.82	28.56	1410.73	1506.62	943.93	1085.77	1425.79	1155.72	1243.2	0.043924	0.154361	0.284555	0.775985	0.938462
ZC3H14	32.26	52.02	30.83	37.29	49.4	41.84	1221.32	1873.58	925.86	1221.29	1893.2	1412.15	1406.69	-0.190738	0.245156	-0.778026	0.436554	0.795683
TELO2	33.45	49.62	28.55	38.49	36.16	32.62	1103	1270	793	948	1049	895	1004.44	0.0924148	0.172127	0.5369	0.591337	0.870364
PCNX1	17.48	17.7	15.2	16.62	16.28	13.38	1988	1798	1375	1400	1889.99	1399	1626.62	0.115389	0.121551	0.949307	0.342464	0.736012
GSKIP	17.2	22.6	21.78	14.19	20.53	16.58	574	521	526	382	622	382	497.146	0.231638	0.186162	1.24428	0.213395	0.620442
VRK1	20.35	18.37	14.28	15.55	15.56	14.77	474	408	295	313	407	317	365.279	0.15291	0.171441	0.891913	0.37244	0.758956
PSMC1	216.96	169.53	164.9	161.91	161.09	148.8	3400.9	2406.83	2037.76	2085.48	2708.01	1960.95	2407.95	0.186869	0.174978	1.06796	0.285538	0.693538
RPS6KA5	2.67	6.7	4.18	5.72	5.26	5.85	147.08	328.42	153.5	246.26	319.09	284.56	245.449	-0.459926	0.349876	-1.31454	0.188664	0.593082
PPP4R3A	85.41	78.82	68.68	73.01	73.9	69.52	3060	2510	1911	2157	2905	2315	2452.28	-0.00849317	0.138653	-0.0612548	0.951156	0.987483
C14orf93	7.09	10.18	7.86	8.59	9.82	9.17	182	267	199	193.48	246	236	220.449	-0.0747221	0.237469	-0.31466	0.753019	0.930534
PSMB5	176.25	163.51	198.6	163.56	163.77	164.23	2569	2107	2351	1956	2450	2024	2241.75	0.116511	0.142945	0.815077	0.415028	0.784462
YY1	72.77	46.9	50.14	40.73	47.41	45.34	4254	2717	2716	2284	2984	2662	2913.59	0.260496	0.182537	1.42709	0.153554	0.549705
ACIN1	125.46	164.49	125.18	134.24	144.6	143.07	5396	5929	4407	4623	6186	4976	5221.24	-0.0243294	0.102365	-0.237674	0.812134	0.950115
CCNB1IP1	46.61	75.91	65.38	72.22	80.78	77.17	953	1385	1123	1255	1708	1367	1297.07	-0.32712	0.195962	-1.6693	0.0950572	0.448921
TRIP11	25.71	29.42	24.82	19.53	25.34	18.94	1666	1458	1338	1045	1782	1220	1402.94	0.140588	0.150705	0.932869	0.350888	0.742542
APEX1	241.17	304.34	197.84	241.68	273.68	249.97	4963	5613	3348	4092	5784	4406	4649.08	-0.0626723	0.163959	-0.382243	0.702281	0.915109
PABPN1	180.46	229.22	181.33	210.73	201.99	201.33	4319.54	4740.93	3281.82	3841.16	4740.11	3924.98	4118.49	-0.0472822	0.120807	-0.391386	0.695512	0.912046
EFS	17.1	44.64	36.66	36.82	39.87	39.04	731	1690	1272	1284	1756	1408	1359.18	-0.262521	0.32247	-0.814095	0.41559	0.784755
ARHGAP5	35.36	41.23	35.93	31.37	33.57	34.05	2862.41	2928.82	2168.97	1945.75	2715.98	2264.74	2461.2	0.17979	0.10543	1.70531	0.0881371	0.43298
CINP	28.73	29.6	32.09	28.49	31.31	28.68	400.11	369.89	370.38	315.11	442.49	347.3	372.705	0.0383741	0.150796	0.254477	0.799127	0.946012
SRP54	73.69	49.16	85.74	46.14	50.58	48.82	2407	1390	1850	1233	1664	1325	1637.63	0.407775	0.221332	1.84237	0.065421	0.377984
CHD8	39.47	40.46	34.8	39.7	37.73	34.54	4214	3753	3153	3219	4239	3188	3603.24	0.042618	0.0988726	0.431039	0.66644	0.900927
PCK2	20.14	20.11	24.71	26.33	27.96	27.98	625	595	671	656	950	704	699.007	-0.284427	0.176551	-1.61102	0.107176	0.474838
PRORP	16.24	13.73	17.33	19.03	13.97	16.05	396.5	329.75	354.63	396.85	398.73	355.43	373.744	-0.115473	0.193534	-0.596652	0.550739	0.854309
DCAF11	41.25	83.87	57.55	56.32	66.24	69.38	1401.94	2536.81	1599.97	1648.43	2296.2	1896.79	1889.1	-0.0871831	0.245945	-0.354482	0.722978	0.920487
PSMA6	213.24	127.56	184.2	153.26	149.78	159.47	2950.35	1613.07	2046.47	1744.73	2112.57	1863.12	2047.59	0.18293	0.228064	0.802097	0.422497	0.788893
NFKBIA	283.39	168.01	316.64	250.71	198.88	308.01	6203	3082	5416	4412	4337	5487	4863.36	0.0201758	0.307695	0.0655709	0.947719	0.986624
EMC9	28.56	24.42	28.88	25.39	21.46	25.4	313	241	254	227	243	236	252.554	0.16687	0.197728	0.843937	0.398705	0.774558
PSME2	125.7	106.73	101.58	109.47	106.92	107.57	1319	1049	884.97	969.89	1195	1003	1063.53	0.00844893	0.135122	0.0625281	0.950142	0.987475
BRMS1L	7.77	15.55	11.6	11.31	10.7	14.66	280.75	460.88	322.82	325.75	450.57	412.69	375.096	-0.170761	0.247729	-0.689304	0.490632	0.820833
REC8	22.63	25.53	35.73	31.23	28.17	18.29	666	642	933	653	839	498	709.357	0.190675	0.288497	0.660927	0.508659	0.831126
TM9SF1	92.38	77.1	83.37	75.21	78.16	72.01	2541.15	1907.79	1910.67	1759.68	2307.55	1772.06	2022.02	0.10517	0.138569	0.758968	0.447872	0.801905
SEC23A	63.08	58.01	69.09	61.05	63.27	62.86	2476	2124	2234	1979	2704	2185	2277.43	-0.0154168	0.125177	-0.12316	0.901981	0.973548
GMPR2	66.11	61.08	65.46	77.93	76.1	72.71	1375	1136	1090	1222	1587	1281	1276.9	-0.201627	0.114161	-1.76617	0.0773678	0.410048
PNN	84.52	89.28	69.49	80.95	74.2	88.27	2743	2575	1907	2028.96	2574	2144	2311.86	0.0699215	0.109901	0.636221	0.524632	0.839948
RABGGTA	14.59	20.16	17	20.83	22.92	21.55	423	496	400	517	674	528	504.988	-0.396252	0.146964	-2.69626	0.00701235	0.109483
NFATC4	30.04	78.16	50.23	72.49	62.75	84.86	1094	2337	1540	1923	2350	2318	1932.24	-0.420968	0.294577	-1.42906	0.152988	0.548974
PLTP	59.98	53.68	111.62	68.22	62.7	80.68	1739.42	1383.26	2614.45	1606.53	1889.43	1985.88	1896.29	0.0792898	0.315782	0.25109	0.801744	0.947282
PCIF1	24.47	31.85	22.05	26.04	22.5	27.96	1032	1107	733	849.98	964	949	935.141	0.0174549	0.158376	0.110212	0.912241	0.97606
GSS	35.43	54.37	42.95	54.37	55.48	49.72	1032	1267	941	1250	1609	1180	1208.43	-0.334065	0.150818	-2.21502	0.0267586	0.239785
TRPC4AP	55.81	60.05	67.32	58.33	56.42	65.78	2862	2727	2802	2439	2977	2844	2779.39	0.00829179	0.136554	0.0607218	0.951581	0.987483
PYGB	51.9	69.36	63.57	55.5	54.56	54.26	2886	3623	2973	2654	3426	2621	3023.94	0.113881	0.149488	0.761805	0.446176	0.801104
ABHD12	52.46	72.44	64.68	63.63	66.55	63.02	1325	1634	1487	1343	1686	1425	1484.99	-0.010833	0.162736	-0.0665682	0.946925	0.986328
PROCR	4.55	1.81	4.19	5.94	6.13	5.1	91	32	68	97	126	86	83.1628	-0.70205	0.445363	-1.57635	0.114944	0.48742
GINS1	4.56	3.87	3.13	2.7	3.51	4.09	246	185	137	119	195	178	174.115	0.180985	0.260035	0.696003	0.486427	0.819604
NINL	16.99	36.05	22.57	19.13	23.33	26.27	1262	2290	1357	1216	1768	1505	1556.96	0.116723	0.253383	0.460659	0.645043	0.890198
UQCC1	29.01	35.08	36.26	28.83	39.51	39.83	914	930	865	731	1114	961	915.136	-0.0558481	0.14406	-0.387671	0.698259	0.913759
ZMYND8	42.87	46.37	50.31	49.58	55.18	50.45	3210	3093	3064	2944	4214	3145	3266	-0.140273	0.12236	-1.1464	0.25163	0.661216
IFT52	23.45	27.14	29.58	24.75	22.38	21.46	593	588	559	458	563	457	535.739	0.220796	0.136296	1.61997	0.105238	0.471239
MYBL2	82.37	61.24	44.5	46.25	43.1	37.14	3530	2323	1548	1617	1900	1342	2009.54	0.556808	0.258218	2.15635	0.0310566	0.258331
NDRG3	17	13.93	12.97	12.68	13.26	15.34	749	587	502	474	627	593	584.582	0.0896284	0.159843	0.560728	0.574983	0.865351
RAB5IF	121.36	80.54	113.82	86.58	84.23	87.9	1816.39	1062.18	1407.14	1069.45	1310.02	1114.82	1293.91	0.276399	0.221114	1.25003	0.21129	0.619449
PABPC1L	34.02	66.91	22.55	41.57	41.98	37	977	1663	522	976	1238	906	1031.34	-0.0284248	0.353034	-0.0805156	0.935827	0.981881
STK4	9.69	12.4	10.29	9.17	14.14	9.74	755	696	645	520	726	564	647.542	0.199821	0.118238	1.68999	0.0910293	0.43985
SALL4	2.29	11.01	4.08	2.35	2.25	3.04	133	425	141	89	131	112	169.362	1.04749	0.484595	2.16159	0.0306499	0.256397
ADNP	50.92	58.53	55.98	56.59	56.08	63.05	3876	4051	3309	3595	4812	3822	3892.49	-0.138052	0.0861313	-1.60281	0.108977	0.477154
PFDN4	41.12	40.86	35.63	40.56	40.58	33.05	298	252	198	233	294	208	245.142	-0.000792414	0.189593	-0.00417954	0.996665	0.99902
CSTF1	20.53	28.63	21.77	24.48	29.92	26.59	571	652	475	504	785	569	587.057	-0.139397	0.156023	-0.893438	0.371623	0.758648
BMP7	7.31	29.5	16.83	39.71	35.73	23.07	253	929	458	1039	1252	667	764.945	-0.859263	0.459748	-1.86899	0.0616247	0.367179
RAE1	41.82	42.53	38.13	36.72	35.73	41.65	1097	1089	827	871	1114	962	987.697	0.00676782	0.107521	0.062944	0.949811	0.987289
TPD52L2	100.75	86.24	89.42	82.83	90.76	89.24	3680	2764	2604	2512	3422	2759	2935.89	0.0374918	0.132206	0.283586	0.776728	0.938704
DNAJC5	35.3	34.36	40.7	39.08	38.15	38.16	3100	2670	2900	2797	3446	2826	2957.12	-0.0768248	0.135649	-0.566349	0.571157	0.86345
NELFCD	50.85	82.99	60.16	61.79	65.25	62.43	1626	2076	1411	1625	1938	1551	1698.27	-0.0256124	0.159599	-0.16048	0.872503	0.96723
CTSZ	115.29	63.46	73.13	85.78	72.94	82.1	1953	959	1021	1238	1296	1181	1267.4	0.0331001	0.27375	0.120914	0.90376	0.973634
PRPF6	56.24	47.32	52.25	45.28	47.04	48.77	2779	2070	2096	1825	2391	2032	2188.17	0.132997	0.136932	0.971266	0.331416	0.728274
PRELID3B	44.97	45.16	51.39	49.66	52.14	53.87	1193	940	943	971	1270	1040	1055.4	-0.110318	0.13006	-0.848209	0.396322	0.773571
MTG2	31.41	26.82	28.69	21.79	29.35	23.66	671	526	543	414	654	474	542.571	0.17019	0.167263	1.0175	0.308915	0.709194
PSMA7	380.05	350.93	304.84	326.56	352.99	287.72	5057	4123	3300	3540	4807	3206	3963.6	0.088869	0.153371	0.57944	0.562292	0.859225
SLCO4A1	0.62	0.7	2.07	2.22	1.52	1.95	28	27	66.97	54	61	60.93	50.7347	-0.495912	0.551927	-0.89851	0.368914	0.756568
MRGBP	14.11	13.95	12.26	13.39	14.15	14.86	625	547	441	483.98	645	555	545.796	-0.0865364	0.129938	-0.665983	0.505422	0.829836
TCFL5	4.27	6.5	4.8	5.49	5.47	5.2	176	239	162	186.26	231.89	183	195.581	-0.0792135	0.220085	-0.359922	0.718906	0.91932
DIDO1	25.54	29.9	23.05	28.94	24.92	28.14	2230	2575	1803	1926	2337	2104	2153.64	0.0253771	0.130349	0.194686	0.845639	0.960766
GID8	30.96	29.16	29.62	28.76	29.1	29.33	2209	1746	1648	1696	2134	1638	1835.92	0.0137914	0.128284	0.107507	0.914387	0.976615
SLC17A9	23.43	0.39	7.87	0.28	0.51	0.3	1087	15	295	5	16	14	228.812	5.29	1.348	3.92434	8.69685e-05	0.00467084
ARFGAP1	112.72	86.77	118.64	77.15	85.78	87.52	4467	2869	3754	2271	3173	2884	3228.25	0.404602	0.204768	1.9759	0.0481661	0.326996
EEF1A2	4.08	1.93	18.11	3.7	2.7	3.71	98	40	335	67	61	77	118.938	1.26906	0.760685	1.66831	0.0952542	0.449208
GMEB2	12.37	13.06	11.53	13.34	11.84	12.99	853	799	648	742	830	742	767.287	-0.0398796	0.124803	-0.31954	0.749317	0.928891
C20orf27	29.59	23.38	21.93	20.13	20.53	19.07	544	384	327	303	392	296	370.411	0.311391	0.198047	1.57231	0.11588	0.489694
CDC25B	39.49	14.95	36.37	39.25	34.38	35.77	1755	621	1390	1464	1671	1422	1391.59	-0.289344	0.365205	-0.792278	0.428199	0.793215
RNF24	11.02	12.59	11.05	7.19	9.94	10.05	1098.27	1210.6	975.01	644.93	979.83	793.92	943.697	0.431963	0.132656	3.25627	0.00112888	0.0303453
ARFRP1	35.75	34.47	28.32	28.45	29.82	26.49	919	797	608	610	805	604	716.96	0.177075	0.142473	1.24287	0.213916	0.620988
NDUFAF5	16.87	19.59	19.8	16.04	20.88	17.26	206	225	187	176	241	208	206.378	-0.0310407	0.17505	-0.177324	0.859254	0.963523
TRIB3	29.06	13.53	31.1	11.87	12.24	14.9	939	380	812	314	389	389	538.66	0.956181	0.360132	2.65509	0.00792878	0.118273
RASSF2	0.29	0.68	0.63	1.67	1.86	1.21	26	53	45	121	171	90	84.0188	-1.60861	0.417665	-3.85144	0.000117424	0.00584065
CSNK2A1	146.23	136.49	126.81	126.3	143.09	129.73	5762.54	4745.31	3838.46	4186.34	5690.09	4381.65	4724.91	-0.0153146	0.121905	-0.125628	0.900027	0.97321
CDS2	15.62	19.7	14.44	15.81	16.14	18.52	1369	1506	1057	1172	1550	1371	1329.42	-0.0826936	0.127245	-0.649878	0.515771	0.835197
HM13	176.07	121.92	189.57	134.6	149.94	138.83	4279.16	2595.89	3707.44	2619.66	3755.07	2815.53	3285.6	0.203033	0.223471	0.908539	0.363593	0.751824
SNPH	1.63	1.87	1.01	2.17	1.4	2	119	127	68	144	120	137	119.388	-0.416557	0.319165	-1.30515	0.191843	0.597616
SEC23B	62.26	48.7	60.24	54.18	58.38	51.61	2450	1818	1937	1836	2438	1773	2032.06	0.0241623	0.153041	0.157881	0.87455	0.967537
FERMT1	6.07	3.18	6.6	8.12	7.02	6.1	447	200	371	496	534	375	405.388	-0.479548	0.344487	-1.39207	0.163902	0.562015
PLCB4	5.97	9.68	11.69	7.68	9.62	9.35	434	604	547	444	535	483	509.671	0.10857	0.216632	0.501171	0.616251	0.880912
MYL9	27.5	32.16	12.49	17.69	18.8	18.1	531	565	201	299	394	304	374.467	0.325279	0.341896	0.951398	0.341402	0.735235
TM9SF4	61.84	52.43	66.09	55.26	61.21	65.47	3742	2809	3293	2759	3816	3368	3291.23	-0.0227297	0.163005	-0.139441	0.889101	0.970802
CRNKL1	15.01	15.66	13.5	13.82	16.02	14.18	699	726	534	643	861	637	678.399	-0.148369	0.131375	-1.12936	0.258747	0.66752
POFUT1	29.18	19.34	24.77	29.15	27.72	23.3	1469	918	986	1054	1375	1102	1143.6	-0.089004	0.191697	-0.464295	0.642437	0.889327
SAMHD1	11.52	15.96	13.73	13.14	11.17	14.33	766	889	694	580	722	672	718.59	0.229681	0.140576	1.63386	0.102288	0.466672
KIF3B	15.79	15.23	16.67	15.89	16.18	13.89	1620	1383	1388	1329	1708	1201	1433.01	0.0391214	0.141315	0.276838	0.781904	0.939829
MROH8	1.23	2.73	2.83	2.07	2.51	2.74	40.1	64.1	43.06	41.13	50.11	40.13	46.2349	0.148625	0.374471	0.396894	0.691446	0.911793
NOP56	216.45	131.72	150.03	121.38	123.09	124.82	5514	2989	3079	2447	3246	2584	3271.61	0.453727	0.23001	1.97264	0.0485362	0.327647
MANBAL	50.39	63.42	61.45	60.93	58.31	67.45	885	987	878	874	1053	999	947.001	-0.107106	0.141768	-0.755502	0.449948	0.803004
IDH3B	84.42	79.69	73.42	71.87	65.27	64.08	1644	1439	1226	1151	1395	1106	1319.82	0.213302	0.112737	1.89203	0.0584872	0.357454
MAPRE1	76.54	76.32	75.9	75.09	75.04	67.89	3139	2771	2527	2512	3165	2348	2731.54	0.0540198	0.111202	0.485781	0.627122	0.884444
JAG1	7.36	33.51	17.41	26.87	28.57	26.27	574	2444	1190	1702	2381	1853	1686.27	-0.500296	0.455401	-1.09858	0.271949	0.680705
CDK5RAP1	28.37	22.93	27.35	19.95	24.54	18.12	681	460	493	452	563	418	508.517	0.168615	0.193213	0.87269	0.382832	0.7653
SNTA1	5.47	4.04	2.57	3.68	4.96	4.35	191	125	73	105	178	128	130.417	-0.113865	0.35152	-0.323923	0.745997	0.927647
TTI1	17.48	18.17	15.56	14.58	15.23	16.19	954	803	709	661	853	796	792.168	0.0697361	0.128559	0.542443	0.587513	0.869213
[truncated: 57,610 more rows]
