# Supplementary material for: Modeling of lung phenotype of Hermansky–Pudlak syndrome type I using patient-specific iPSCs
Source: Respir Res. 2021 Nov 4;22:284. doi: 10.1186/s12931-021-01877-8 (PMC8570015; doi:10.1186/s12931-021-01877-8)
Supplement: Supplementary file 3 — Additional file 3: Table S6. RNA-seq processed data of EpCAM+ cells isolated from lung bud organoids, reanalysis of the publicly available data (GSE121999). [file 12931_2021_1877_MOESM3_ESM.xlsx]

## Sheet: LBOs_EpCAM_RNAseq
Gene_symbol	LBOs_WT_TPM_1	LBOs_WT_TPM_2	LBOs_WT_TPM_3	LBOs_HPS1_TPM_1	LBOs_HPS1_TPM_2	LBOs_HPS1_TPM_3	LBOs_WT_count_1	LBOs_WT_count_2	LBOs_WT_count_3	LBOs_HPS1_count_1	LBOs_HPS1_count_2	LBOs_HPS1_count_3	Deseq2_baseMean	Deseq2_log2FoldChange	Deseq2_lfcSE	Deseq2_stat	Deseq2_pvalue	Deseq2_padj
TSPAN6	107.1	79.18	83.61	100	77.58	57.41	3991	3145	3388	4181	1835	1160	2751.89	-0.282176	0.269667	-1.04639	0.295382	0.597749
DPM1	62.12	38.19	41.67	51.62	37.75	33.49	855	551	577	797	337	247	526.93	-0.247525	0.299103	-0.82756	0.40792	0.688821
SCYL3	5.98	5.09	6.92	4.66	5.22	3.9	270.4	238.46	321.85	228.07	135.51	82.6	198.21	-0.538732	0.278735	-1.93277	0.0532645	0.265079
C1orf112	12.07	5.51	8.25	6.09	6.07	5.66	457.6	207.54	358.15	276.93	129.49	112.4	239.111	-0.648046	0.325051	-1.99367	0.0461876	0.246575
CFH	8.3	8.07	13.44	3.52	3.09	6.82	464	412.46	711.36	216	112	190	323.77	-1.13361	0.312745	-3.62469	0.000289306	0.0118467
FUCA2	23.37	23.71	29.17	36.59	36.54	28.55	751.36	799.51	947.54	1330.63	768.27	495.2	822.508	0.401125	0.232711	1.7237	0.0847617	0.333835
GCLC	21.17	18.35	18.87	28.76	29	21.78	738.83	726	706.52	1221.84	602.34	362	694.654	0.300825	0.265547	1.13285	0.257278	0.561458
NFYA	25.46	17.54	22.53	24.99	28.7	19.37	1070	857	1024	1252	794	402	860.55	0.0608567	0.263879	0.230624	0.817607	0.926587
STPG1	3.15	5.13	4.04	5.06	5.84	4.57	105	181	149	183	123	95	137.339	0.271962	0.320105	0.849603	0.395546	0.680429
NIPAL3	4.2	2.03	2.91	3.82	4.39	5.08	315	161	202	306	192	178	225.381	0.384556	0.320404	1.20022	0.230053	0.532631
LAS1L	14.57	15.09	20.09	16.72	19.66	21.66	489	513	668	600	415	375	501.388	0.167097	0.236474	0.706618	0.479804	0.741098
ENPP4	4.41	5.04	5.62	6.73	4.63	3.16	288	345	370	494	196	110	277.754	-0.0704966	0.314746	-0.223979	0.822773	0.928994
SEMA3F	29.04	21.71	32.9	22.05	36.36	52.07	1264	1011	1464	1090	1046	1199	1209.58	0.360849	0.291431	1.2382	0.215642	0.516129
CFTR	8.24	8.32	8.65	2.92	3.73	4.76	581	501	599	222.95	122	169	338.966	-1.27648	0.279354	-4.56941	4.89107e-06	0.000536175
ANKIB1	25.23	24.87	36.64	22.17	19.23	19.09	1706	1821	2501	1795	860	631	1432.52	-0.540724	0.234579	-2.30508	0.0211621	0.162984
CYP51A1	85.24	60.24	68.51	84.64	58.22	50.75	3336.86	2529.59	2802.55	3846.21	1494.04	1082.06	2347.65	-0.171704	0.274179	-0.626248	0.531152	0.772504
KRIT1	18.63	23.27	25.06	19.09	20.32	10.99	590.49	825.74	893.59	738.93	342.21	234.57	558.416	-0.499074	0.266411	-1.87332	0.0610238	0.28179
RAD52	13.6	17.81	22.05	11.45	13.56	20.1	257.51	453.36	455.18	308.45	147.09	181.89	284.302	-0.472636	0.29843	-1.58374	0.113252	0.381358
BAD	70.47	92.53	79.36	61.05	63.33	64.51	829.6	1145.45	944.85	807.34	465.56	415.04	732.798	-0.418068	0.24775	-1.68746	0.0915152	0.345826
LAP3	20.12	20.61	25.09	30.69	26.88	21.86	516	532	606	813	418	293	507.57	0.212955	0.242412	0.878485	0.379681	0.668928
CD99	89.44	61.18	82.61	91.15	113.1	85.75	1288	933	1226	1494	1064	672	1090.75	0.286893	0.242805	1.18158	0.237373	0.53972
HS3ST1	4.6	5.75	5.27	2.31	4.38	2.63	229	334	309	125	103	75	182.475	-1.10427	0.300408	-3.67589	0.000237023	0.0103749
AOC1	0.86	1.34	1.17	3.14	4.96	4.79	31	40	42	107	88	77	69.0691	1.71585	0.377788	4.54183	5.57677e-06	0.000595042
WNT16	1.23	1.64	3.48	0.61	0.66	0.92	40	58	102	30	12	11	36.9841	-1.54736	0.500917	-3.08905	0.00200796	0.0403231
MAD1L1	6.9	9.4	12.11	12.94	21.26	14	192.43	254	363	270.19	228.52	192	247.869	0.244975	0.291349	0.84083	0.400443	0.683731
LASP1	112.39	91.34	115.15	116.53	172.69	178.02	5758	5057.91	6057	6941	5950	5093	5920.52	0.548458	0.236326	2.32077	0.0202993	0.158699
SNX11	7.28	5.72	8.24	7.55	7.15	5.9	214	184	249	226	139	112	180.287	-0.0500483	0.270886	-0.184758	0.853419	0.943973
M6PR	72.58	48.88	50.71	80.7	90.79	64.22	2183	1614.4	1601.49	2812.2	1703.12	996.66	1771.95	0.351922	0.26587	1.32367	0.185614	0.482579
KLHL13	3.27	3.4	5.63	3.96	3.19	3.88	136	158	247	194	84	81	139.998	-0.227038	0.311567	-0.728698	0.466186	0.73301
CYP26B1	18.03	16.17	27.06	21	39.76	37.54	851	975	1532	1378	1292	826	1143.15	0.521778	0.262393	1.98854	0.0467523	0.248265
ICA1	57.21	52.64	64.87	53.61	48.41	54.04	1176	1129	1372	1262	673	581	983.105	-0.180818	0.21626	-0.83611	0.403093	0.68575
DBNDD1	25.3	23.76	32.03	29.47	54.99	50.27	683	676	881	921	975	729	837.748	0.714554	0.265331	2.69306	0.00707986	0.0889428
ALS2	17.38	13.86	18.13	14.64	15.69	16.89	1448	1297	1646	1442	922	803	1219.49	-0.0661822	0.21531	-0.307381	0.758553	0.90285
CASP10	8.99	4.98	5.57	5.37	6.49	5.37	362	230	228	248	181	135	225.26	-0.156085	0.311672	-0.500798	0.616513	0.825232
CFLAR	2.86	1.53	1.43	3.94	2.1	1.55	94.08	35.81	50.99	88.12	53.73	45.12	61.0034	0.414533	0.438625	0.945074	0.344621	0.640462
TFPI	13.23	13.31	10.59	16.08	18.18	15.77	419.06	372.73	305	605.89	269	204	348.774	0.262373	0.291217	0.900956	0.367612	0.659286
NDUFAF7	16.27	19.12	19.65	15.14	20.67	14.96	236.49	281.18	311.88	313.38	179.35	113.46	226.515	-0.109321	0.273158	-0.400214	0.688999	0.866732
RBM5	199.25	203.87	316.98	143.37	169.34	200.54	4705.68	4820.66	6893.77	4202.98	2487.53	2315.26	3997.89	-0.454504	0.212412	-2.13973	0.032377	0.205225
MTMR7	7.29	6.45	9.35	6.14	4.64	8.93	439.19	387.49	499.65	420.76	156.27	129.07	310.15	-0.619034	0.282111	-2.19429	0.0282144	0.191634
SLC7A2	14.61	4.05	7.23	8.16	7.25	8.9	1499	457	762	915	411	441	715.528	-0.285401	0.365858	-0.780086	0.43534	0.710249
ARF5	158.94	142.22	182.13	140.27	143.18	133.62	2100.3	2027.55	2433.87	2161.72	1263.02	963.94	1737.73	-0.2121	0.210437	-1.00791	0.3135	0.614602
SARM1	3.1	2.09	3.68	2.52	6.29	6.65	168.49	149.95	210.99	204.14	189.29	184.08	190.118	0.618034	0.306333	2.01752	0.0436411	0.239624
POLDIP2	17.77	18.55	24.38	24.1	33.46	27.82	590.11	696.96	859.74	882.04	695.87	469.14	690.802	0.351789	0.239127	1.47114	0.141254	0.424599
PLXND1	12.7	10.54	21.22	24.28	39.01	34.52	439	383	621	1188	1068	658	759.673	1.45767	0.25624	5.6887	1.28008e-08	6.40238e-06
AK2	130.03	120.88	127.19	140.29	122.26	111.28	2857.95	2880.78	2902.86	3631.06	1929.3	1267.31	2455.7	-0.0210834	0.234416	-0.0899401	0.928335	0.97404
FKBP4	13.83	9.76	10.47	20.22	25.73	28.22	539.45	414.39	332	870	643.2	385.31	539.258	0.917525	0.293227	3.12906	0.00175366	0.0367855
KDM1A	69.57	59.64	77.7	77.8	85.05	77.71	2811	2452	3201	3379	2036	1604	2498.19	0.1107	0.208842	0.530066	0.596066	0.813836
RBM6	152.05	166.49	302.98	113.32	125.21	177.38	4611.24	5167.92	8523	4151	2904	2972	4493.31	-0.394792	0.250267	-1.57748	0.114685	0.38328
CAMKK1	6.61	9.24	10.66	10.26	15.22	23.14	324	472	527	562	480	604	521.279	0.834043	0.30785	2.70925	0.0067436	0.0865195
RECQL	11.94	8.94	10.65	10.72	11.35	10.08	420.58	373.36	405.53	465.93	219.53	155.37	320.101	-0.204584	0.268988	-0.760571	0.446914	0.718701
VPS50	12.25	15.71	16.39	14.03	10.55	12.11	471	608	682	587	214	195	422.696	-0.522198	0.275819	-1.89327	0.0583226	0.275925
HSPB6	2.03	0.17	1.39	0.79	1.39	4.09	24.25	3.4	15	9.7	8	20	14.2175	0.431944	0.830555	0.520066	0.603018	0.818809
ARHGAP33	9.41	11.49	13.68	7.84	17.18	31.78	297.95	368	489.83	368.88	409	476.94	423.357	0.677109	0.329006	2.05804	0.0395859	0.22815
NDUFAB1	94.73	93.12	96.34	92.98	67.03	45.69	767	794	794	853	359	200	577.43	-0.482797	0.292789	-1.64896	0.0991563	0.358643
PDK4	2.85	1.48	2.04	1.52	1.99	3	135	68	75	86	65	63	81.9516	0.0424024	0.400688	0.105824	0.915722	0.968872
ZMYND10	5.68	8.5	8.92	6.85	12.34	14	102	137	168	159	154	170	155.657	0.767245	0.341381	2.24748	0.0246096	0.177823
SLC25A13	18.62	23.68	35.72	28.46	25.3	17.69	700	854	1164	1215	568	329	748.105	-0.058206	0.276057	-0.210847	0.833006	0.93433
ST7	21.8	16.3	26.53	17.93	15.4	14.48	514.02	427.36	604.86	453.52	237.95	184.63	377.407	-0.46185	0.246254	-1.8755	0.0607238	0.280973
CDC27	41.7	32.07	36.56	35.01	29.7	24.44	1482	1239.75	1446	1538.86	654	416	1044.68	-0.402886	0.270102	-1.49161	0.135802	0.416053
CALCR	0.91	2.18	1.15	3.27	2.81	0.95	38	114	58	185	89	17	78.1388	0.660222	0.537854	1.22751	0.21963	0.520459
HCCS	14.99	9.29	9.97	16.04	11.09	10.86	352	204	228	396	172	116	231.983	0.0760141	0.330949	0.229685	0.818336	0.926664
DVL2	48.72	36.31	49.2	54.53	79.58	113.73	1484	1209	1532	1758	1441	1483	1528.04	0.622272	0.25613	2.42951	0.0151191	0.135707
PRSS22	42.41	54.22	57.94	44.64	65.42	73.49	677	905	918	800	672	609	763.737	0.196015	0.258304	0.758854	0.44794	0.719308
UPF1	37.66	27.16	45.74	37.89	56.78	80.96	2233	1729	2585	2714	2440	2706	2511.61	0.77529	0.276372	2.80524	0.00502796	0.07276
SKAP2	10.75	8.27	10.08	15.9	17.65	12.76	424	466	422	960	451	293	486.788	0.667371	0.270921	2.46334	0.0137649	0.129364
SLC25A5	207.7	159.21	170.45	217.29	194.46	136.62	3531.94	2869.92	2897.97	4206.92	2137	1259.88	2674.05	-0.000524305	0.263683	-0.00198839	0.998413	0.9994
MCUB	7.53	7.23	10.71	5.77	3.5	4	164	154	222	153	40	42	115.537	-0.931361	0.362792	-2.5672	0.0102523	0.107811
HOXA11	2.9	2.4	2.2	2.29	4.58	8.38	94	84.88	73	83.26	96.06	147.85	106.529	0.935849	0.430661	2.17305	0.0297762	0.196602
POLR2J	45.41	44.77	54.49	40.55	35.78	46.87	534.67	554.74	648.14	539.25	274.97	291.59	452.427	-0.265782	0.238349	-1.11509	0.26481	0.568515
DHX33	14.23	12.28	18.27	15.93	17.43	22.25	961	938	1227	1182	747	680	934.595	0.153004	0.218518	0.700189	0.483809	0.743911
THSD7A	3.15	2.47	3.26	1.41	0.92	4.25	327.93	188	242.65	165	90	97	175.097	-0.721711	0.319109	-2.26165	0.0237193	0.174072
LIG3	10.03	12.28	10.61	12.03	15.6	12.81	441.99	500.73	719.03	700.08	455.33	247.56	487.279	0.123666	0.263415	0.469473	0.638732	0.837256
RPAP3	28.11	20.46	21.5	21.49	17.8	18.03	864	624	661	751	352	273	553.983	-0.335247	0.270501	-1.23936	0.215213	0.515486
ACSM3	39.77	25.34	38.76	19.39	15.39	26.5	617.99	385.82	599.42	292.99	147.67	208.32	351.849	-0.877988	0.29493	-2.97693	0.00291146	0.0518434
REXO5	3.99	2.11	5.24	1.25	1.59	3.05	98	63	117	45	31	39	61.8133	-0.803238	0.406095	-1.97795	0.0479339	0.251733
CIAPIN1	18.67	20.56	21.47	18.74	34.97	23.78	358	374.92	518	505	338	218	371.786	0.149829	0.248422	0.603124	0.546426	0.78162
SPPL2B	77.75	72.91	116.7	59.36	101.62	159.9	2078	2074	3148	1774	1760	2297	2234.82	0.238113	0.31091	0.765858	0.443761	0.716018
FAM214B	37.44	41.06	45.7	36.13	60.75	76.11	1341	1563	1715	1488	1331	1402	1503.24	0.365449	0.267727	1.365	0.172252	0.464514
COPZ2	0.95	3.74	2.05	3.29	2.81	0.51	6	23	16	21	13	2	12.4838	-0.0535252	0.818188	-0.0654192	0.94784	0.981003
PRKAR2B	8.93	6.29	7.94	5.04	3.62	4.61	461	340	413	292	121	127	270.71	-0.83401	0.280502	-2.97328	0.00294633	0.0522215
MSL3	15.43	10.16	18.12	12.47	12.96	12.3	491	332	585	447	259	206	365.996	-0.2412	0.260936	-0.924365	0.355296	0.64919
CREBBP	20.87	24.32	56.72	40.71	43.84	49.97	2081	2698	4639	3906	2910	2738	3156.19	0.502105	0.268923	1.8671	0.061888	0.283735
TSPOAP1	45.04	55.48	69.44	37.66	51.89	89.38	1920	2413	3264	1749	1545	2200	2201.8	0.0872572	0.31316	0.278635	0.780525	0.912255
GCFC2	23.09	24.54	28.16	23.64	12.81	10.01	588.23	609.89	690.23	692.87	235.95	165.96	452.776	-0.538845	0.298436	-1.80556	0.0709869	0.304248
WDR54	50.78	69.42	68.54	73.78	95.81	76.68	664	1005	878	1066	785	531	810.763	0.29503	0.255108	1.15649	0.24748	0.550728
CROT	2.68	2.88	5.19	1.98	2.79	1.79	75	106	143	70	50	40	75.7391	-0.589113	0.362895	-1.62337	0.10451	0.367299
KMT2E	38.16	39.05	51.19	40	42.85	41.27	2898.87	3321.93	4113.86	3974.97	2239.92	1705.93	2906.04	-0.0158778	0.213077	-0.0745165	0.940599	0.978441
RHBDD2	19.18	16.89	25.66	19.41	30.38	28.9	437	377	586	469	437	359	446.144	0.334242	0.269056	1.24228	0.214134	0.514031
SOX8	1.55	2.19	1.99	4.1	5.81	6.68	73	115	101	215	180	186	156.612	1.47794	0.330859	4.46697	7.93345e-06	0.000793172
IBTK	16.96	27.64	27.33	28.14	25.83	15.01	1299	1817	1881	2427	1095	580	1412.46	-0.0125313	0.28763	-0.0435676	0.965249	0.987081
ZNF195	33.25	32.31	38.55	39.8	28.83	21.5	1024	1082	1225	1418	553	326	862.2	-0.283578	0.288136	-0.984181	0.325027	0.624271
MYCBP2	23.69	25.97	43.7	20.53	19.18	27.49	2281.54	1835.24	3019.72	2109.2	1074.96	1093	1794.45	-0.343911	0.22916	-1.50075	0.133421	0.413047
FBXL3	11.5	11.93	14.04	12.35	10.45	6.24	505.79	596.97	629.08	615.83	247.74	123.87	412.439	-0.565727	0.316245	-1.78889	0.0736333	0.310768
PDK2	8.14	6.06	10.39	6.21	11.84	14.82	144.38	166	256.81	181.72	179.84	153.12	181.745	0.362415	0.316392	1.14546	0.252018	0.555802
ITGA3	14.15	17.66	28.51	30.55	44.7	42.64	719	842	1303	1589	1330	1109	1183.44	0.967272	0.255309	3.78864	0.000151477	0.0075762
ZFX	14.05	13.38	19.1	13.64	12.98	12.72	951	1067	1445	1114	469	351	825.001	-0.528959	0.255948	-2.06667	0.0387657	0.225207
LAMP2	66.16	38.01	44.02	77.25	70.64	51.86	2734	1754	2023	3674	1658	1019	2037.13	0.233994	0.287112	0.814991	0.415078	0.693674
ITGA2B	2.42	4.89	4.51	3.17	5.71	4.99	74	118	119	92	88	73	94.1428	0.171496	0.35906	0.477626	0.632917	0.834696
GDE1	84.66	50.38	65.37	73.56	66.99	63.51	2090.31	1326.5	1559.82	2055.95	1147.6	838.95	1449.2	0.0371441	0.259866	0.142936	0.886341	0.957117
REX1BD	39.47	61.84	55.48	43.48	43.44	59.27	516	752	738	551	341	398	534.352	-0.199527	0.267666	-0.745433	0.45601	0.725416
CRLF1	199.22	178.74	431.21	148.24	253.82	246.51	2504.06	2215.23	5470.78	2100.44	1983.91	1736.9	2554.6	-0.278106	0.304912	-0.912085	0.361724	0.65476
OSBPL7	9.99	7.43	10.05	13.07	25.03	24.99	314	308	476	503	495	448	443.345	0.904538	0.284466	3.17978	0.00147387	0.0335075
TMEM98	59.87	57.45	73.09	58.61	71.55	61.47	1161	1100.99	1402.95	1227.95	849.98	638	1029.3	-0.0286804	0.217574	-0.131819	0.895127	0.960548
YBX2	1.37	1.58	1.09	2.67	2.54	3.53	61	37	39	75	69	65	61.4218	1.0651	0.421208	2.52867	0.0114495	0.115232
MAP3K14	3.31	2.31	5.29	3.37	5.03	7.98	189.3	135.55	285.52	199.92	187	217.77	208.376	0.525601	0.342001	1.53684	0.124332	0.398545
ABCC8	0.97	1.75	0.98	1	2	3.21	19	21	15	22	31	28	24.8459	1.06621	0.582478	1.83047	0.0671799	0.296152
TMEM132A	67.13	77.83	110.2	79.56	150.98	150.06	2083.96	2416	3047	2642.94	2878	2247	2618	0.54179	0.266365	2.03401	0.0419502	0.234023
AP2B1	67.01	53.01	64.89	77.23	74.27	75.15	4622	3527	4490	5814	3397	2680	3989.63	0.279997	0.219666	1.27465	0.202435	0.502242
ZNF263	36.21	33.67	33.37	36.3	38.35	48.54	1238.27	1240.52	1249.03	1432.29	855.13	782.02	1108.32	0.106077	0.223096	0.475475	0.634448	0.83543
CX3CL1	11.14	6.01	11.77	12.25	25.47	15.51	520	298	548	609	709	370	522.093	0.769521	0.312123	2.46544	0.0136844	0.12891
SPATA20	70.18	83.7	118.03	74.56	104.46	142.95	2305	2909	3944	2802.57	2293	2600	2823.81	0.256768	0.271512	0.945697	0.344303	0.640157
TNFRSF12A	153.85	35.89	69.89	83.97	103.16	136.31	2083	525	960	1231	923	1042	1148.16	0.286639	0.396411	0.723086	0.469627	0.735602
MAP3K9	18.97	10.84	19.73	15.43	19.12	31.78	2691	1598	2712	2546	1777	2454	2345.68	0.449025	0.295928	1.51735	0.129179	0.406429
RALA	48.87	26.7	33.05	43.19	34.24	29.57	1498	842	912	1480	581	421	897.738	-0.13707	0.315468	-0.434497	0.663927	0.851728
BAIAP2L1	43.62	38.43	53.96	42.48	46.33	72.01	2090.65	1928.32	2634.45	2329.29	1501.93	1883.73	2058.85	0.247945	0.250451	0.989994	0.322177	0.621184
KDM7A	4.27	5.14	8.3	7.15	5.3	6.46	545	696	992	1020	439	263	608.502	-0.0775597	0.290682	-0.266819	0.789608	0.916038
ETV1	27.25	22.3	21.47	19.97	18.3	21.19	1237	1247	1040	1131	472	417	865.98	-0.506882	0.262944	-1.92772	0.05389	0.26652
AGK	13.44	17.66	22.49	18.48	18.97	16.58	422.07	590.89	773.3	649.23	373.37	281.7	489.136	-0.0723439	0.25517	-0.283512	0.776784	0.910334
TTC22	0.68	0.84	1.1	1.4	1.46	2.01	20	41	51	60	36	48	43.7311	0.829416	0.46624	1.77895	0.0752484	0.314693
PHTF2	20.97	12.11	15.43	15.23	9.91	10.53	1257	828	1008	1016	399	323	745.688	-0.550672	0.281648	-1.95518	0.0505623	0.258601
FARP2	36.58	17.79	28.36	21.86	34.97	35.29	1327.33	671.35	1058.38	998.33	623.54	720.63	888.701	0.0508189	0.292735	0.1736	0.86218	0.947811
USH1C	10.43	15.92	15.54	36.19	44.94	46.34	229	333	302	789	560	439	461.391	1.45379	0.256918	5.6586	1.52617e-08	6.97895e-06
GGCT	59.12	49.75	65.25	54.13	40.7	31.72	849.5	728.75	932.36	844.22	376.16	245.16	611.494	-0.482992	0.263995	-1.82955	0.0673169	0.296561
DBF4	10.86	11.88	11.79	11.24	6.79	4.75	250.74	313	328	335.2	128	85.54	220.416	-0.430044	0.310478	-1.3851	0.166021	0.456401
IFRD1	115.44	91.88	119.19	72.04	54.14	59.5	2753.94	2477.93	2565.13	2005.47	848.77	753.87	1757.67	-0.802937	0.241261	-3.32809	0.000874431	0.024323
COX10	8.63	8.16	9.71	10.23	10.37	8.98	313.76	315.2	356.6	458.89	269.63	194.67	309.2	0.267732	0.247066	1.08364	0.278524	0.582395
GTF2IRD1	30.69	29.81	56.33	30.87	44.18	51.87	1082	1030	1474	1207	995	1004	1139.25	0.32404	0.253809	1.27671	0.201705	0.501442
PAF1	44.49	54.01	70.38	45.47	53.72	75.09	1133	1335	1697	1253	900	973	1198.62	0.0541709	0.248226	0.218232	0.827248	0.931383
VPS41	42.64	27	43.39	31.22	35.39	42.45	1514	1220	1483	1399	651	572	1072.94	-0.351095	0.234459	-1.49747	0.134272	0.414188
ARHGAP44	14.46	14.62	21.97	15.22	16.23	26.15	772	873.68	1176.81	905	603.73	736	837.442	0.143585	0.260642	0.550889	0.58171	0.806069
ELAC2	26.34	26.84	40.27	33.88	40.98	43.56	929	987	1370	1188	885	700	990.942	0.189611	0.228331	0.830421	0.406301	0.687913
SCIN	66.29	29.69	37.53	16.89	14.3	32	2658.39	1291.19	1565.49	738.35	346.93	657.72	1139.29	-1.22203	0.349995	-3.49156	0.000480208	0.0163439
ARSD	8.04	10.39	13.98	10.5	14.35	12.81	451.45	658.04	729.49	656.28	414.9	392.41	537.029	0.090372	0.25161	0.359174	0.719465	0.881433
PNPLA4	7.17	9.9	10.29	11.11	8.9	8.73	128	164	198	199	103	56	131.89	-0.133075	0.325721	-0.408556	0.682865	0.862998
ADIPOR2	23.56	19.49	27.93	28.84	30.6	27.87	1275	1110	1535	1755	1098	785	1224.74	0.272186	0.218744	1.24431	0.213384	0.513372
CDKL3	3.2	3.19	6.72	3.28	2.72	1.75	38.77	44.64	75.87	45.45	21.87	10.09	35.469	-0.730952	0.494115	-1.47932	0.139056	0.421115
MARK4	67.91	47.45	54.6	59.39	85.84	92.63	1533	1026	1226	1457	1237	1181	1307.66	0.493056	0.274062	1.79907	0.072008	0.306839
PROM1	1.21	1.1	1.04	1.45	1.85	0.74	65	42	28	76	52	18	45.6337	0.396445	0.503167	0.787899	0.430756	0.706873
CCDC124	73.61	84.04	94.06	58.94	71.81	79.31	939	1101	1201	838	592	530	835.768	-0.29878	0.230899	-1.29398	0.195671	0.496072
CEACAM21	0.44	0.3	0.82	4.24	4.37	3.57	10	6	6	86	55	37	35.8938	3.37567	0.539102	6.26164	3.80942e-10	3.81061e-07
PAFAH1B1	95.26	82.99	113.78	113.12	105.12	106.32	2868	2771	3828	3830	1928	1400	2615.23	-0.0632795	0.223704	-0.282871	0.777276	0.910546
DNAH9	0.9	1.69	1.3	0.34	0.96	1.71	28	22	38	13	10	17	20.6319	-0.617257	0.609744	-1.01232	0.311384	0.612788
KIAA0100	43.45	32.39	48.87	38.63	45.76	68.7	3474.86	2317.9	3655.18	3612.3	2510.39	2656.23	3042.22	0.348004	0.251672	1.38277	0.166736	0.457572
TRAPPC6A	30.57	36.57	33.35	29.29	30.66	24.79	272	345	305	305	189	126	245.462	-0.218779	0.273872	-0.798837	0.424385	0.701899
ST7L	10.81	11.73	13.04	9.04	7.54	10.26	254.05	281.91	312.38	218.16	136.22	102.74	205.181	-0.511552	0.264877	-1.93128	0.0534487	0.26538
RPUSD1	28.98	14.48	23.86	18.04	33.64	43.36	718	386.95	640	513	528	563.83	576.056	0.399309	0.325266	1.22764	0.219583	0.520424
RHBDF1	84.08	42.66	82.24	54.74	96.07	146.37	1712	891	1578	1242	1239	1502	1414.13	0.46724	0.329352	1.41867	0.155996	0.4437
LUC7L	92.56	122.65	180.71	92.52	90.16	105.32	1612	1892	2822	1750	1051	959	1589.95	-0.330949	0.231339	-1.43058	0.15255	0.439287
CACNA2D2	1.11	1.3	1.69	1.4	1.82	2.2	58.77	60.25	84	81.18	56	67	68.69	0.473823	0.37457	1.26498	0.20588	0.506061
BAIAP3	4.13	8.29	12.41	16.51	15.02	21.27	184.01	330.27	387.79	508.68	508.03	379.58	401.878	1.11569	0.30707	3.63334	0.000279771	0.0116147
TSR3	27.63	34.35	46.07	27.05	39.75	31.89	404.99	565.73	710.21	479.32	391.97	255.42	450.03	-0.149076	0.265456	-0.561585	0.574399	0.801417
PIGQ	30.76	32.27	53.47	31.81	50.86	69	871.16	943	1402	908.01	891.94	936.81	1006.34	0.297164	0.287704	1.03288	0.30166	0.60298
CRAMP1	22.74	12.16	26.35	15.31	23.69	43.9	1438.63	1004.78	2082.93	1280.49	1078.32	1501.07	1422.24	0.321946	0.318436	1.01102	0.312007	0.613171
TEAD3	26.46	12.9	23.35	15.83	25.04	35.29	1030	532	920	703	613	729	766.559	0.228802	0.318735	0.717846	0.472852	0.737406
DNAJC11	29.86	33.2	53.55	33.62	46.71	47.24	1042.61	1308.79	1877.65	1380.08	1134.89	928.88	1259.43	0.169593	0.251154	0.675255	0.499514	0.754655
MYLIP	25.01	30.81	45.23	24.62	23.84	27.51	1069	1364	1923	1180	660	627	1069.66	-0.411146	0.23864	-1.72287	0.0849113	0.33399
E2F2	0.87	1.09	2.95	0.78	1.2	1.74	64	84	218	64	57	38	80.2204	-0.710315	0.429868	-1.6524	0.0984524	0.357552
PSMB1	141.86	121.52	134.36	138.64	123.82	107.91	1746	1609	1754	1966	995	741	1393.59	-0.137394	0.229423	-0.598869	0.54926	0.783
SYN1	2.11	3.19	4.17	3.77	3.77	5.21	43	67	102	84	75	62	72.7723	0.54318	0.391048	1.38904	0.164822	0.45451
JARID2	12.31	7.23	11.48	9.18	10.69	17.02	1045	619	946	861	575	747	802.242	0.211638	0.292227	0.724223	0.468929	0.735158
CDKL5	6.89	3.92	4.79	5.72	3.69	5.92	793	471	699	823.98	391	351	562.654	0.0174357	0.268267	0.064994	0.948179	0.981033
CDK11A	61.45	66.11	108.32	58.91	72.48	168.44	1153.85	1196.15	1946.31	1024.51	745.17	1402.15	1259.9	0.133057	0.34009	0.391241	0.695619	0.869796
NADK	26.91	19.68	34.99	26.28	37.21	43.34	863	659	1152	921	742	641	822.642	0.250545	0.254115	0.985952	0.324157	0.622974
DLEC1	2.44	2.83	2.6	2.2	2.26	3.26	104.83	138.67	145.83	121.13	89.13	119.8	121.634	0.246476	0.347047	0.710209	0.477574	0.739797
CYTH3	9.39	7.35	13.57	7.54	8.44	13.61	538	396	652	415	281	372	435.126	-0.0840158	0.290245	-0.289465	0.772225	0.908507
ADAM22	1.51	1.1	4.15	2.35	2.11	1.87	163	147	181	215	100	80	140.178	0.0181458	0.296618	0.0611758	0.951219	0.982084
SYPL1	46.92	38.82	41.41	53.09	52.24	38.81	1292	1131	1202	1742	764	483	1036.35	-0.00419005	0.268796	-0.0155882	0.987563	0.995086
CYB561	21	23.44	35.26	22.89	32.87	35.07	718	833	1135	910	760	605	818.19	0.218974	0.245802	0.890854	0.373008	0.664125
SPAG9	68.45	36.11	59.7	60.26	56.76	73.16	3879	2151	3029	3774	1721	1812	2630.34	0.0407656	0.269169	0.15145	0.879621	0.954075
CELSR3	9.78	9.44	15.2	13.67	20.76	31.99	791	714	1186	1220	1002	1253	1078.77	0.894073	0.288807	3.09574	0.00196323	0.0398244
AASS	8.18	7.8	13.08	4.75	4.36	5.82	350	308	517	235	128	128	256.194	-0.849449	0.268229	-3.16688	0.00154086	0.0343476
PLEKHG6	14.85	13.97	16.45	18.16	27.9	32.82	476	451	554	601	596	552	561.322	0.735388	0.276677	2.65792	0.00786236	0.0939082
SS18L2	25.52	28.05	22.96	25.54	16.06	12.01	330	395	305	384	139.73	85	250.852	-0.530192	0.334991	-1.58271	0.113488	0.381818
MPND	20.26	27.53	25.12	15.27	25.9	30.23	331.7	439.74	443.71	331.58	279.84	268.54	346.897	0.00149345	0.278591	0.00536073	0.995723	0.998468
MGST1	252.62	210.01	221.39	230.94	188.68	160.84	2592	2443	2376	2704	1072	765	1845.87	-0.443373	0.267495	-1.6575	0.0974179	0.356115
CRY1	49.66	19.64	36.56	22.97	19.53	26.07	1601	675	1078	847	388	441	789.873	-0.64064	0.3157	-2.02927	0.0424307	0.235636
NFIX	3.68	4.1	10.68	2.23	4.23	12.39	224	269	572	155	145	333	284.536	-0.0893646	0.4399	-0.203147	0.83902	0.9376
ST3GAL1	4.39	4.29	6.64	4.39	5.86	7.74	408	400	622	415	300	377	417.625	0.10831	0.28622	0.378414	0.705123	0.874071
MMP25	1.33	1.5	1.7	1.64	3.57	3.8	31.16	24.6	51	29.06	34.59	33.62	35.0899	0.415905	0.504735	0.824007	0.409935	0.689931
IL32	143.67	84.46	127.25	148.32	175.35	126.09	1460	931	1337	1687	1226	683	1193.48	0.319231	0.262896	1.21428	0.224639	0.526233
PKD1	83.52	60.44	90.94	85.15	154.31	246.53	3401.73	2714.23	3830.06	4094.96	3989.57	4348.67	3938.31	0.842781	0.281796	2.99075	0.00278292	0.0502149
MED24	47.15	54.74	86.27	61.45	103.95	132.74	1214	1305	1910	1750	1596	1493	1583.72	0.627817	0.26125	2.40313	0.0162556	0.14033
RHOBTB2	17.18	6.98	17.63	9.33	21.11	19.6	921.27	480.47	818.92	571.35	564.06	551.6	655.661	0.105659	0.314056	0.336434	0.736544	0.890317
HEATR5B	11.65	12.92	16.63	11.82	11.31	10.36	1106	1124	1436	1157	677	543	957.008	-0.244011	0.215014	-1.13486	0.256434	0.560458
SEC62	63.37	33.14	39.34	47.23	46.64	51.69	2569	1608	1664	2273	893	759	1529.97	-0.299487	0.291406	-1.02773	0.304076	0.604953
RPS20	4190.39	4874.96	3847.15	3802.33	2617.8	2353.08	25540.1	31222	23916	26001	10362	7739	19271.3	-0.609867	0.271296	-2.24797	0.0245779	0.177754
CSDE1	231.85	141.72	161.65	235.42	196.67	147.53	10975.5	7347.1	7678.63	12917.9	5943.85	3582.13	7646.1	0.0542689	0.286287	0.189561	0.849653	0.94245
UBE3C	31.08	21.82	33.46	31.62	32.45	30.83	1813	1500	2224	2218	1255	981	1596.98	0.0596599	0.218476	0.273073	0.784797	0.914412
REV3L	17.84	19.08	31.69	16.31	11.83	16.18	2049.37	1678.34	2597.58	1781.5	769.07	912.01	1526.62	-0.489928	0.240664	-2.03574	0.0417769	0.23399
PAX7	0.75	0.66	3.3	0.23	0.39	0.94	66	57	280	23	22	44	72.7316	-1.50777	0.563966	-2.67352	0.00750601	0.0917752
MASP2	2.98	1.59	1.79	2.76	2.9	4.36	100	56	60	103	62	76	77.8443	0.571458	0.396222	1.44227	0.149227	0.435365
FAM76A	2.34	3.32	4.2	3.08	2.18	1.43	73	96	157	100	49	27	75.9162	-0.553352	0.390558	-1.41683	0.156534	0.444363
TRAF3IP3	1.02	0.83	1.14	1.21	0.76	1.39	39.83	30.49	39.56	35.23	14.07	20.3	28.4296	-0.294439	0.508462	-0.579078	0.562536	0.79307
POMT2	37.3	26.96	53.49	30.04	38.07	56.26	1022	1005	1634	958	794	1066	1086.36	0.161284	0.300218	0.537221	0.591115	0.811046
VTA1	48.66	30.91	37.6	45.35	31.52	23.19	1268	900	963	1399	492	318	821.24	-0.278936	0.313768	-0.888989	0.374009	0.665038
MLXIPL	3.5	6.23	6.39	12.44	21.5	19.16	95	165	168	365	367	231	247.697	1.62405	0.313693	5.17719	2.25254e-07	5.38087e-05
BAZ1B	44.71	32.59	48.82	38.08	39.06	48.04	3549	2803	3912	3473	2101	2085	2904.15	-0.00757831	0.221668	-0.0341876	0.972728	0.990081
RANBP9	32.28	29.49	41.44	32.05	28.43	37.89	1381.98	1397.27	1607.58	1507.18	833.87	802.33	1209.03	-0.0939057	0.215296	-0.436171	0.662713	0.850948
SPRTN	6.98	3.15	3.73	4.39	4.06	5.23	202.21	97.29	165.15	188.43	82.61	74.42	127.736	-0.0966017	0.348519	-0.277178	0.781644	0.912754
EEF1AKNMT	9.34	14.58	16.97	17.25	18.42	13.88	276	377	413	518	330	184	337.656	0.307199	0.27305	1.12507	0.260561	0.564886
DYRK4	26.17	32.42	35.72	32	30.11	19	217.61	281.51	289.95	287.07	146.26	81.46	202.33	-0.313634	0.302489	-1.03684	0.299809	0.601512
ZNF207	163.49	115.94	150.13	146.13	130.23	119.55	5014	3618.35	4297.8	4998.89	2434	1740	3480.15	-0.185045	0.247918	-0.746397	0.455428	0.724997
UQCRC1	84.63	70.19	77.82	81.6	114.26	86.61	1536	1466	1564	1845	1347	866	1409.52	0.213496	0.228836	0.932968	0.350837	0.645493
STARD3NL	41.96	27.86	36.64	39.27	27.47	14.1	867	615	827	927	352	170	569.596	-0.446454	0.330205	-1.35205	0.176359	0.470738
CD9	126.92	84.11	131.76	68.32	70.92	96.15	2079	1477	2198	1261	776	850	1368.84	-0.562316	0.244898	-2.29612	0.0216691	0.164828
NCAPD2	24.57	18.84	27.52	22.23	33.11	35.99	1150.85	759.83	1149.48	1221.43	967.82	813.23	1014.35	0.415603	0.253613	1.63873	0.101269	0.362633
IFFO1	2.91	3.22	6.07	3.77	4.51	5.69	95	106	191	141	94	87	115.72	0.164894	0.329677	0.500168	0.616957	0.825248
GIPR	4.56	6.23	6.7	9.27	13.32	19.69	107	168	171	223	177	233	191.21	1.00982	0.338322	2.9848	0.00283768	0.0509978
PHF7	1.96	3.31	3.6	4.75	3.63	3.95	45	62	74	80	53	36	56.7712	0.290892	0.386477	0.752677	0.451644	0.721126
NISCH	99.46	98.66	152.5	102.68	141.29	209.69	4915	5090	7483	5273	4423	5210	5456.53	0.287176	0.272044	1.05562	0.29114	0.593516
STAB1	1.08	2.5	3.36	0.98	2.13	4.94	27.07	47.72	71.36	26.16	29.19	64.29	46.5984	0.350639	0.556877	0.629653	0.528922	0.771337
FUZ	11.65	16.6	18.75	13.52	19.11	19.33	209.11	298.33	309.04	276.23	202.64	171.96	240.42	0.10173	0.276015	0.368567	0.712451	0.877407
SLC6A13	2.05	1.42	1.8	0.49	1.09	1.78	19	15	21	7	9	11	13.5242	-0.491758	0.721372	-0.681698	0.49543	0.751874
IDS	49.19	40.08	44.11	60.25	64.81	71.5	3576.33	3180.72	3321.44	5485.09	2995.74	2278.48	3397.78	0.435801	0.223119	1.95322	0.050794	0.259176
ZNF200	2.9	2.16	1.38	1.54	1.31	1.31	72	65	43	48	29	15	42.6829	-0.661917	0.469292	-1.41046	0.158405	0.446858
CD4	0.87	1.09	1.67	1.9	1.68	1.66	20	20	23	45	22	14	23.2101	0.683157	0.544823	1.25391	0.209876	0.509781
LRRC23	13.9	16.55	20.83	13.19	17.5	16.57	213.6	307.54	302.33	246.24	196.22	150.48	230.72	-0.0507763	0.28202	-0.180045	0.857117	0.945037
HFE	3.73	4.12	4.09	4	4	4.63	117	140	143	153	75	87	115.749	0.0414651	0.313564	0.132238	0.894796	0.960548
SCMH1	25.17	21.96	34.32	23.74	32.53	40.08	848.88	806.94	1169.61	958.89	720.85	753.87	875.161	0.258289	0.250328	1.0318	0.302164	0.603205
FYN	113.01	75.78	126.32	79.72	97.37	140.06	2598	1808	2877	2013	1304	1641	2000.78	-0.0861916	0.265055	-0.325184	0.745042	0.894889
HIVEP2	13.92	14.09	19.45	14.01	13.38	19.99	1935.26	1971.46	2717.07	2181.08	1200	1478	1861.47	-0.0107374	0.237993	-0.0451166	0.964014	0.986512
ELOA	54.21	37.09	53.68	40.78	36.61	74.63	2417.55	1840.89	2474.52	2262.69	1145.1	1657.97	1930.69	0.0222669	0.263234	0.0845897	0.932588	0.975405
LYPLA2	92.42	57.64	84.63	75.57	116.8	166.61	1702	1108	1639	1543	1422	1533	1540.18	0.519834	0.288916	1.79926	0.0719776	0.306839
CLCN6	35.01	15.7	29.87	22.87	31.5	54.55	1612.05	685.31	1366.75	1187.09	875.65	1156.72	1165.33	0.308865	0.331208	0.932541	0.351057	0.645675
MRC2	11.36	10.22	30.96	7.98	17.68	18.18	846.78	747.7	1936.57	683.88	716.89	683.96	906.315	-0.198946	0.332707	-0.597961	0.549866	0.78346
NME1-NME2	9.64	5.49	3.16	5.63	7.37	4.68	115.04	76.05	36.35	72.21	62.51	33.09	65.237	-0.0868126	0.476286	-0.18227	0.855371	0.944348
TSPAN9	8.54	6.11	8.42	8.57	14.52	13.19	512	376	498	565	475	416	482.022	0.525085	0.265315	1.9791	0.047805	0.251462
BTBD7	11.63	8.48	12.61	11.62	11.69	12.7	1319	947	1475	1425	741	575	1024.11	-0.0953296	0.237865	-0.400772	0.688588	0.866419
APBA3	13.24	20.95	30.01	14.82	18.51	26.28	288	428	494	338	255	263	338.328	-0.0314755	0.283733	-0.110933	0.911669	0.967077
MKS1	10.38	18.14	19.86	15.96	15.65	12.68	222	420	460	421	262	164	309.306	-0.00945269	0.300523	-0.0314541	0.974907	0.990145
ABHD5	21.12	19.51	18.33	13.16	11.03	15.67	583	527	487	413	208	170	372.882	-0.683679	0.26346	-2.595	0.00945896	0.103751
ANOS1	6.35	7.09	13.19	2.57	2.52	4.36	420	556	853	203	81	136	334.251	-1.69021	0.314458	-5.37499	7.65871e-08	2.45155e-05
AKAP8L	136.54	134.68	204.75	124.27	167.64	271.71	3129.35	3389.74	4666.35	3196.57	2411.44	3108.2	3321.49	0.148246	0.272136	0.544749	0.585926	0.808357
MBTD1	18.84	17.54	22.23	16.45	11.76	11.17	1241	1168	1437	1170	514	408	915.562	-0.563013	0.23914	-2.35432	0.0185564	0.151066
UTP18	25.63	28.22	29.68	34.13	28.92	16.74	632	577	642	858	401	218	519.219	-0.0487508	0.283325	-0.172066	0.863385	0.948086
RNF216	21.02	17.86	24.15	19.14	23.26	34.02	1443.62	1393.35	1821.89	1556.79	1175.86	1371.79	1473.59	0.302283	0.257519	1.17383	0.240463	0.542899
TTC19	29.8	27.03	42.34	31.74	25.6	27.23	947.4	962.69	1342.56	1116.91	528.55	473.53	841.258	-0.25926	0.229151	-1.13139	0.25789	0.56195
PTBP1	173.83	130.88	189.27	185.92	269.5	258.14	6959	5451	7490	8217	6430	5213	6642.14	0.433988	0.226892	1.91275	0.0557799	0.271378
DPF1	2.01	1.32	4.46	1.55	2.67	5.75	59	29	81	54	43	50	52.8289	0.304509	0.453323	0.671726	0.501758	0.755825
SYT7	8.74	3.18	5.26	9.56	14.32	11.99	587	256	376	715	681	479	540.528	1.05765	0.327238	3.23204	0.00122909	0.0298634
LARS2	6.52	6.43	8.31	10.29	12.19	12.52	450	466	646	777	547	411	546.465	0.566985	0.233244	2.43086	0.015063	0.135303
PIK3C2A	59.11	43.38	54.54	62.27	42.28	34.09	5717	4327	5493	6856	2595	1628	4090.06	-0.240887	0.28508	-0.844982	0.398121	0.682292
PLAUR	15.63	20.95	22.01	30.41	44.86	30.47	239	299	324	545	447	241	352.794	0.912177	0.271118	3.3645	0.000766828	0.0226024
ANLN	12.19	6.06	11.7	8.36	7.98	7.6	739	353	648	569	260	180	424.069	-0.478515	0.311262	-1.53734	0.124211	0.398539
WIZ	23.1	18.1	27.11	28.57	38.16	41.35	1405	1076	1683	1658	1544	1409	1504.56	0.640013	0.263872	2.42547	0.0152887	0.136549
RABGAP1	23.36	21.85	35.42	25.16	25.09	24.23	1526	1480	2166	1877	1068	796	1410.06	-0.0937693	0.219998	-0.426228	0.669942	0.854901
DCN	5.56	4.7	20.89	15.86	20.14	3.1	113	96	252	283	150	24	138.635	0.261816	0.486711	0.537929	0.590626	0.810927
QPCTL	8.41	8.85	9.5	14.12	21.36	14.1	178	232	234	411	326	195	266.464	0.930477	0.274961	3.38404	0.000714287	0.0214815
PPP5C	41.29	52.52	73.17	54.05	59.25	74.74	1049.31	1221	1686.07	1327.89	917	918.96	1166.33	0.132615	0.240128	0.552269	0.580764	0.805592
CEP68	3.56	4.74	6.81	4.8	4.31	4.09	235.4	346.51	458.95	361.84	208.31	143	275.151	-0.173329	0.282457	-0.613646	0.539449	0.778016
MAP4K3	31.67	24.37	30.36	31.04	24.61	27.3	1162	1098	1431	1568	641	443	980.221	-0.19058	0.261127	-0.729839	0.465489	0.732849
TMEM159	38.41	25.43	31.77	39.64	48.09	42.28	535	393	453	593	390	294	435.937	0.266015	0.25509	1.04283	0.297028	0.598958
GABRA3	4.09	0.48	0.83	1.47	2.7	1.53	193	26	43	76	43	42	68.8539	-0.362697	0.58487	-0.620132	0.535171	0.775579
BRCA1	5.02	4.57	6.27	5.54	6.11	5.56	223	247	382	349	188	105	232.536	-0.0685138	0.296035	-0.231438	0.816974	0.926302
ERCC1	56.72	70.39	75.84	60.98	82.98	67.75	995.86	1234.48	1321.41	1095.88	843.15	656.78	1000.69	-0.0262439	0.23289	-0.112688	0.910278	0.966549
SEMA3B	58.63	54.7	75.16	75.16	124.83	140.02	2011	2079	2790	3123	2896	2608	2683.29	0.817389	0.251772	3.24654	0.00116817	0.0289066
MBTPS2	5.1	5.5	6.97	8.28	10.11	7.24	308.5	344.34	409.31	578.26	350.49	217.15	357.832	0.463774	0.25294	1.83353	0.0667235	0.294677
PRICKLE3	21.31	20.79	19.51	22.09	36.95	40.67	480.15	432.25	452.72	593.86	532.98	470.52	510.811	0.686833	0.268564	2.55742	0.0105451	0.109859
EXTL3	9.5	5.39	10.66	14.62	19.79	14.88	910	604	972	1392	1124	751	971.635	0.816326	0.252904	3.22782	0.00124739	0.0301579
NR1H4	0.38	0.51	1.33	1.03	1.91	1.42	13	15	33	30	20	17	21.024	0.581726	0.58452	0.99522	0.319629	0.618453
ELOVL5	92.53	61.6	87.2	69.89	57.55	59.98	3489	2400	3244	2926	1414	1187	2296.63	-0.387922	0.239325	-1.6209	0.105039	0.368512
ALOX5	4.62	2.73	2.59	4.43	6.72	2.5	93	76	62	124	98	33	79.4388	0.46346	0.413024	1.12211	0.261814	0.566491
CALCOCO1	43.7	24.66	32.7	29.64	47.21	84.99	1425	873	1195	1254	1088	1528	1295.59	0.67246	0.323558	2.07833	0.0376792	0.222858
UBR7	17.22	10.44	14.13	13.29	13.31	15.84	764	494	638.68	700	420.79	353	545.326	0.0133636	0.257489	0.0518998	0.958609	0.984641
MAP4K5	33.68	34.68	44.39	40.82	32.93	28.06	1771	1919	2350	2291	1062	779	1585.27	-0.227877	0.234326	-0.972477	0.330813	0.628623
EHD3	0.71	0.79	1.53	1.34	1.32	1.35	48	56	105	102	58	49	67.4692	0.410781	0.381262	1.07743	0.28129	0.58529
PSMC4	70.66	59.66	80.06	57.27	71.14	75.32	1420	1248	1593	1272	882	820	1174.89	-0.0887145	0.225754	-0.392969	0.694342	0.869218
MAN2B2	6.27	5.81	8.27	8.69	14.19	14.12	423	472	704	695	620	541	589.567	0.702538	0.26702	2.63103	0.00851263	0.0979473
CLDN11	4.47	3.6	5.42	7.97	8.18	4.64	110	87.97	121	229	123.73	60	117.441	0.681812	0.340805	2.00059	0.0454362	0.244933
SLC25A39	82.22	65.94	94.77	74.09	106.46	116.1	1465	1289	1765	1518	1257	1067	1386.99	0.222905	0.236249	0.943514	0.345418	0.641111
MVP	50.15	59.36	61.52	57.86	94.94	125.16	1647.65	2129.57	2269.05	2260.89	2114.62	2247.41	2195.92	0.637452	0.276869	2.30236	0.021315	0.163507
NUB1	31.49	18.37	25.77	25.58	31.84	36.01	886.75	553.5	764.45	798.45	486.37	397.87	627.29	-0.01113	0.256408	-0.0434071	0.965377	0.987086
PGM3	44.07	34.07	41.69	45.14	36.3	30.73	1690.06	1782.27	1817.29	2361.52	1008.5	567.4	1428.3	-0.16745	0.279949	-0.598147	0.549742	0.783368
RWDD2A	3.18	4.49	4.44	4.09	3.13	2.67	168	248	236	242	107	75	166.941	-0.317254	0.313095	-1.01328	0.310924	0.612322
CLK1	135.63	151.63	174.34	133.64	83.81	68.8	3258	3654	3782	3484	1300	786	2463.16	-0.700868	0.287478	-2.43799	0.0147691	0.134826
POLR3B	2.86	4.83	5.75	4.43	4.6	3.26	168	297	340	292	175	93	213.278	-0.175912	0.319873	-0.549943	0.582358	0.806525
ANGEL1	11.44	9.35	12.66	12.28	19.43	17.4	730.96	665.69	860.75	901.88	797	656.96	781.157	0.523264	0.247478	2.11439	0.0344821	0.212264
RNF14	9.46	11.32	17.19	14.43	13.18	9.84	267	321	437.8	438.98	195	115.91	273.544	-0.150596	0.298905	-0.503827	0.614383	0.824174
DNASE1L1	5.45	7.31	6.29	7.85	12.49	7.23	167.2	248.36	199.83	262.19	232.09	124.6	205.102	0.405085	0.310672	1.3039	0.192268	0.491863
DDX11	25.69	32.52	51.6	36.17	53.04	69.01	807.01	1011.81	1460.01	1199.92	1063.28	987.88	1102.54	0.485022	0.268785	1.8045	0.0711532	0.304657
HEBP1	43.27	35.74	34.01	44.69	50.29	45.74	615	562	495	711.35	436	341	516.717	0.192329	0.253967	0.757299	0.448871	0.719614
GPRC5A	37.85	21.89	29.19	31.13	44.76	55.44	2625	2036	2574	2771	2065	2377	2457.24	0.466562	0.259781	1.79598	0.0724978	0.307761
MAMLD1	2.3	1.91	4.98	1.36	1.85	2.79	133	106	262	97	76	96	123.062	-0.366387	0.37577	-0.975028	0.329546	0.627549
TACC3	26.84	16.1	36.95	20.19	25.03	35.66	864.46	459	1072	725	544	571	695.635	0.104001	0.299824	0.346873	0.728687	0.886088
UFL1	15.41	21.59	20.9	25.86	16.31	9.76	880	1300	1239	1690	627	309	922.189	-0.159346	0.328583	-0.484948	0.627713	0.831676
POLA2	3.83	3.76	6.14	4.3	10.08	4.55	62.05	74.36	104.43	105.99	83.11	42.12	76.3681	0.341545	0.365352	0.934838	0.349872	0.644978
ZC3H3	10.36	8.94	12.26	10.96	19.67	24.26	466	427	563	561	581	590	558.696	0.769351	0.292486	2.63038	0.00852892	0.0980642
CAPN1	75.08	75.91	112.54	86.96	152.43	174.23	2517	2603.7	3397	3152.54	3085	2789	3008.23	0.582915	0.258477	2.25519	0.0241213	0.175644
ACP3	4.4	5.33	4.6	5.71	8.13	6.85	108	119	114	174	126	76	118.504	0.515147	0.313967	1.64077	0.100846	0.361648
MDH1	142.07	110.93	117.8	122.93	105.08	71.5	2265	1851.13	1837	2170.62	1061	591.46	1521.9	-0.363585	0.277433	-1.31053	0.190017	0.488235
SLC30A9	34.85	32.29	39.4	39.26	28	20.55	1428	1396	1573	1810	682	455	1127.36	-0.321252	0.277087	-1.15939	0.246297	0.549712
MTMR11	29.37	31.44	42.82	35.45	51.5	54.75	889	1122	1314	1220	1011	835	1065.24	0.337342	0.243103	1.38765	0.165244	0.455204
COX15	6.2	5.01	6.79	10.75	8.27	6.31	276.1	285.76	282.61	519.92	208.4	136.9	269.095	0.298922	0.299751	0.997233	0.318651	0.61751
CCDC88C	12.72	12.09	21.62	13.93	21.22	32.75	889	757	1338	1038	824	1074	1010.33	0.503953	0.294396	1.71182	0.0869299	0.337614
YAF2	12.24	10.55	11.55	8.72	9.7	9.57	180	182	197	208	61	54	133.964	-0.541003	0.346868	-1.55968	0.118836	0.389838
ZMYND11	33.67	31.34	43.41	33.14	32.53	25.33	1778	1683	2261	2038	1001	703	1473.4	-0.284123	0.232076	-1.22427	0.220851	0.521423
WAS	1.42	1.91	1.57	1.39	2.33	2.77	20	30	36	27	28	25	28.1947	0.388895	0.523284	0.743181	0.457372	0.725907
DPEP1	0.42	2.08	4.33	4.03	7.68	4.57	9	30	60	97	106	46	60.968	1.815	0.515865	3.51835	0.000434236	0.0155085
BID	24.39	18.42	20.13	22.32	20.27	14.76	416	358	434	507	270	144	333.823	-0.0845098	0.281532	-0.300178	0.764041	0.903943
MATR3	292.92	216.61	238.13	239.7	182.4	161.8	9633.9	7601.09	8320.44	8991.82	3723.91	2671.74	6332.79	-0.457977	0.261106	-1.75399	0.0794323	0.323902
NPC1L1	14.93	19.82	23.55	22.65	37.89	53.65	1034	1444	1647	1776	1713	2000	1705.69	0.943879	0.298462	3.16247	0.00156434	0.0345185
XYLT2	12.99	19.01	22.99	17.92	23.91	23.26	519	915	1013	874	710	586	764.798	0.282185	0.277334	1.01749	0.308918	0.610249
RGPD5	10.7	7.14	17.29	10.07	7.39	10.45	945.66	665.79	1575.1	995.81	422.28	432.96	774.818	-0.405931	0.283876	-1.42996	0.152729	0.43933
STMN4	1.15	1.67	4.24	2.02	1.21	4.52	19	29	67	37	16	41	34.5816	0.251403	0.567915	0.442677	0.658	0.848613
NUDCD3	25.05	20.36	30.8	29.55	38.91	32.08	987	940	1519	1324	949	742	1053.5	0.239831	0.23254	1.03135	0.302375	0.603279
ISL1	36.48	25.49	29.18	13.61	13.73	22.65	1180	874	954	502	281	394	660.67	-0.921745	0.284555	-3.23925	0.00119843	0.0294184
CHDH	4.98	6.69	10.79	6.53	6.66	7.85	451.9	765.88	1012.32	589.61	445.45	393.06	587.074	-0.181646	0.284157	-0.639243	0.522665	0.767679
IL20RA	0.89	1.24	2.43	2	1.56	1.59	42	60	90	88	35	28	53.0301	-0.0152917	0.421967	-0.036239	0.971092	0.989768
GLT8D1	30.59	42.93	41.61	42.4	35.23	25.46	585	812	758.11	908	450	272.08	593.601	-0.10176	0.2724	-0.373569	0.708725	0.875175
ATP2C1	73.74	52.4	70.18	82.03	55.36	49.94	2697.84	2180.18	2473.13	3009.44	1415.99	898.87	1982.88	-0.175445	0.256967	-0.682755	0.494762	0.751689
IGF1	2.09	1.86	2.26	1.1	1.87	3.66	89.7	106.17	145.15	85.91	39.66	41.65	78.6892	-0.639629	0.350583	-1.82447	0.0680806	0.29816
SLC38A5	1.65	2.39	1.45	5.37	9.05	4.45	21	34	36	113	86	31	54.2496	1.68924	0.446682	3.78174	0.000155737	0.00774088
RALBP1	17.19	11.65	14.52	16.84	17.91	14.7	1053	734	884	1144	692	480	805.917	0.146605	0.250593	0.585032	0.558526	0.790265
RUFY3	62.73	59.77	118.6	55.3	42.78	58.96	1546	1630.59	2863	1602.54	691	703	1381.09	-0.636982	0.254858	-2.49936	0.0124416	0.120905
WWTR1	82.71	50.62	81.48	57.17	55.1	105.25	3417.33	2576.29	3322.9	2678.47	1365.67	1791.64	2437.36	-0.259426	0.250989	-1.03361	0.301317	0.602758
AGPS	13.37	10.06	14.05	15.51	15.43	11.42	610	637	744.52	1053.25	422.9	244	574.585	0.0473304	0.291296	0.162482	0.870926	0.951588
CXorf56	9.53	7.88	6.85	10.38	9.01	7.66	254	200	218.98	309	144	104	194.851	0.0337872	0.295585	0.114306	0.908995	0.966098
TTC27	9.12	10.17	10.58	11.82	13.02	8.41	336	373	415	465	272	166	322.295	0.026925	0.259379	0.103806	0.917323	0.96999
ZNF582	1.35	1.53	2.13	1.33	0.7	0.83	27.01	19.66	28.32	21.03	8.03	8.34	17.1897	-0.686758	0.62568	-1.09762	0.272371	0.57579
VSIG2	9.55	8.27	8.79	1.63	4.11	5.33	147	133	136	28	41	44	83.6413	-1.34449	0.42063	-3.19637	0.00139168	0.0321571
PHLDB1	11.14	13.68	26.12	12.67	20.37	20.29	592	616.4	1066.54	607	529.35	434	623.407	-0.0515892	0.26941	-0.19149	0.848142	0.941955
PRDM11	2.66	3.26	7.56	3.99	5.33	5.88	353	465	979	525	432	389	509.514	0.0907434	0.318373	0.285022	0.775627	0.909844
SYT13	0.91	0.52	0.6	1.13	2.11	1.05	50	40	42	92	41	40	50.1785	0.72763	0.408735	1.7802	0.0750436	0.314252
SNAI2	1.24	1.28	2.06	2.56	2.32	0.99	43	41	65	88	45	8	44.1411	0.173167	0.531341	0.325905	0.744496	0.894512
CD74	52.43	61.94	103.56	85.77	140.76	129.29	945.29	1135.16	1824.1	1697.41	1622.41	1237.79	1438.43	0.715433	0.26991	2.65064	0.00803401	0.0950364
ZRANB1	23.76	13.16	18.51	20.77	21.13	19.59	1237.54	816.44	969.6	1184.13	682.23	562	881.693	0.0448379	0.253576	0.176822	0.859648	0.946393
NCDN	9.66	5.66	9.68	8.07	10.94	16.01	351	257	385	362	325	332	344.509	0.530998	0.292675	1.81429	0.0696326	0.301561
ADGRA2	0.84	0.62	1.99	1.28	1.87	1.33	78.36	63.61	189.03	141.39	119.52	69.77	107.676	0.464266	0.387102	1.19934	0.230397	0.532722
ZFP64	5.17	8.22	10.23	11.13	15.02	12.31	206	356	416	504	361	245	344.943	0.591849	0.284929	2.07718	0.0377851	0.223237
MNAT1	52.17	60.09	64.6	49.43	31.3	26.4	622	750	759.6	666	259	181	493.499	-0.67588	0.281787	-2.39855	0.0164601	0.141226
SAMD4A	30.67	5.97	16.01	10.29	12.12	21.48	1972	432	1004	874	470	619	867.706	-0.385697	0.406098	-0.949764	0.342232	0.638767
MRE11	16.43	9.91	15.5	11.33	9.18	8.04	788	628	909	745	314	235	554.837	-0.539763	0.26267	-2.05491	0.0398873	0.229062
PLEKHB1	42.12	37.35	57.94	30.39	39.67	39.7	812	664	984	657	456	448	648.249	-0.21155	0.243005	-0.870559	0.383995	0.671398
SERPINB1	60.57	60.94	59.38	83.26	59.6	35.31	1328	1439	1352	2029	824	417	1140.58	-0.100479	0.305008	-0.32943	0.74183	0.893244
SLC7A9	5.09	5.59	11.03	4.72	4.46	10.55	88	97	193	83	48	87	96.0228	-0.268834	0.40297	-0.667133	0.504687	0.757318
SPAST	18.86	12.29	17.01	16.82	11.15	11.41	931	740	811	1017	364	282	639.908	-0.321537	0.287226	-1.11946	0.262945	0.567058
NRXN3	14.84	17.39	21.32	21.34	20.62	20.38	817	1021	1194	1324	724	579	908.321	0.160285	0.226807	0.706701	0.479753	0.741098
OSBPL5	8.42	12.75	17.96	10.56	19.98	30.93	317	392	551	377	411	510	447.553	0.611478	0.335688	1.82157	0.0685204	0.298825
AQR	21.86	23.83	28.79	22.21	19.75	20.98	1333	1306	1643	1513	753	642	1133.48	-0.204789	0.218556	-0.937006	0.348755	0.644256
CPS1	3.85	3.41	12.35	8.68	8.03	7.28	310	270	868	688	396	272	442.117	0.32403	0.343698	0.942774	0.345797	0.641307
FHL1	0.9	0.42	2.97	1.94	2.28	0.82	27	14	75	47	29	8	30.0273	-0.0974777	0.620456	-0.157107	0.875161	0.952755
RTF2	46.17	41.41	51.34	49.74	47.7	44.09	957	974	1055	1179	644	483	844.11	-0.0253717	0.225345	-0.112591	0.910355	0.966549
NLRP2	16.88	17.23	28.83	17.54	22.81	23.54	682	776.97	1277	887	673	545	784.23	0.0771697	0.254385	0.303358	0.761617	0.903406
SLC45A4	11.29	4.91	6.72	6.45	8.75	15.34	842	341	571	598	447	644	593.56	0.442177	0.357901	1.23547	0.216655	0.517625
RNF10	109.94	89.54	98.19	102.42	145.06	141.49	3049	2209	2590	3024	2108	1891	2465.95	0.254153	0.240289	1.0577	0.290194	0.592191
ZNF839	8.89	17.95	19.73	14.16	17.73	14.19	309.53	655.68	637.23	483.49	359.88	273.23	438.515	-0.0998535	0.299831	-0.333032	0.73911	0.891645
ZDHHC6	46.77	37.58	44.64	41.94	35.41	28	1092.93	955.09	1100.73	1071.75	478.15	331.24	778.16	-0.448589	0.256091	-1.75168	0.0798296	0.32461
GRAMD1B	0.39	0.97	1.72	1.74	3.61	2.51	35	71	144	138	70	53	80.925	0.45844	0.428094	1.07089	0.28422	0.587414
RNH1	42.55	48.08	56.07	44.94	67.06	77.37	1116	1203	1472	1282	1120	1201	1258.83	0.425095	0.266047	1.59782	0.110083	0.375988
NDUFS1	20.88	15.29	20.57	25.08	22.55	19.51	796.77	598.68	788.28	1102.83	536.01	338.24	658.116	0.161016	0.263771	0.61044	0.541571	0.779832
RB1CC1	31.83	23.73	25.38	20.73	13.28	18.75	2532	1411	1768	1755	623	633	1348.6	-0.638926	0.296931	-2.15177	0.0314157	0.202256
ERP44	22.83	18.44	20.68	24.85	24.47	21.52	1546	1308	1411	1889	1073	777	1290.82	0.154404	0.231416	0.667213	0.504636	0.757318
ALAS1	59.13	40.91	36.26	46.1	59.02	56.51	1715	1130	971	1526	1068	930	1226.57	0.274786	0.289568	0.948952	0.342645	0.638867
BIRC3	10.07	4.25	3.51	8.11	5.24	4.91	484.87	219	133	432	172	102	243.79	-0.0441077	0.437229	-0.10088	0.919646	0.971354
AKAP11	7.79	7.75	10.91	9.66	6.6	5.42	1100	1146	1551	1530	603	408	970.717	-0.297366	0.270643	-1.09874	0.271883	0.575745
GLRX2	6.81	7.88	8.47	9.47	5.53	7.56	217.67	266.26	265.63	269.58	73.55	64.62	174.886	-0.64121	0.346363	-1.85127	0.0641314	0.288402
SNAPC1	18.84	11.01	10.27	13.2	8.68	8.27	675.44	413.67	371.12	531.14	201.54	158.21	366.045	-0.461245	0.333822	-1.38171	0.167061	0.457931
DERA	20.5	19.24	23.82	25.84	13.59	14.71	417	422	514	533	153	134	329.018	-0.478219	0.313313	-1.52633	0.126928	0.402742
STRAP	104.92	61.62	69.55	91.43	78.39	66.97	2563	1493	1641	2533	1275	859	1651.29	0.0099642	0.288249	0.0345681	0.972424	0.990081
ABCC2	10.01	6.4	19.08	16.45	15.01	24.58	435	333	641	871	487	573	564.456	0.899027	0.267853	3.35641	0.000789607	0.0230194
DEF6	14.45	21.88	26.09	17.25	23.3	24.43	384	635	646	527	413	380	492.76	0.119848	0.277562	0.431787	0.665897	0.852425
PLEKHO1	39.74	31.49	59.92	35.53	45.7	46.6	797	646	1112	727	547	494	699.888	-0.0721186	0.25069	-0.287681	0.773591	0.908998
GCLM	7.81	4.3	5.26	7.25	8.81	3.68	262	215	267	372	183	100	219.904	0.111177	0.301746	0.368445	0.712542	0.877422
UBR2	12.89	10.39	14.39	11.42	9.6	10.12	1438	1215	1618	1430	694	602	1098.49	-0.298484	0.224994	-1.32663	0.184631	0.481124
EHD2	1.91	1.82	2.8	4.81	6.85	4.23	49	92	128	256	173	110	136.776	1.40543	0.344224	4.0829	4.44776e-05	0.00309506
DEPDC1	1.6	1.1	2.25	1.97	1.13	0.54	72	73	105	118	40	21	64.6	-0.234838	0.426104	-0.551129	0.581546	0.806065
CCDC28A	4.57	3.03	3.93	3.31	3.67	2.74	75	52	65	61	39	25	50.3356	-0.257946	0.409439	-0.63	0.528695	0.771337
RRAGD	10.13	12.29	11.72	24.03	20.79	11.78	328	410	370	802	420	181	400.808	0.613398	0.313008	1.95969	0.0500321	0.257232
HSF2	60	39.81	48.84	40.89	31.5	45.83	1761	1227	1295	1234	528	587	1044.19	-0.530161	0.268341	-1.9757	0.0481887	0.251881
PHF20	15.01	7.91	13.31	12.14	18.28	20.43	1024	592	869	957	518	489	718.222	0.036315	0.264287	0.137408	0.890708	0.959078
NR1H3	18.4	28.33	20.15	27.57	32.79	25.84	260	390	331	403.03	300	205	311.113	0.28133	0.275963	1.01945	0.307989	0.609515
TYMP	21.11	22.55	23.3	14.33	21.51	28.19	397.76	460.19	466.58	315.69	282.13	277.75	363.587	-0.120525	0.28143	-0.428259	0.668463	0.854055
NCAPH2	38.73	34.06	42.03	29.92	43.8	53.72	994.25	854.5	1059.22	871.18	721.48	679.84	860.223	0.106923	0.250863	0.426222	0.669946	0.854901
TOMM34	20.98	15.63	21.59	24.64	29.05	22.9	565	441	586	745	507	329	518.557	0.368638	0.244405	1.5083	0.131477	0.409909
SEC63	113.53	88.88	114.68	93.32	100.29	99.82	3334.88	2791.2	3238.25	3515.53	1831.21	1572.12	2599.42	-0.0839073	0.219339	-0.382547	0.702056	0.873069
KPNA6	24.11	8.98	14.4	16.4	15.77	24.1	2494	981.51	1514.26	1921.04	1066	1340.87	1547.65	0.20625	0.328915	0.627062	0.530619	0.772471
VIM	1519.61	1124.24	1544.44	806.52	1050.96	1331.31	38283.2	29901.9	39320.1	22995	17233.1	17930.4	26680.8	-0.425846	0.242356	-1.75711	0.0788999	0.322635
RTEL1-TNFRSF6B	3.07	3.18	3.67	2.48	3.84	6.47	238.55	257.49	286.16	222.31	200.79	271.13	254.214	0.35413	0.329795	1.07379	0.282918	0.586769
FAS	4.66	4.84	3.39	6.12	5.44	3.83	96.98	111.46	100.14	151.3	78.17	39.55	91.0856	0.0986653	0.36006	0.274025	0.784066	0.914115
RNASET2	44.21	67.62	59.01	67.61	71.21	55.22	641.48	999.57	832.41	1085.4	672.87	432.95	753.382	0.174387	0.262735	0.663735	0.50686	0.758766
CD44	29.75	23.07	14.45	14.51	26.85	14.87	691	568	427	391	321	186	414.081	-0.539354	0.304087	-1.77369	0.0761149	0.316667
KCNG1	3.79	3.17	3.19	4.94	7.9	7.71	114	97	92	161	145	117	126.443	0.919965	0.329271	2.79395	0.00520687	0.0739308
AGPAT4	21.63	15.8	25.33	13.14	15.31	23.04	1603	1489	2100	1131	728	1122	1329.48	-0.299045	0.286413	-1.0441	0.296438	0.598523
BTN3A1	8.23	9.11	10.94	13.33	13.18	10.17	289.1	374.09	423.15	509.86	294.12	197.3	334.941	0.23805	0.257934	0.92291	0.356054	0.649577
MIPEP	16.3	15.57	21.28	15.4	13.77	12.62	473	387	557	488.38	286	181	372.866	-0.215254	0.254989	-0.844172	0.398573	0.682655
PRKCH	5.2	4.23	7.21	3.77	4.89	5.76	222.04	177	303	183	123	101	175.232	-0.365374	0.285321	-1.28057	0.200343	0.499999
IFNGR1	78.51	35.13	46.24	58.25	41.65	41.67	2107	996	1256	1788	737	586	1173.54	-0.209856	0.316738	-0.662552	0.507617	0.758848
B4GALT7	12.11	16.85	20.36	15.59	20.65	23.42	272	387	492	394	321	297	359.8	0.287583	0.280422	1.02554	0.30511	0.606231
VRK2	19.79	21.81	25.92	23.07	20.15	14.62	480.29	554.18	636.47	625.94	310.76	184.12	433.363	-0.265914	0.268351	-0.990919	0.321725	0.620869
VEZT	117.55	101.2	126.22	87.12	61.37	64.72	3753	3249	4154	3316	1381	1131	2608.45	-0.630421	0.238252	-2.64603	0.00814431	0.0959748
POU2F2	1.09	2.33	1.44	0.81	1.34	2.17	50	53	98	30	39	80	61.0762	0.226394	0.521928	0.433765	0.664459	0.851864
BRD9	12.95	11.55	18.28	13.31	13.72	15.55	409.94	411.79	670.76	516.97	311.04	285.77	417.738	-0.00159311	0.249503	-0.00638512	0.994905	0.998071
SNX1	119.17	81.77	113.74	80.73	80.02	96.37	3024	2415	3388	2512	1551	1544	2315.06	-0.234633	0.223262	-1.05093	0.293291	0.595702
TBPL1	61.22	26.24	37.44	30.79	22.25	22.89	646.78	331.4	425.63	383.06	163.49	123.38	319.164	-0.78411	0.324233	-2.41836	0.0155907	0.137786
ARNTL2	7.21	2.59	6.25	5.25	4	3.18	375	147	331	295	115	81	204.977	-0.512597	0.365964	-1.40068	0.161311	0.449475
BCLAF1	76.39	55.59	64.36	68.45	57.18	62.84	3706.22	3057.81	3861.09	4193.6	1743	1185	2741.95	-0.29773	0.258472	-1.15188	0.249369	0.553278
SLC39A9	21.76	16.49	18.01	20.35	18.57	14.38	1344	1027	1085	1589	698	451	971.38	-0.0638477	0.277668	-0.229943	0.818136	0.926598
TFB1M	14.28	24.37	21.06	20.8	17.33	14.58	228.57	343.57	415.53	313.87	142.88	96.98	236.133	-0.515591	0.301212	-1.71172	0.0869477	0.337614
RABEP1	28.13	18.66	26.14	20.99	18.96	19.65	1658.21	1180.57	1521.42	1415.09	677.05	561.51	1098.76	-0.384336	0.243875	-1.57596	0.115036	0.384132
HMGB3	59.42	43.84	83.57	61.84	54.27	49.77	1291	1040	1790.99	1473	755	545	1074.72	-0.219203	0.243173	-0.90143	0.36736	0.659286
NUP160	39.72	28.35	40.82	31.8	27.26	28.95	2618	2005	2604	2377	1271	1017	1877.62	-0.278443	0.224901	-1.23807	0.215692	0.51617
BAK1	8.59	5.05	8.3	6.78	9.97	6.85	255.84	157.94	248.82	226.72	192.23	108.85	193.583	0.0787143	0.307306	0.256143	0.79784	0.918466
IKZF2	9.1	5.04	6.6	4.43	2.68	3.66	922	536	696	509	147	135	441.919	-1.2102	0.331665	-3.64886	0.000263403	0.0111234
GRN	112.7	144.46	171.48	157.57	279.61	261.19	2308	3013	3631	4042	4110	3374	3558.06	0.859832	0.264354	3.25258	0.00114362	0.0285995
FAM13B	15.45	12.53	17.85	12.11	8.55	7.66	1015.36	862.81	1192.45	875	381	296.72	708.056	-0.666923	0.248181	-2.68724	0.00720455	0.0898744
ARHGAP31	2.34	2.21	3.52	1.98	2.05	4.03	310	256	384	294	176	209	264.779	-0.042297	0.274816	-0.153911	0.87768	0.953327
CENPQ	5	3.48	4.29	6.27	2.94	1.51	118	86	102	166	45	19	80.0057	-0.25175	0.463025	-0.543708	0.586643	0.808546
SARS1	101.46	76.45	89.46	99.16	99.76	98.45	2498	1939	2164	2755	1591	1259	1976.06	0.122249	0.230135	0.531206	0.595276	0.813542
RANBP3	55.76	26.71	41.28	43.51	56.87	104.93	1692	1030	1447	1576	1282	1566	1485.31	0.579362	0.297183	1.94951	0.0512341	0.259919
ARID4A	28.76	17.04	22.3	17.45	14.92	15.92	1766	1256	1394	1386	621	585	1101.03	-0.442904	0.256104	-1.72939	0.0837394	0.331499
EIPR1	8.14	6.16	8.58	9.54	7.86	9.83	144	134	194	197	101	86	136.354	0.0715606	0.292215	0.244891	0.806541	0.920865
PNPLA6	32.63	22.98	43.17	29.77	48.34	77.97	823	640	1040	883	915	1019	930.824	0.711984	0.30353	2.34568	0.0189922	0.153134
IFT88	18.17	25.56	26.46	15.49	11.75	11.84	529	761	766	505	250	179	458.456	-0.810042	0.263636	-3.07257	0.00212222	0.0415743
ALG1	6.45	8.41	7.98	10.56	11.71	13.6	129.79	167.18	167.06	242.23	161.1	125.85	165.198	0.583213	0.283477	2.05736	0.0396517	0.228365
ZCCHC8	23.82	25.75	29.9	19.83	16.43	22.19	756	818	931	745	343	338	614.896	-0.458495	0.233864	-1.96052	0.0499354	0.256982
ABCF2	13.45	6.2	13.1	10.76	10.74	15.68	444.88	298.55	563.33	400.59	311.44	328.18	388.311	0.1544	0.288162	0.53581	0.59209	0.811822
CHPF2	26.3	20.4	29.34	26.97	40.31	39.83	1312	945	1369	1443	1217	990.46	1223.42	0.460903	0.248636	1.85372	0.0637787	0.287466
LRRC7	0.76	0.95	2.24	0.99	0.35	1.51	54	72	95	69	21	30	52.3384	-0.535671	0.425033	-1.26031	0.207559	0.507793
FUT8	31.97	32.61	45.84	37.63	31.79	31.47	1239.62	1280.13	1702.34	1577.8	750.84	636.55	1129.3	-0.160513	0.224838	-0.713903	0.475287	0.738183
UBA6	59.37	48.86	66.57	45.79	40.49	40.28	2907	3031	3635	2629	979	829	2126.85	-0.820353	0.25083	-3.27055	0.00107337	0.0276194
GAB2	6.25	2.63	5.51	6.09	8.53	8.3	537	238	480	588	473	382	456.156	0.644134	0.309252	2.08288	0.0372621	0.221785
ATP6V0A1	24.88	23.7	25.97	29.72	36.1	59.77	1153	967	1119	1453	1023	1255.5	1199.88	0.67063	0.265058	2.53013	0.0114021	0.114991
PIAS1	53.29	31.53	44.56	33.91	32.55	44.67	2729.97	1628.99	2085.59	2032.14	996.3	1013.57	1667.69	-0.314867	0.26294	-1.19749	0.231118	0.533293
SLC4A7	26.44	14.25	24.17	20.38	14.38	14.86	1997	1254	1844	1825	700	539	1253.72	-0.455071	0.280242	-1.62385	0.104407	0.367299
APBA2	13.65	13.89	20.92	15	20.92	19.34	612	683	973	778	609	490	679.133	0.176228	0.243122	0.724853	0.468542	0.734971
MAP2K3	55.06	40.57	57.78	53.78	79.83	130.61	1439	1124	1465	1572	1413	1832	1560.55	0.782975	0.299924	2.61058	0.00903885	0.100603
TMSB10	3945.88	5125.75	4873.79	3664.04	3147.94	3022.84	20486	27883	25495	21354	10606	8384	17805.2	-0.542293	0.232338	-2.33407	0.019592	0.155695
ASTE1	2.25	2.97	2.22	3.09	3.56	1.96	73.16	113.82	80.87	117.56	76.01	19.13	75.3621	-0.0592945	0.448572	-0.132185	0.894838	0.960548
RNF19A	25.16	16.46	22.75	22.72	22.61	18.11	1221.35	843	1155.03	1313.51	663.03	360.6	866.542	-0.166366	0.278816	-0.596686	0.550717	0.783975
PEX3	13.19	14.91	15.78	19.66	11.53	7.91	328.93	321	331.89	425.94	188	101	262.746	-0.192731	0.308465	-0.624808	0.532097	0.773147
GABARAPL2	133.94	81.23	99.56	110.32	102.03	98.47	1799	1127	1342	1614	851	698	1188.75	-0.0916667	0.260575	-0.351786	0.724999	0.884166
SH3YL1	96.29	87.63	108.15	103.84	104.71	89.99	2199.25	2184.13	2427.47	2686.08	1349.97	1012.86	1875.26	-0.101391	0.223107	-0.454453	0.649503	0.842885
FAM136A	35.11	45.33	53.17	58.53	49.97	32.44	937	1235	1396	1706	838	484	1033.89	0.0674542	0.266244	0.253355	0.799994	0.919308
VCL	56.16	22.63	41.15	37.26	42.53	58.9	4279.48	1835.18	3130.15	3143.72	2076.68	2349.16	2791.2	0.152376	0.307657	0.495279	0.620403	0.827463
DEPDC1B	7.04	4.5	9.55	7.01	5.99	4.08	208	151	272	236	106	56	156.713	-0.368207	0.338264	-1.08852	0.276366	0.580305
DAPK2	1.63	1.34	4.31	0.95	1.74	2.87	44	44	130	32	26	25	45.8692	-0.879922	0.489581	-1.7973	0.0722886	0.30738
NSMAF	14.79	17.69	27.92	18.51	15.98	16.98	565	718	983	803	354	279	571.436	-0.325294	0.261537	-1.24378	0.213581	0.513667
ADSS2	24.29	20.33	24.4	27.52	20.31	17.58	813	639.91	781.87	1004.96	419	318	622.778	-0.0671833	0.264022	-0.254461	0.799139	0.91897
TIMP2	28.53	21.82	39.18	34.37	52.55	54.4	1325.58	1054.5	1807.51	1780.42	1577.47	1320.21	1504.58	0.63914	0.254658	2.50979	0.0120802	0.119201
RFC1	46.02	28.27	38.55	36.79	34.16	17.05	1809	1445	1514	1880	927	599	1285.45	-0.188289	0.25942	-0.725808	0.467957	0.734663
TBC1D23	16.12	10.84	13.47	14.81	8.31	9.57	761	579	656	785	271	188	495.424	-0.445117	0.307582	-1.44715	0.147856	0.433941
CUL3	59.99	66.31	89.23	65.3	53.81	47.8	1970	1944.45	2473.05	2346.75	1234	866	1701.98	-0.182052	0.22314	-0.815865	0.414577	0.6932
MYOM2	2.53	2	2.57	2.16	2.45	2.48	25	25	28	26	16	14	21.5978	-0.086328	0.550959	-0.156687	0.875492	0.952755
CYP46A1	1.71	3.39	4.02	2.29	2.9	4.39	36	69	85	51	40	52	55.4238	0.0977644	0.443589	0.220394	0.825564	0.930373
ZZZ3	20.29	25.83	28.18	22.87	18.27	11.73	1168	1567	1679	1592	627	373	1065.56	-0.509404	0.290911	-1.75106	0.0799353	0.324644
USP2	3.62	1.04	1.73	1.39	3.39	4.75	102.9	44	76	60	55	70	69.8064	0.237642	0.442158	0.537459	0.59095	0.811046
TUBG2	17.24	23.88	35.14	23.38	30.39	38.4	383.8	571.94	793.91	580.77	451.59	458.55	537.49	0.25635	0.285344	0.89839	0.368978	0.660791
RPL26L1	39.61	43.64	56.06	39.49	27.95	30.97	327.86	378.11	452.12	365.53	144.25	122.27	274.349	-0.563994	0.27787	-2.02971	0.0423861	0.235552
FLT4	2.63	3.38	3.69	3.81	6.19	2.94	65	114	154	143	142	69	113.792	0.530889	0.369511	1.43673	0.150793	0.437529
NSUN2	47.17	41.11	74.43	49.69	57.63	63.16	1448.98	1236.96	2057.98	1728.97	1070	915.96	1360.24	0.0607657	0.225698	0.269234	0.78775	0.915542
FBXO42	22.33	21.8	29.72	28.09	31.86	36.96	1138	1109	1394	1487	979	853	1143.39	0.279811	0.215417	1.29892	0.19397	0.494032
MFAP3	13.39	8.23	9.89	9.09	9.86	10.85	327	193	247	318	185	120	222.627	0.0362745	0.304823	0.119002	0.905274	0.964493
MRI1	3.81	2.11	2.6	2.83	4.22	6.27	93	70.23	82.86	97	64.86	73	80.8695	0.368343	0.358046	1.02876	0.303593	0.60443
METTL1	8.11	13.18	12.46	8.92	15.66	12.18	137	176.99	191.92	158	137	84	143.89	0.00238187	0.306418	0.00777329	0.993798	0.997485
AGA	18.14	14.86	12.97	9.39	8.74	8.07	297	278	286	234	96	68	192.163	-0.829572	0.304424	-2.72505	0.00642917	0.0842854
PI4K2B	16.64	16.92	17.84	21.59	17.41	10.73	752	841	806	1124	409	243	640.923	-0.203081	0.305847	-0.663995	0.506693	0.758765
BOD1L1	21.14	19.96	29.51	22.39	22.25	17.27	1893	1635	2410	2388	1297	1009	1691.32	0.0265365	0.218588	0.1214	0.903374	0.963954
MAT2B	23.04	21.9	25.35	29.77	19.57	11.83	666	678	737	957	357	166	541.352	-0.274483	0.330468	-0.830589	0.406206	0.687825
EDC4	91.94	79.91	92.41	78.1	135.86	225.24	2721.08	2123.05	2887.33	2683.48	2529.99	3044.19	2787.36	0.620506	0.292365	2.12236	0.0338071	0.210293
TRIO	53.8	56.83	101.27	55.39	59.15	84.47	3421.97	2839.91	5165	3667	2434	2560	3266.97	0.0631408	0.245987	0.256683	0.797423	0.918466
VCAN	179.29	148.24	301.49	246.8	279.43	257.02	19275.9	15511.1	33373.4	29501.9	16230.6	14074.4	20460.2	0.219175	0.249588	0.878148	0.379864	0.669007
CLEC16A	15.55	10.45	15.56	9.7	12.03	21.74	1134	658	1097	766	513	803	829.33	0.0318145	0.318251	0.0999668	0.920371	0.971927
CDH1	309.62	203.92	311.05	319.45	466.29	521.54	14572	10467	14778	18338	13286	11765	13979.6	0.556389	0.230819	2.4105	0.0159307	0.139252
MTREX	26.62	26.29	27.87	41.53	39.68	34.13	1371.95	1345.74	1377.05	2112.14	946.65	687.68	1244.15	0.168416	0.246886	0.682161	0.495137	0.751866
DNAH5	2.65	3.22	4.17	2.11	1.68	3.6	541	753	923	351	204	274	473.349	-0.960011	0.281912	-3.40535	0.000660788	0.0205358
ZFYVE16	19.54	13.99	19.41	20.75	14.76	12.72	1396.8	1191.49	1527.58	1715.92	629.94	437	1057.51	-0.305284	0.278708	-1.09536	0.273361	0.576967
RIPOR1	24.12	19.56	33.83	41.4	60.58	51.34	839	635	987.95	1447.9	1368	1104	1119.71	1.14923	0.260057	4.41916	9.90854e-06	0.00093838
RAI14	32.52	27.03	40.82	30.43	27.75	22.65	2120	1924.47	2714	2327	1231	799	1731.01	-0.29704	0.233354	-1.27291	0.203048	0.502829
PNKP	49.08	45.73	73.62	42.12	58.61	76.71	647.36	649.41	980.53	645.06	513.19	536.77	654.422	0.0626957	0.264222	0.237284	0.812437	0.923468
PHLPP2	3.21	3.61	5.9	3.97	3.33	3.77	331.63	384.51	605.32	447.24	221.45	163.11	332.891	-0.313703	0.272347	-1.15185	0.249381	0.553278
SPDL1	11.14	7.99	9.61	11.5	7.16	4.65	308	275	305	347	137	79	222.122	-0.40396	0.320141	-1.26182	0.207015	0.50747
STAU2	36.27	20.5	26.52	28.8	21.2	26.01	1016.47	718.09	879.23	991.31	381.1	386.51	685.599	-0.260533	0.267779	-0.97294	0.330583	0.628383
SLC66A1	5.13	7.55	11.89	7.71	13.75	11.55	118	173	255	197	197	135	179.554	0.436234	0.325865	1.33869	0.18067	0.476773
CTNS	9.47	6.16	10.06	9.22	10.92	12.85	311.66	213.83	340.57	330.77	252.74	247.01	284.734	0.397816	0.281953	1.41093	0.158264	0.446663
RTN4R	4.19	4.47	8.64	5.54	9.6	7	104	119	220	161	154	99	141.435	0.376672	0.335944	1.12123	0.262189	0.566942
PHF23	40.95	22.56	36.41	31.29	39.02	49.43	956	527	813	792	531	566	692.489	0.156248	0.282008	0.554053	0.579543	0.804613
CDH10	2.19	3.96	2.24	6.49	4.66	2.69	77	146	80	308	131	49	125.077	0.891544	0.428736	2.07947	0.0375741	0.222858
INPP4A	8.08	4.78	9.69	5.67	7.08	8.82	617	435	797	632	347	340	505.205	-0.0805374	0.255068	-0.315749	0.752193	0.899426
RAB27B	2.87	2.05	4.37	2.94	1.93	1.49	285	213	409	302	100	56	202.17	-0.738377	0.360988	-2.04544	0.0408119	0.23147
PSMA4	146.25	96.72	115.28	116.73	77.41	70.48	1816	1295	1510	1686	680	491	1156.16	-0.422558	0.27631	-1.52929	0.126192	0.402173
LSG1	44.17	21.96	37.02	24.39	27.03	27.71	919	552	803	648	387	366	587.457	-0.301926	0.263329	-1.14657	0.251559	0.555339
PARP3	11.01	10.55	12.2	9.84	14.37	16.5	230	225	260	232	169	160	210.162	0.0856385	0.273299	0.313352	0.754014	0.900398
TNC	4.8	3.03	3.64	2.86	5.94	4.55	291	145	366	241	219	157	231.614	0.0911482	0.330367	0.2759	0.782625	0.913154
THAP3	19.02	32.22	46.36	27.79	32.24	53.4	316.39	550.21	783.35	435.92	322.11	454.12	474.074	0.0873274	0.335738	0.260106	0.794782	0.917857
TDP1	12.06	11.67	11.8	17.17	16.36	10.95	330	373	367	577	294	159	332.866	0.239091	0.286323	0.835037	0.403697	0.685826
AIFM2	8.64	9.71	11.88	9.1	14.16	12.67	340	409	469	413	367	254	371.953	0.204367	0.261687	0.780958	0.434827	0.709725
SPATA7	16.95	22.52	21.2	26.74	15.76	11.31	435.67	621	542.14	785.17	273	162	431.82	-0.166973	0.327062	-0.510525	0.609684	0.821752
MED17	35.14	36.78	40.49	27.67	26.55	32.7	1116.34	1295	1346	1028.88	546.39	523.87	923.584	-0.464158	0.224514	-2.06739	0.0386976	0.225138
RETSAT	13.07	10.07	13.36	17.25	20.07	23.59	450	402	495	713.99	513	480.95	520.617	0.778294	0.242449	3.21014	0.00132671	0.0315045
CAPG	47.53	44.97	54.18	55.73	62.92	51.5	725	720	829	893	631	435	689.507	0.17678	0.227837	0.775907	0.437804	0.711737
AP2S1	102.56	119.43	128.12	110.44	118.14	98.68	945	1189	1203	1142	731	511	914.984	-0.112605	0.230594	-0.488328	0.625318	0.830419
TG	1.69	2.15	1.74	2.17	0.62	0.6	29	27	32	35	19	6	22.7439	-0.265227	0.580351	-0.45701	0.647664	0.841453
ADAM28	15.69	15.77	30.42	14.72	12.98	20.06	464	500	844	472	247	243	429.984	-0.502818	0.259982	-1.93405	0.0531066	0.265036
BARX2	5.43	3.42	3.02	3.09	3.21	3.39	141	93	79	90	54	47	81.1526	-0.353065	0.383318	-0.921075	0.357011	0.650126
DCUN1D1	20.02	11.41	12.65	16.15	11.59	10.93	878	626	644	822	271	173	519.856	-0.553215	0.3318	-1.66732	0.0954514	0.352329
JADE2	8.52	13.72	15.22	16.26	18.45	22.97	595	1009	1141	1089	873	779	920.126	0.462103	0.273833	1.68753	0.0915005	0.345826
TRIT1	28.87	27.79	31.84	26.34	24.05	17.15	551	684	763	679	357	202	501.39	-0.375003	0.267975	-1.39939	0.161695	0.449505
CUL7	31.17	36.17	42.53	39.5	65.77	69.55	2239.83	2629.3	3013.24	3270.08	3059.92	2730.18	2916.52	0.685413	0.253212	2.70687	0.00679204	0.0866427
CTNNA1	251.43	226.36	357.28	237.28	285	347.78	9868	8373	11727	10529.8	6742	6211	8685.38	0.0669592	0.211808	0.316131	0.751903	0.899345
PHKA2	67.47	76.8	82.89	72.76	102.31	145.54	2667.47	3083.44	2986.63	3247.53	2327.73	2900.26	2930.18	0.4274	0.264128	1.61815	0.105629	0.369198
CNTLN	2.96	2.38	3.26	2.31	1.51	1.4	162	186	236	189	59	53	133.517	-0.676719	0.338824	-1.99726	0.0457967	0.245553
EPHA3	2.55	3.82	3.27	4.25	3.19	1.7	197	323	259	377	151	61	209.077	-0.186291	0.377755	-0.493154	0.621904	0.828064
HSPA5	239.43	258.17	268.77	348.57	470.2	408.52	13157	14865	14881	21502	16737	11973	15663.6	0.637586	0.221513	2.87832	0.00399799	0.0632291
DSG2	41.96	30.42	35.79	70.64	57.71	44.25	3377.66	2536.77	2889.6	6320.78	2988	1872.59	3216.42	0.631335	0.262181	2.40801	0.0160395	0.13948
GEMIN8	12.67	18.22	17.7	13.61	16.02	12.15	187	270	247	234	148	90	186.357	-0.223425	0.295554	-0.755956	0.449676	0.719994
OFD1	50.39	72.66	75.35	47.11	38.7	47.36	1628	2437	2470	1618	906	835	1551.33	-0.573646	0.237111	-2.41931	0.01555	0.137786
GPM6B	6.71	3.31	4.86	2.95	2.55	2.67	305	170	230	159	54	54	147.426	-1.11289	0.350842	-3.17205	0.00151369	0.0340739
WDR37	10.49	8.34	10.61	10.9	11.58	13.49	676	566	679	729	490	434	587.727	0.194292	0.23566	0.824458	0.409679	0.689766
YTHDC2	12.58	11.63	19.49	10.21	10.01	7.51	840	848	1385	844	394	318	707.292	-0.62896	0.249967	-2.51617	0.0118636	0.11801
CTPS2	33.04	30.77	46.66	40.87	31.09	25.04	1208	1139	1413	1605	780	587	1063.77	-0.00949446	0.229461	-0.0413772	0.966995	0.987983
ATP6V1H	43.64	28.55	41.25	37.28	46.78	39.76	1105	737	908	1136	620	493	803.977	0.0583018	0.252317	0.231066	0.817264	0.926492
POLR2B	196.71	142.88	171.59	122.62	113.5	139.4	6975.4	4357.16	5189.43	4804.5	2705.39	2586.95	4257.19	-0.334956	0.25416	-1.31789	0.187539	0.484916
FAM214A	26.71	26.75	36.21	19.81	15.61	25	1001.61	964.09	1100.49	825.11	363.8	494.36	751.242	-0.475467	0.252807	-1.88075	0.0600053	0.279425
ARAP2	3.21	2.05	6.57	2.45	1.59	2.96	320	214	508	233	105	109	225.902	-0.829558	0.311624	-2.66205	0.00776665	0.0933924
TPR	65.09	56.51	84.37	54.62	52.5	59.34	5629.89	4394.6	6058.7	5210.8	2682.96	2335.99	4148.17	-0.291713	0.217699	-1.33998	0.180252	0.476483
CP	137.43	181.21	144.24	115.29	108.92	189.26	5614.19	7657.21	5183.45	5306.67	2978.25	4215.62	5102.5	-0.136517	0.289469	-0.471613	0.637203	0.836348
KIAA0556	18.79	16.62	29.87	17.86	19.57	34.06	1126	1032	1734.96	1098.84	865	1077	1155.41	0.16172	0.283464	0.570513	0.56833	0.796997
DTNBP1	13.04	21.73	28.99	17.99	20.32	19.4	252	431	567	388	255	188	329.295	-0.178351	0.290173	-0.614637	0.538794	0.77788
XK	2.67	2.69	3.22	2.49	1.59	2.83	195	206	237	204	75	110	161.99	-0.346121	0.308296	-1.12269	0.26157	0.566116
C12orf4	3.95	6.4	7.8	5.48	5.57	3.62	173	272	339	291	136	59	192.63	-0.406316	0.35378	-1.1485	0.250763	0.554652
SCML1	44.5	34.96	38.8	79.32	50.44	50.49	1868	1496	1659	3624	1260	989	1719.59	0.475479	0.280292	1.69637	0.089816	0.342589
WWC3	14.02	6.61	14.1	8.54	9.73	16.81	1098	548	1236	855	591	779	846.452	0.124591	0.315777	0.394554	0.693172	0.868709
MAP4	63.28	41.82	65.33	58.6	79.14	93.26	4588	2862	4547	4491	3557	3355	3929.12	0.387623	0.258889	1.49726	0.134326	0.414238
GOPC	29.73	23.43	26.87	30.07	24.46	20.15	1919.94	1584.92	1748.39	2178.97	1022.93	693.87	1437.09	-0.134361	0.252224	-0.532706	0.594237	0.812886
ROS1	33.13	21.31	32.85	13.11	14.56	24.51	2558	1902.79	2684.62	1281	778	1174.73	1655.14	-0.664939	0.282785	-2.3514	0.0187031	0.151647
USP28	21.41	17.43	25.06	18.09	27.87	14.52	789	723	918	865	461	281	630.102	-0.271456	0.249161	-1.08948	0.275942	0.580044
HDAC9	1.46	0.95	1.5	2.36	1.9	0.39	83	77	113	164	57	16	76.2238	-0.0066721	0.469777	-0.0142027	0.988668	0.995448
TSPAN17	13.84	14.35	24.92	16.4	18.83	17.97	411	413	732	482	350	283	428.784	-0.0340256	0.262442	-0.12965	0.896843	0.960962
NOP16	41.07	40.52	54.93	46.51	40.95	52.77	467.8	483.14	626.09	589.82	300.9	314.65	446.686	0.00406619	0.238314	0.0170623	0.986387	0.994471
CC2D2A	9.28	13.67	17.64	11.38	10.73	10.04	428	526	659	571	288	239	426.201	-0.194363	0.245926	-0.790331	0.429335	0.70571
RRM2B	13.35	10.71	10.22	13.84	8.71	9.06	555	401	482	616	262	175	387.979	-0.171054	0.289739	-0.590374	0.55494	0.787436
ZNF800	16.35	6.92	10.51	11.18	9.74	13.41	550	295	388	412	195	195	323.591	-0.273604	0.301812	-0.906538	0.364651	0.657212
SNX29	3.22	1.8	4.04	2.22	2.7	3.65	322	208	437	275	203	226	273.671	0.0294031	0.306897	0.0958074	0.923674	0.972727
MRPS10	9.56	6.9	9.52	9.6	5.63	4.69	275	208	276	310	105	72	189.669	-0.391894	0.333427	-1.17535	0.239854	0.542022
GUCA1A	0.42	1.03	0.47	1.89	2.04	1.24	9	23	10	45	28	14	21.6842	1.35925	0.622628	2.18309	0.029029	0.19456
RSF1	32.66	33.89	45.93	37.04	30.62	37.17	2170.02	2282.77	2938.78	2634.72	1239.19	1039.08	1925.54	-0.246595	0.221473	-1.11343	0.265523	0.569264
VPS13D	18.42	13.79	24.8	18.18	16.68	20.01	1650	1324	2141	1759	970	895	1391.18	-0.101287	0.225068	-0.45003	0.652689	0.844895
CELF2	26.47	18.46	34.06	13.65	12.27	19.39	2176	1753	3112	1383	639	755	1500.52	-0.939977	0.24789	-3.79191	0.000149492	0.00754422
FAM120A	33.12	30.76	42.3	38.69	48.13	55.03	2037.87	1941.13	2673.8	2651.82	1629.95	1419.37	2006.28	0.182351	0.209521	0.870323	0.384124	0.671398
R3HDM1	14.14	13.03	22.93	18.84	18.68	18.71	808	665	1171	959	567	408	723.749	-0.0668915	0.242511	-0.275829	0.782679	0.913154
COL9A2	85.6	93.99	116.53	71.07	110.11	208.44	3163	3651	4416	3048	2589	4182	3634.61	0.363414	0.321076	1.13186	0.257692	0.561826
KITLG	52.95	41.4	61.21	45.76	31.6	34.32	4022	3261	4701	3926	1401	1236	2829.68	-0.579883	0.258253	-2.24541	0.0247417	0.178535
ERCC8	9.2	6.06	7.63	6.57	5.23	4.4	266	206.9	262.46	251.7	100.26	55	173.398	-0.596522	0.336619	-1.7721	0.0763781	0.317267
ADAMTS6	9.1	9.21	30.86	6.12	4.4	9.3	727	904	2456	621	266	407	797.977	-1.18402	0.357613	-3.31091	0.000929942	0.0253125
H6PD	8.86	10.32	15.84	13.63	19.79	20.29	1149	1407	2074	1986	1668	1399	1631.46	0.601041	0.25269	2.37857	0.01738	0.146095
VAMP3	65.12	46.17	48.27	74.31	61.11	45.8	1772	1336	1394	2293	1118	664	1360.06	0.138572	0.274649	0.504543	0.61388	0.823981
PER3	0.81	1.71	1.08	1.15	1.27	2.09	66.38	84.9	95.67	92.62	43.03	40.58	67.0324	-0.121906	0.364679	-0.334282	0.738166	0.890991
UTS2	0.81	1.68	1.29	2.1	1.17	0.12	7.62	18.34	20.88	19.38	6.97	1.42	10.8198	-0.579376	0.854757	-0.677825	0.497882	0.753461
TNFRSF9	8.1	3.2	4.21	10.02	3.91	4.24	199	65	73	169	61	37	94.0971	-0.128584	0.477142	-0.269488	0.787554	0.915464
EPN3	5.44	6.3	9.89	5.92	10.32	10.01	188.95	232	326.94	234.43	233	199	237.616	0.332254	0.303812	1.09361	0.274124	0.578121
LTBP1	6.73	5.42	10.11	5.52	7.16	7.31	542	364	768	496	379	298	457.743	-0.0627919	0.275339	-0.228053	0.819605	0.927481
RCN1	122.87	117.26	132.12	162.85	144.08	109.52	3790.73	3850.15	4077.46	5719.77	2839.27	1713.09	3475.99	0.107833	0.246953	0.436656	0.662361	0.85081
RFC2	25.42	24.89	28.16	24.6	28.32	20.73	378	428	444	449	242	148	327.444	-0.252088	0.266195	-0.947003	0.343637	0.639742
ARID1B	38.81	35.97	66.74	38.29	51.61	72.3	2721	2635	4453.46	3244	2354	2638	2988.58	0.238241	0.25798	0.923487	0.355754	0.649518
CLPTM1L	67.81	42.66	64	57.9	83.78	77.57	1197	859	1351	1365	964	739	1060.06	0.263439	0.235475	1.11876	0.263244	0.567058
NEDD4L	190.32	96.59	160.34	104	96.86	162.06	6682.38	3479	5311	4515	2424.73	3208	4156.42	-0.184254	0.288055	-0.639648	0.522402	0.76749
PPP1R3F	3.54	3.34	4.2	3.23	4.45	4.05	126	95.76	119.47	137.54	111.82	75	110.389	0.340156	0.322228	1.05564	0.291133	0.593516
HEXB	62.65	53.67	73.54	100.4	88.86	67.48	1306.59	1150.87	1414.52	2272.01	1128.14	719.94	1277.46	0.399736	0.244473	1.63509	0.102031	0.363969
PTCD2	1.62	2.79	2.63	3.07	3.17	1.81	93	135	191	187	90	55	116.605	-0.00455793	0.345773	-0.0131819	0.989483	0.995838
JKAMP	28.31	27.3	27.71	37.89	33.62	20.01	574.36	599.81	613.09	837.42	392.78	209	503.503	-0.0381054	0.286298	-0.133097	0.894117	0.960361
DKK3	19.27	9.8	13.81	15.61	22.4	15.92	680.96	336.69	468.88	589.64	399.13	288.56	451.879	0.15766	0.299284	0.526792	0.598338	0.815776
ARHGEF5	13.02	12.85	16.32	15.89	19.7	23.5	702.79	732.43	960.88	974.17	823.16	768.01	843.248	0.574266	0.250758	2.29012	0.0220144	0.166711
NFE2L3	27.93	17.88	25.32	27.99	24.67	24.28	843	493	757	956	489	334	614.79	0.0906321	0.274908	0.329681	0.741641	0.893244
MCUR1	13.12	15.8	21.81	14.67	16.25	14.24	399	424	531	552	282	194	374.809	-0.0616657	0.252356	-0.24436	0.806952	0.921137
LIMA1	45.52	28.6	35.91	33.83	31.32	34.11	2125	1349	1591	1831	1001	829	1398.11	-0.11905	0.256669	-0.463827	0.642771	0.839663
LETMD1	91.33	94.19	84.18	114.14	114.9	90.22	1823	2064	1702	2678	1424	931	1703.33	0.15853	0.251709	0.629812	0.528817	0.771337
SLC4A8	1.54	1.39	2.5	2.14	2.4	2.07	136	160	236	249	136	121	167.766	0.322583	0.286725	1.12506	0.260564	0.564886
MAPK9	28.51	16.62	25.53	20.8	23.04	21.07	985	674	1000	929	557	393	720.956	-0.135244	0.245274	-0.551402	0.581358	0.805985
BCAR1	45.12	24.06	38.22	46.78	76.74	103.03	1792	980.03	1598	2045.31	1952.04	2081	1851.97	0.984362	0.30536	3.22361	0.00126584	0.0304658
FAM160A2	21.01	26	34.38	21.67	32.43	33.63	700	892	1205	1025	933	681	905.425	0.382411	0.257938	1.48257	0.138189	0.419838
HERPUD1	70.52	121.32	123.58	100.06	114.98	90.91	1412	2479	2253	2212	1224	791	1632.38	-0.205491	0.267875	-0.767115	0.443013	0.715643
HOMER3	16.85	14.29	28.32	15.26	21.49	22.83	273.91	273.26	496.19	341.1	252	190.26	293.439	0.0284002	0.276001	0.102899	0.918043	0.97043
RAD51	4.54	3.53	5.32	4.8	4.59	3.23	73	76	103	109	60	31	70.7518	-0.00265563	0.372746	-0.0071245	0.994316	0.997749
POLQ	2.96	2.23	3.67	3.27	2.38	2.02	297	205	355	371	135	92	221.977	-0.244939	0.324213	-0.755487	0.449957	0.720139
PIK3CB	10.49	13.27	16.37	16.75	14.28	11.6	602	790	935	1132	558	404	701.571	0.183146	0.248197	0.737906	0.460571	0.729124
CYBA	189.92	286.23	247.53	189.35	238.81	201.51	1650	2571	2136	1844	1352	952	1690.42	-0.22276	0.252466	-0.882339	0.377593	0.667251
THOC3	33.16	30.94	41.37	51.34	59.6	37.26	527.66	451.33	563.69	750.85	556.04	290.56	513.257	0.420924	0.259329	1.62313	0.104562	0.367321
HEBP2	37.73	42.75	39.44	33.29	26.41	30.12	916	988.29	953	901.16	395	375	709.164	-0.446006	0.243148	-1.8343	0.0666099	0.294677
MPHOSPH9	10.68	14.2	16.39	14.59	10.08	9.37	378	422.87	540.34	539	157	125.37	325.751	-0.466068	0.320789	-1.45288	0.146257	0.43173
PLEKHA5	34.55	35.09	52.31	34.57	26.99	31.77	1543	1581	2171	1695	844	763	1347.92	-0.312236	0.219105	-1.42505	0.154143	0.440626
PRSS8	136.67	142.08	164.04	181.36	328.44	327.49	3286.88	3644.12	4009.33	4979.85	5139.4	4145.27	4396.54	0.867122	0.257153	3.372	0.000746237	0.0220767
SIKE1	22.31	23.79	22.54	23.98	26.26	12.87	730	611	744	911	327	162	528.209	-0.357972	0.330294	-1.0838	0.278454	0.582395
RRP12	24.65	14.82	23.29	19.86	27.93	48.36	1143	640.26	943.11	1050.56	812.12	1083.23	983.573	0.608864	0.313087	1.94471	0.0518102	0.261049
FNIP2	19.47	15.52	20.19	21.65	18.8	21.4	1715	1371	1838	2053	964	892	1406.63	0.0164007	0.227413	0.0721186	0.942508	0.979217
MSMO1	147.68	113.68	112.68	164.43	115.58	102.11	3957	3155	2954	5002	1889	1348	2861.2	-0.0443762	0.28687	-0.154691	0.877065	0.953235
TTC17	87.06	82.28	111.86	88.79	82.35	103.4	3364	3278	4164	3754	2037	1904	2955.24	-0.105294	0.206748	-0.509285	0.610552	0.822243
FOXN3	13.36	8.59	11.5	12.04	12.51	15.2	1243.48	754.31	1085.85	1298.5	772.11	580.49	926.468	0.147023	0.254805	0.577	0.56394	0.7939
AKR7A2	30.08	36.68	39.98	34.08	43.06	30.34	507.51	646.54	696.52	673.65	496.67	273.49	529.253	0.018447	0.257499	0.0716392	0.942889	0.979391
MRTO4	19.49	17.47	24.59	24.6	30.03	30.33	402	447	522	505	348	272	406.248	0.12132	0.237416	0.511003	0.609349	0.821752
NNAT	145.86	165.84	128.02	156.81	250.15	120.43	2132	2527	1894	2613	2357	907	2033.39	0.198277	0.303308	0.653716	0.513295	0.763077
USE1	15.99	20.96	23.39	17.86	15.76	19.33	150	216	240	179	97	96	154.939	-0.309891	0.296518	-1.0451	0.295977	0.598347
MCF2L2	0.66	0.98	0.87	1.31	1.33	1.17	13	13	10	55	39.89	14	24.6646	1.91686	0.585711	3.27271	0.0010652	0.0275866
LAMA3	39.86	34.49	63.97	35.81	30.79	72.61	2946	2255	3781	2646	1530	2358	2552.01	0.0272962	0.282307	0.0966897	0.922973	0.972727
AP5M1	25.92	9.58	15.94	18.66	10.93	13.72	776	433	513	683	222	174	430.132	-0.443885	0.336201	-1.32029	0.186737	0.48416
ANAPC4	14.77	22.43	33	14.79	14.08	12.82	510	727	1046	483	294	199	497.008	-0.838808	0.269927	-3.10753	0.00188656	0.0387107
KCNQ1	1.11	1.32	2.14	1.15	1.58	3.63	48.86	59.85	88	56	38.87	79.93	64.1164	0.386287	0.453459	0.851866	0.394288	0.679069
TRAPPC3	35.03	31.66	43.86	33.83	34.22	26.13	588	543	722	639	367	223	482.823	-0.248505	0.248914	-0.998357	0.318106	0.617276
THRAP3	68.88	57.62	84.29	61.73	65.49	71.64	2796	2452.97	3567	2944	1929.91	1694.95	2485.86	-0.00405792	0.214448	-0.0189226	0.984903	0.993845
PHPT1	322.33	554.7	434.5	374.98	380.16	363.6	3013	5563	4285	3912	2507	2091	3437.96	-0.20847	0.264983	-0.786732	0.431439	0.707353
ENTPD2	2.41	3.96	4.19	6.34	14.93	16.91	49	85	92	178	202	203	151.666	1.90103	0.369535	5.14438	2.68406e-07	6.22586e-05
ARID4B	34.06	24.69	33.63	27	20.62	28.24	2267.86	1837.69	2338.81	2053.72	879.07	960.63	1624.23	-0.375971	0.235588	-1.59589	0.110514	0.376606
OPN3	12.77	7.01	6.73	9.45	8.96	6.94	234.88	143.62	124.65	216.69	106.74	66.49	141.89	-0.0908978	0.364551	-0.249342	0.803097	0.920415
SDCCAG8	16.72	16.55	27.24	17.11	11.7	17.32	460.26	509.86	524.1	557.31	235.68	223.91	394.867	-0.228193	0.25478	-0.895648	0.370441	0.661964
PTPRN	1.83	3.68	3.42	2.84	3.55	6.55	51	90	73	63	45	52	62.0776	0.0284705	0.40724	0.0699109	0.944265	0.979826
HHAT	4.39	3.81	4.62	4.15	4.38	4.94	202	189	217	229	139	131	180.586	0.114148	0.272701	0.418581	0.675522	0.858824
KIF1B	19.47	15.3	22.66	20.63	18.93	21.84	2299	1833	2706	2742	1507	1403	2014.24	0.115035	0.218334	0.526878	0.598279	0.815776
FOXC1	2.02	0.96	1.24	0.48	0.44	1.54	113	56	70	30	16	46	53.8207	-0.860742	0.519325	-1.65742	0.0974338	0.356115
TBC1D22A	11.56	12.63	12.87	12.92	13.95	17.08	424	477	507	541	363	365	444.457	0.279401	0.247318	1.12972	0.258593	0.563175
SYNE2	49.66	37.05	55.56	32.83	36.39	57.4	4174	3219	5298	3159	1620	2124	3100.06	-0.444427	0.25075	-1.77239	0.0763291	0.317229
PLEKHH1	39.13	66	71	63.12	83.92	96.44	1828.15	3039.34	2849.76	3559.93	2710.24	2072.7	2686.66	0.53341	0.252991	2.10842	0.0349946	0.214183
ATP9A	12.92	13.84	18.95	22.72	25.7	24.64	1427	1584	2109	2840	1830	1467	1868.63	0.667714	0.214211	3.11709	0.00182646	0.037866
FAM168A	17.27	14.5	21.85	20.48	29.83	32.85	1535	1384	1990	2102	1602	1522	1709.05	0.551489	0.23508	2.34597	0.0189777	0.153093
RELT	9.79	4.93	8.81	9.02	17.41	22.74	446.3	222.51	371	445	428	504.38	429.944	0.924091	0.339995	2.71796	0.00656867	0.0854728
GALC	19.49	15.16	17.13	24.37	27.4	22.99	758	686	766	1192	699	476	745.627	0.44718	0.2334	1.91594	0.0553732	0.270554
NOP58	49.58	46.21	54.68	51.72	42.9	28.9	1066.46	1006.07	1041.48	1233.91	543.05	368.55	819.376	-0.251722	0.260855	-0.964986	0.334552	0.632248
SZRD1	48.77	35.43	48.44	53.56	67.03	56.23	2266.07	1614.52	2023.2	2734.99	1785.38	1261.03	1913.69	0.34262	0.235512	1.45479	0.145728	0.430827
KCNH2	1.07	1.14	1.52	2.98	4.25	4.18	46	54	77	155	138	102	101.425	1.61675	0.340595	4.74684	2.06621e-06	0.000285084
CUL1	28.59	31.46	44.92	34.72	31.28	26.93	1193	1368	1895	1626.54	861	584	1176.01	-0.188003	0.238596	-0.787956	0.430722	0.706873
FAM114A2	4.14	7.35	6.21	6.25	5.76	4.89	130	220	197	239	112	54	147.255	-0.158961	0.356201	-0.446269	0.655403	0.846516
CYFIP2	50.59	51.22	70.17	48.46	59.89	117.82	2202.97	2058	2577.96	2203	1585	2170	2165.08	0.297678	0.274633	1.08391	0.278403	0.582395
TAB2	68.15	39.91	52.42	56.66	52.49	59.74	3719	2293	2944	3470	1857	1780	2599.09	0.0357488	0.252151	0.141775	0.887258	0.957584
GINM1	17.83	13.1	14.02	19.6	16.01	11.67	472.99	346.99	366.98	555	275	165	345.279	0.035765	0.293603	0.121814	0.903046	0.963954
EIF2AK2	13.48	6.81	12.55	14.01	9.84	11.82	710.09	507	837.95	967	318.86	266	553.457	-0.133234	0.295774	-0.450458	0.65238	0.844642
USP36	24.35	22.2	34.68	39.54	46.41	44.68	1010	931	1310	1659	1339	1068	1242.65	0.770224	0.231225	3.33106	0.000865165	0.024208
KMT2C	26.3	21.85	36.65	22.99	21.58	32.65	4214	3536	5913.99	4195	2149	2370	3544.08	-0.237947	0.231719	-1.02688	0.304477	0.60536
MCOLN3	8.02	4.26	10.42	7.45	6.82	4.89	245	143	331	251	119	74	177.899	-0.364526	0.334817	-1.08873	0.276272	0.580305
PUM2	45.81	30	42.5	41.23	35.8	34.93	3325	2650	3445	3638	1679	1238	2497.77	-0.210548	0.238323	-0.883457	0.37699	0.667251
MRPL43	57.54	68.8	72.35	59.08	53.61	50.08	669.14	837.42	841.99	792.43	423.11	319.65	612.285	-0.267506	0.238672	-1.12081	0.262368	0.566949
ITIH4	14.69	9.25	11.79	6.15	8.88	27.49	121.71	109.32	153.3	56.9	65.39	163.64	118.46	0.228113	0.482582	0.472692	0.636433	0.835763
HPF1	14.94	17.3	18.43	16.1	11.15	10.04	233	291	298	290	116	86	202.154	-0.45033	0.30069	-1.49766	0.134223	0.414158
ZFR	55.01	54.04	75.38	53.41	37.33	43.03	2599	2461	3240	3026	1170	903	2055.7	-0.414964	0.25322	-1.63875	0.101266	0.362633
ZNF280C	1.76	2.09	2.88	2.17	1.32	1.25	115	124	159	132	47	31	91.6005	-0.649432	0.368457	-1.76257	0.0779732	0.31999
TRAF1	4.71	6.19	9.77	3.54	5.62	10.52	285	392	595	240	220	339	344.386	-0.0921153	0.359486	-0.256242	0.797764	0.918466
RC3H2	17.46	10.86	16.71	18.99	12.35	10.07	1705	1324	1786	2040	805	512	1256.31	-0.256535	0.279579	-0.917576	0.358841	0.65192
IL17RB	7.66	10.16	15	7.59	6.32	7.4	246	357	495	267	130	139	252.543	-0.635017	0.289061	-2.19683	0.0280329	0.191216
TRAF3IP2	33.54	25.16	30.46	30.88	40.57	34.25	828.55	628	656.21	949	750	513	723.235	0.463853	0.25894	1.79135	0.0732373	0.309768
GYG2	6.79	5.55	7.32	7.95	9.29	10.73	285	251	323	368	263	237	288.405	0.445387	0.256246	1.73813	0.0821887	0.328693
DCBLD2	37.5	27.53	47.92	22.71	19.6	27.38	2643.93	1889.42	3105.51	1841	841	845	1718.53	-0.749758	0.239339	-3.13262	0.00173254	0.0365941
SOAT1	27.35	14.38	19.28	19.55	19.61	23.67	1236	802	1022	1126	539	520	836.172	-0.137264	0.257013	-0.534074	0.593291	0.812451
PKP2	20.56	31.93	29.58	39.77	41.16	37.62	1069.85	1335.69	1270.27	2135.65	1206.79	1069.68	1342.35	0.637485	0.224733	2.83664	0.00455915	0.0685156
F7	0.2	0.48	1.22	1	1.1	2.03	8	21	43	36	20	42	29.7029	1.00399	0.61041	1.64479	0.100014	0.360324
GDI2	242.2	143.9	167.05	222	162.41	135.98	6306	4220.35	4455.75	6678.71	2783.69	1870.68	4116.34	-0.143252	0.28689	-0.499327	0.617549	0.825422
PRDM1	1.75	1.43	2.43	2.83	4.44	1.96	111	103	155	214	133	60	124.125	0.481234	0.335014	1.43646	0.150872	0.437607
ATG5	29.66	20.61	28.12	23.7	15.95	11.38	708	605	739	773	317	165	504.082	-0.459253	0.305263	-1.50445	0.132466	0.411592
PITHD1	55.82	45.68	64.87	59.38	56.71	62.2	1087	952	1283	1298	736	659	970.038	0.0851031	0.217474	0.391326	0.695556	0.869796
MTA3	36.26	38.75	47.27	42.61	46.62	38.19	958	1059	1342	1467	890	654	1028.1	0.221415	0.21937	1.00932	0.312821	0.614147
USP13	12.41	8.31	14.78	12.48	10.07	17.89	790	657	1086	982	444	428	690.67	-0.086576	0.243875	-0.355002	0.722588	0.882864
ATP11B	141.52	50.08	75.44	76.21	56.5	87.67	7000.04	3747.41	4934.32	5670.66	2230.48	2066.55	4009.28	-0.359438	0.287486	-1.25028	0.211198	0.511568
LAMC2	13.57	12.2	16.34	22.54	32.23	22.68	973	909	1195	1867	1498	920	1242.32	0.887702	0.232652	3.81557	0.000135867	0.00718992
CDK14	11.66	5.43	9.17	6.74	6.5	7.99	737	334	408	544	256	245	403.903	-0.172905	0.328664	-0.526084	0.59883	0.815961
SEC61A1	112.55	99.98	116.42	133.55	180.07	185.15	5348.79	5007.93	5541.03	7156.91	5618.13	4664.77	5630.82	0.565968	0.224328	2.52295	0.0116375	0.116194
PPP1R12A	30.58	24.29	34.88	34.72	32.2	33.12	1803.88	1665	2060.46	2227.73	860.69	716	1447.19	-0.246276	0.249462	-0.987229	0.32353	0.622368
CROCC	26.03	29.95	52.11	32.26	53.04	70.1	876.01	1060.45	1640.74	1129.59	1033.57	1266.57	1200.12	0.486477	0.304849	1.59579	0.110535	0.376606
POLR3E	30.29	23.02	34.15	31.03	35.44	34.45	893.02	728.66	1097.87	938.75	658.29	541.68	789.536	0.077389	0.230722	0.335421	0.737307	0.890612
ATP2B4	61.18	55.91	70.76	61.51	62.44	84.16	6190	5063	6488	7102	4222	4943	5646.67	0.306727	0.23513	1.3045	0.192064	0.491523
ZC3H11A	110.5	104.29	137.68	88.34	81.89	92.67	6981.45	7213.24	9188.2	6687.81	3154.79	2989.78	5637.64	-0.506628	0.212698	-2.38191	0.017223	0.145309
RIOK2	30.74	27.55	20.85	35.47	23.55	19.14	506.99	389	345	607	259	161	356.37	-0.01865	0.314502	-0.0592999	0.952713	0.982431
YIPF1	18.15	16.07	20.33	18.09	15.16	15.53	389	342	419	407	207	163	303.714	-0.221313	0.252782	-0.875506	0.381298	0.669436
NDC1	14.09	11.13	14.19	17.26	13.85	8.88	764	712	872	1161	488	292	665.896	-0.00309448	0.278559	-0.0111089	0.991137	0.99664
DGKG	1.64	0.52	1.11	1.48	1.26	0.51	39	45	66	58	35	17	40.5577	-0.0956671	0.449655	-0.212756	0.831517	0.93327
FLYWCH1	8.47	12.91	15.17	12.73	23.53	16.46	295	492	600	461	441	319	433.262	0.289526	0.294749	0.982281	0.325961	0.624803
UNKL	9.34	5.62	6.5	8.72	9.82	18.39	263.86	149.41	205.2	316.79	237.77	235.72	242.657	0.797751	0.309416	2.57824	0.00993039	0.106774
TBXAS1	8.64	9.93	12.47	10.2	11.37	16.37	187	222	238	266	172	177	209.888	0.352856	0.274593	1.28501	0.198787	0.498682
PARP12	5.21	6.53	13.55	7.05	6.17	9.81	125	167	354	211	110	103	166.546	-0.184992	0.343689	-0.538255	0.590401	0.810873
ALDH18A1	33.88	34.48	46.6	51.54	55.83	37.78	1532	1652	2039	2541	1656	926	1669.08	0.330432	0.23657	1.39676	0.162486	0.450693
TARBP1	29.26	51.66	69.13	40.61	31.23	33.81	1107	1634	2184	1564	815	719	1256.47	-0.284245	0.250034	-1.13683	0.255611	0.559648
GATB	12.2	12.86	18.62	17.55	17.03	17.36	344.68	416.33	569.25	552.84	316	264.82	396.062	0.162141	0.246265	0.658402	0.51028	0.761069
MXD1	15.7	6.37	8.91	17.74	14.75	14.58	906.67	449.68	645	1336.38	673	471.42	728.859	0.622058	0.297228	2.09287	0.036361	0.218617
CDK17	16.34	14.93	20.2	17.82	13.69	15.43	682	647	838	889	342	233	556.957	-0.29235	0.278945	-1.04806	0.294613	0.597077
DNAJC25	12.14	14.91	15.97	15.49	9.67	11.45	392.54	503.68	514.09	554.19	202.55	194.25	367.118	-0.26816	0.27675	-0.968963	0.332564	0.630425
SLC2A3	199.35	204.64	182.28	386.37	445.66	299.5	9752.7	10445.8	8828.04	22515.2	14776.9	7656.53	12298.5	0.956702	0.258405	3.70234	0.000213619	0.00969088
PSD	1.91	3.09	2.89	3.39	6.83	6.35	51.52	84.42	76.28	100.09	91.49	95.53	87.9198	0.923397	0.378309	2.44085	0.0146527	0.134548
CTDP1	19.16	12.4	21.14	15.96	23.36	38.97	847	515	847	732	612	781	744.058	0.458584	0.309234	1.48297	0.138083	0.419678
YBX3	222.8	288.98	278.26	223.34	247.74	266.5	3665.72	4402.97	4253	4047.98	2461.81	2042	3350.96	-0.147197	0.215996	-0.681481	0.495567	0.751874
STYK1	1.57	2.86	2.82	3.04	2.21	5.51	54	93	109	98	50	56	74.1122	0.0787478	0.374721	0.21015	0.83355	0.934607
WNK1	40.38	31.09	55.86	40.78	42.85	68.27	3805	2680	4704	4421	2809	3230	3597.08	0.361414	0.252709	1.43016	0.152671	0.43933
CCAR1	101.31	106.05	156.82	89.64	90.88	85.86	2345	2603	3810	2586	1402	1098	2153.73	-0.409606	0.224342	-1.82581	0.0678787	0.298052
OGFR	51.79	37.13	51.69	41.92	70.16	110.23	1865	1446	1998	1684	1678	2281	1929.89	0.641073	0.318409	2.01336	0.0440766	0.240536
PIGV	3.93	5.3	3.98	6.75	6.83	4.74	117	154	129	201	124	70	128.591	0.315871	0.322775	0.978611	0.327772	0.626146
PTPRU	34.81	20.18	29.94	29.8	56.69	62.54	1571	1096	1576	1809	1696	1659	1637.3	0.777794	0.275407	2.82417	0.00474039	0.0703151
SNRNP40	22.52	19.73	31.95	29.5	30.39	20.36	458	409	553	592	382	190	410.111	0.0586529	0.270287	0.217002	0.828207	0.931737
RIMBP2	6.84	8.15	14.3	5.74	5.95	15	336.97	367	836.87	314.91	201.96	293.95	372.572	-0.396889	0.341334	-1.16276	0.244928	0.547801
COL11A1	68.02	73.51	104.93	66.28	80.27	104.51	3645	3849	4828	4305	3166	2985	3765.96	0.212632	0.223916	0.949605	0.342313	0.638777
QSER1	16.75	16.67	25.24	22.08	20.48	23.48	1719	2030	2479	2889	1226	908	1756.87	-0.00568862	0.248022	-0.0229359	0.981701	0.992993
MPC1	22.75	22.33	27.03	20.23	11.14	18.93	252	268	317	268	76	104	197.029	-0.595515	0.316013	-1.88446	0.0595023	0.278013
ACAA1	137.15	113.9	138.44	116.71	146.91	255.93	2695.17	2361.33	2786.17	2637.87	1910.87	2793.2	2601.58	0.407122	0.288035	1.41344	0.157525	0.445597
BCAT1	24.97	27.94	31.17	49.12	42.78	31.29	2810	3709	3693	6443.97	2248	1084	3058.54	0.141785	0.329214	0.430676	0.666704	0.853033
HDAC7	39.23	30.14	47.42	38.98	69.78	85.15	1730.25	1570.18	2377.67	2020.73	2006.93	2138.72	2053.57	0.649223	0.28312	2.2931	0.0218421	0.165679
SPAG4	54.16	102.39	78.84	93.95	101.44	86.19	548	953	720	1022	643	472	713.593	0.308853	0.272059	1.13525	0.256273	0.560295
NCKAP1	64.19	40.1	49.81	61.06	52.85	39.61	3779	2606	3373	4414	1890	1319	2718.61	-0.0723858	0.265129	-0.273021	0.784837	0.914412
MRPS35	33.35	34.1	33.65	42.53	30.48	19.93	817	815	833	1184	456	242	667.918	-0.158356	0.309001	-0.512478	0.608317	0.821127
GUCY1B1	6.03	1.28	2.4	0.87	0.44	1.02	240	62	111	40	10	17	71.6336	-2.33162	0.520961	-4.47561	7.61943e-06	0.000766975
SFSWAP	36.02	31.78	52.06	37.21	46.23	53.3	1668	1510	2267	1803	1228	1180	1574	0.0730363	0.227731	0.320713	0.748428	0.897004
TNK2	30.97	31.75	45.46	26.66	47.27	86.2	1394.88	1523.78	2091.63	1344.52	1279.84	2105.77	1705.91	0.502197	0.341068	1.47242	0.140906	0.42399
MON2	20.69	20.99	32.07	26.91	18.51	18.83	1236	1477	1854	1913	907	707	1273.16	-0.0354729	0.234177	-0.151479	0.879598	0.954075
CDH3	62.62	63.3	93.8	68.02	95.56	97.84	2275.98	2112.95	3124.95	2692.95	2283.99	1787.99	2368.39	0.307235	0.23379	1.31415	0.188795	0.486674
GPBP1	147.7	109	117.53	124.49	85.55	78.41	4897	3722	3920	4695	1952	1452	3212.29	-0.354735	0.265352	-1.33685	0.181273	0.476884
DGAT2	0.78	0.86	1.14	1.03	1.47	1.81	25	26	37	34	31.66	22	29.4625	0.451339	0.496222	0.909552	0.363059	0.65599
ZNF112	1.48	1.96	1.46	1.73	0.94	0.57	50	65	68.44	47.71	16	6	37.2595	-1.16138	0.521274	-2.22797	0.0258823	0.182729
CS	156.12	112.26	153.66	152.97	195.92	212.42	5584.96	4321.76	5533.85	6380.67	4615.48	3988.91	5066.55	0.381581	0.225914	1.68906	0.0912085	0.345186
LTK	1.99	2.66	3.86	4.06	7.29	5.07	67	97	145	154	151	103	122.605	0.877821	0.345483	2.54085	0.0110582	0.11273
MRPS24	53.9	70.32	60.74	61.02	58.86	51.42	442	606	497	564	309.81	223	420.21	-0.158908	0.264379	-0.60106	0.5478	0.782094
ELMO2	14.48	13.3	28.88	14.86	16.07	23.8	477.83	511.66	976.12	625.74	385.59	468.71	559.279	0.0720983	0.287698	0.250604	0.80212	0.920415
WAPL	31.06	25.47	30.21	32.55	29.04	31.76	2075	1724	2000	2603	1299	1057	1722.57	0.110525	0.227095	0.486688	0.626479	0.831005
VMP1	182.54	68.38	81.34	94.14	75.34	79.89	8470	2443	2979	3860	1705	1539	3305.6	-0.679904	0.39032	-1.74192	0.0815232	0.327752
APPBP2	22.9	16.25	21.12	18.62	13.1	13.31	1464	1256	1507	1542	579	426	1038.64	-0.463635	0.270486	-1.71408	0.0865141	0.337146
POLD1	49.38	43.35	79.03	49.21	80.1	107.43	1351	1214	1708	1464	1490	1375	1474.89	0.527391	0.270485	1.9498	0.0512002	0.259919
EIF4B	329.77	230.66	258.48	350.56	332.23	263.04	14279.8	10594	11340.2	17666.7	8948.19	5547.72	10880.1	0.123989	0.260104	0.47669	0.633583	0.834815
SLC6A16	4.2	3.29	7.64	5.45	5.41	9.57	162	131	271	225	144	188	187.706	0.472369	0.32464	1.45506	0.145654	0.430827
BICRA	12.52	11.25	20.46	10.67	19	32.92	951	815	1447	893	905	1319	1104.82	0.542865	0.338677	1.6029	0.108957	0.374391
SPHK2	10.78	9.52	14.81	8.72	15.73	13.36	291.01	287.59	397.48	276.49	287.22	213.36	291.244	0.151318	0.285272	0.530433	0.595812	0.813788
RPL18	3043.37	3708.86	2839.22	3343.98	2958.27	2601.88	23191	29586	22161	28508	14778	11054	20591.8	-0.145931	0.247874	-0.588732	0.556041	0.788119
CA11	15.51	23.19	31.15	21.51	21.4	34.33	208	268	329	233	159	163	220.686	-0.0900825	0.280808	-0.320797	0.748364	0.897004
ISOC2	18.07	27.34	28.58	17.59	18.82	19.07	267	422	416	288	183	151	273.264	-0.432998	0.275069	-1.57414	0.115455	0.385231
U2AF2	125.91	121.12	169.49	135.52	229.17	248.41	3501	3374	4560	4083	3652	3142	3755.85	0.404222	0.240861	1.67824	0.0933003	0.348646
EPN1	70.28	63.36	72.33	73.25	150.85	135.6	1927.24	1905.37	2268.64	2374.29	2581.21	2084.97	2277.78	0.701522	0.265346	2.6438	0.00819816	0.0961256
MED29	17.28	21.89	23.47	20.51	27.31	31.33	449	500	586	605	450	409	500.232	0.373229	0.243309	1.53397	0.125037	0.400164
AHRR	1.43	0.53	1.52	1.72	1.07	2.24	38.05	16.59	42.35	38.13	20.95	31.84	31.4148	0.37231	0.524541	0.709783	0.477839	0.73993
ZNF275	4.37	4.78	4.85	6.97	7.95	8.01	389	447	437	699	460	369	468.399	0.65428	0.238475	2.74361	0.00607681	0.0814568
MTMR1	16.88	17.73	26.46	18.76	17.65	25.92	869	922	1328	1090	584	635	871.594	-0.0185139	0.234763	-0.078862	0.937142	0.976763
GPC1	29.84	24.24	39.29	32.11	46.28	57.87	1122	1117	1492	1319	1208	1214	1276.36	0.505179	0.264609	1.90915	0.0562428	0.272612
ADCK1	3.96	3.91	7.57	4.06	5.84	6.55	87	90	174	113	91	83	104.628	0.192442	0.349089	0.551269	0.581449	0.806002
HAGH	14.54	14.3	21.91	15.27	17.07	14.89	226	209.33	319.14	242.27	161.11	118	203.041	-0.129712	0.269763	-0.480837	0.630632	0.833672
RNF4	42.17	42.51	52.03	48.48	61.76	58.42	1592	1711.39	1973.69	2057	1435.88	1141.84	1625.02	0.223239	0.214056	1.0429	0.296995	0.598958
CASP8	11.6	12.29	15.83	16.24	11.69	9.97	250	305	346	414	177	130	253.589	-0.0153667	0.282318	-0.0544306	0.956592	0.983811
LIMCH1	41.89	21.75	40.52	28.95	23.36	32.86	2565	1704	2740	2252	1124	1027	1794.79	-0.304975	0.23877	-1.27727	0.201506	0.501435
INTS13	17.47	16.67	17	21.52	13.89	12.45	502	480	495	684	280	178	407.092	-0.106549	0.288596	-0.369197	0.711981	0.877233
TM7SF3	44.88	42.53	45.63	49.06	59.05	49.11	858.49	893.05	1077	1178.02	641.83	442	808.1	0.0220098	0.229968	0.0957083	0.923752	0.972727
SPA17	6.22	4.85	7.96	6.29	2.98	5.42	132.17	106.71	134.47	113.35	38.19	34.08	84.8566	-0.725556	0.366241	-1.98109	0.0475812	0.251001
ST3GAL6	5.1	4.97	13.96	3.27	2.12	4.21	95.07	106.58	245.49	61	25	25	81.0902	-1.62025	0.407293	-3.97809	6.94715e-05	0.00434332
ATP2C2	12.61	14.03	18.49	12.89	14.21	13.5	351.21	413.34	485.53	458.06	291.45	214.43	355.234	0.00938489	0.243297	0.0385738	0.96923	0.989067
CDON	4.97	2.31	4.6	4.59	5.27	4.99	301.92	218	335.16	355	204	169	255.225	0.150199	0.263783	0.569402	0.569083	0.797564
TAF2	21.4	22.18	34.46	18.62	17.73	16.73	1092	1116	1386	1191	498	410	878.305	-0.462735	0.242963	-1.90455	0.0568388	0.273513
HIPK2	15.14	10.6	22.81	20.05	22.68	25.47	3269	2393	4938	4849	3100	2826	3513.86	0.462531	0.247506	1.86877	0.0616555	0.283318
TNPO3	10.3	11.33	15.73	17.22	19.77	14.49	599	702	940	1130	723	434	731.683	0.400655	0.244907	1.63595	0.10185	0.363709
BORCS8-MEF2B	6.52	10.6	11.86	5.39	8.58	13.58	137.65	249.46	259.77	121.52	128.03	152.13	174.59	-0.146992	0.367822	-0.399627	0.689431	0.866876
RFXANK	48.26	70.03	89.23	57.56	72.19	66.79	460.55	639.18	753.62	551.7	409.32	301.42	500.312	-0.134457	0.251637	-0.53433	0.593113	0.81239
TMEM161A	22.01	30.07	35.17	25.91	41.37	38.6	492	659	743	699	639	465	618.434	0.383921	0.260306	1.47488	0.140244	0.422981
LPAR2	78.81	90.36	123.22	80.66	126.25	192.5	1348	1629	2134	1508	1369	1585	1624.86	0.32926	0.285205	1.15447	0.248308	0.551842
CTSA	56.6	66.42	105.62	102.02	127.02	151.57	1000.98	1210.46	1893.97	2085.68	1590.24	1406.24	1554.19	0.775434	0.25161	3.08188	0.00205695	0.0407949
SUGP2	62.04	66.01	109.5	69.68	71.44	112.64	3244	3122	5077.42	3681.27	2452	2936	3375.68	0.14529	0.254423	0.571056	0.567962	0.796849
SLC12A2	53.76	46.67	54.29	61.16	39.65	42.95	3272	2984	2895	4807	1959	1517	2757.23	0.133926	0.256687	0.521749	0.601845	0.818027
SNX24	8.04	6.37	9.68	8.44	7.65	5.24	168	141	196	196	90	56	131.005	-0.254793	0.32049	-0.795009	0.426608	0.703525
CNN2	82.99	40.44	59.68	73.15	100.23	107.45	2329.38	1161.4	1653.13	2309.95	1858.75	1449.38	1817.96	0.548999	0.287997	1.90627	0.0566155	0.273141
ABCA7	33.72	52.37	44.64	42.44	53.29	62.75	1010	1156	1248	1557	1290	1228	1287.23	0.720768	0.247632	2.91064	0.00360688	0.0591476
SNCAIP	13.33	13.04	37.45	14.18	14.94	15.7	529	556	1429.92	695	398	302	598.169	-0.428916	0.31431	-1.36463	0.17237	0.464677
DDX20	8.49	5.81	5.65	6.83	4.93	3.98	417	269	270	370	156.79	91	243.931	-0.379927	0.339189	-1.1201	0.262669	0.566984
BTBD1	29.39	25.21	29.51	37.98	27.87	23.44	1265	1121	1311	1805	715	443	1031.3	-0.0621751	0.280452	-0.221696	0.82455	0.929838
FAR2	0.78	3.29	4.42	3.37	3.09	3.06	26.59	32.37	56.2	96.41	51.76	24.34	45.9268	0.915369	0.453986	2.01629	0.0437692	0.239742
BCAS1	2.34	2.35	2.92	1.94	2.48	1.69	64	77	94.23	73	49	34	62.1515	-0.198712	0.369876	-0.537238	0.591103	0.811046
CHI3L2	2.86	4.07	1.79	4.75	2.98	1.27	28	69	20	49	31	5	31.694	-0.245182	0.649013	-0.377777	0.705596	0.874232
SBNO2	50.59	47.25	66.93	45.35	73.33	155.46	2487	2352	3160	2619	2470	3378	2886.21	0.63242	0.306687	2.0621	0.0391983	0.226569
PMS1	19.38	23.42	28.22	20.67	14.09	8.51	624	791	921	855	357	175	564.231	-0.495457	0.310941	-1.59341	0.111068	0.377659
HMG20B	122.77	117.81	154.16	99.88	151.51	236.79	2450.11	2140.81	2849	1933	1631.69	2210.56	2235.06	0.160864	0.292803	0.549392	0.582737	0.806647
TAF11	26.93	24.67	25.76	28.35	25.29	19.7	596	559	575	710	360	236	479.3	-0.0946743	0.25835	-0.366457	0.714024	0.878222
ANKS1A	23.84	13.63	23.38	17.67	24.09	34.12	2046	1243	1996	1681	1379	1482	1652.81	0.266655	0.280362	0.951112	0.341548	0.638505
AP3D1	90.36	78.04	118.51	98.3	138	181.27	3770	3446	4959	4551	3786	3853	4132.07	0.490574	0.249417	1.96689	0.0491963	0.254822
ZNF76	18.55	25.82	31.05	19.81	25.73	35.44	623	856	992	683	561	576	709.328	0.0421961	0.270497	0.155994	0.876037	0.953001
SLC9A3R2	9.55	14.6	15.7	13.96	23	24.64	148	237	246	235	231	201	222.297	0.566953	0.315322	1.79801	0.0721748	0.307188
NTHL1	14.37	20.58	16.77	13.57	21.2	17.88	167	277	216	190	171	109	184.792	-0.073488	0.318514	-0.230721	0.817531	0.926587
UHRF1BP1	3.23	4.72	6.97	5.6	6.49	4.31	425	658	947	838	550	274	582.272	0.0811466	0.297197	0.273039	0.784823	0.914412
GNAI3	14.63	10.35	11.59	16.34	10.68	8.83	1882	1395	1502	2359	890	606	1343.13	-0.0642573	0.290733	-0.221018	0.825078	0.930039
IPO5	79.91	49.77	60.08	78.31	64.97	45.91	4521	3147	3487	5145	2355	1343	3130.61	-0.0704883	0.285537	-0.246862	0.805015	0.920415
OAT	124.38	73.03	111.95	102.03	86.53	115.3	3226	1932	2790	2957	1438	1529	2226.77	-0.0531299	0.255904	-0.207617	0.835528	0.935578
WDR3	17.63	12.04	12.68	15.89	17.74	13.11	1015.01	809.82	922.08	1105.73	646	442	791.67	0.0205914	0.241202	0.08537	0.931967	0.975405
PKN2	32.64	30.52	43.28	32.64	30.45	27.69	2438	2542	2955	2884	1277	1011	2041.22	-0.302584	0.231263	-1.3084	0.190738	0.489618
WDR18	37.84	46.11	49.49	37.78	55.75	58.25	593	732	769	671	579	485	636.782	0.183546	0.253911	0.722876	0.469756	0.735707
TRAM2	4.25	2.82	5.48	5.68	6.4	6.06	424.4	295	551.79	637	413.98	322.93	434.733	0.52313	0.258126	2.02665	0.0426984	0.236367
MCM10	2.95	2.13	4.96	4.65	3.23	1.54	152	123	203	176	96	42	121.752	-0.290186	0.349074	-0.831305	0.405802	0.687432
DGKA	23.81	27.15	36.58	23.59	32.82	50.92	438	495	587	520	389	489	494.482	0.369833	0.281565	1.31349	0.189017	0.486761
ERBB3	110.99	77.96	127.73	141.64	204.53	277.3	5396	4255	5998	7877	6092	6760	6320.74	0.886555	0.25407	3.48941	0.000484086	0.0163801
KARS1	89.08	57.67	66.92	86.98	76.27	65.09	2336	1579.24	1781.64	2475.42	1325.48	859	1650.7	0.0228065	0.263651	0.0865028	0.931067	0.975405
ADAT1	10.76	6.5	12.28	11.96	9.9	10.4	167	131	203	211	114	87	145.415	0.0824329	0.293243	0.281108	0.778628	0.911127
PDIA5	44.31	43.07	64.94	44.38	59.16	55.88	784.52	874.81	1194.97	1044.04	747.9	649.92	868.707	0.214217	0.232153	0.922743	0.356141	0.649577
TBC1D22B	13.29	11.88	17.25	15.45	15.91	19.31	642.69	601.94	840.42	838.75	498.3	497.96	640.792	0.232859	0.230144	1.0118	0.311635	0.612893
NDUFB4	159.62	204.17	184.75	171.8	126.99	124.19	1288.87	1718	1503	1538	660	542	1129.49	-0.416772	0.255126	-1.63359	0.102344	0.36441
SPEN	36.31	28.49	45.47	42.78	48.88	81.68	3975	2950	5191	5525	3855	5153	4595.39	0.76533	0.278353	2.74949	0.00596878	0.0806845
MYLK	0.62	0.5	2.12	1.96	2.09	2.32	44.81	26.65	93.35	64.16	41	32.73	48.3093	0.186196	0.460122	0.404666	0.685723	0.864415
ZC3H15	74.32	55.39	61.11	60.5	40.12	34.43	1717	1351	1397	1711	641	474	1125.95	-0.405462	0.283061	-1.43242	0.152024	0.438959
MAP2K4	40.6	28.13	36.63	35.63	27.49	25.81	1958	1488.99	1862	1987.99	920	678.96	1391.33	-0.256066	0.246652	-1.03817	0.299192	0.600899
PACC1	14.53	5.46	10.32	10.62	12.75	10.33	310	175	300	287	157	150	221.564	-0.0135726	0.294518	-0.046084	0.963243	0.986435
SLK	26.29	19.03	22.19	27.24	18.16	18.38	2761	2155	2260	3126	1298	931	1960.04	-0.150228	0.268294	-0.559938	0.575521	0.802092
CYB5R4	15.16	8.51	11.93	13.71	9.06	3.56	334	236	308	334	116	54	207.734	-0.590881	0.369084	-1.60094	0.109391	0.374903
COL17A1	17.57	9.7	7.12	10.03	12.1	21.25	767	354	287	408	343	504	465.278	0.320142	0.405231	0.790024	0.429514	0.705932
GSTO2	6.49	9.18	10.95	10.82	8.4	7.95	154	217	274	245	127	111	178.878	-0.0396785	0.289508	-0.137055	0.890987	0.959134
SEC61A2	5.86	5.08	7.55	4.55	4.56	4.25	166.69	109.02	184.39	141.03	90.1	62.52	119.176	-0.260893	0.318636	-0.818779	0.412912	0.691871
PRKCQ	4.51	7.34	11.26	5.95	6.89	5.35	199	334	496	295	199	129	257.997	-0.315239	0.310556	-1.01508	0.310068	0.61137
TLE2	112.81	117.99	173.06	122.02	193.7	247.81	2904	3315	4729	3532	3300	3407	3597.93	0.422384	0.272615	1.54938	0.12129	0.393444
ASB1	16.85	12.09	19.06	16.06	21.04	17.23	444	423	575	711	544	287	488.702	0.483596	0.257548	1.87769	0.060423	0.280354
FAM107B	52.64	26.49	34.08	40.32	34.64	36.25	2138	1139	1390	1854	831	682	1270.75	-0.169494	0.29239	-0.579682	0.562129	0.792816
ME1	20.12	15.64	19.59	21.29	14.62	12.16	937	763	919	1113	441	302	692.098	-0.227715	0.277047	-0.821939	0.411112	0.690197
TBC1D1	25.99	18.62	29.61	29.32	29.55	26.22	630	415	619	743	391	263	485.923	0.080292	0.265569	0.302339	0.762393	0.903427
CDK13	40.93	42.73	65.45	39.17	38.96	52.34	2376	2516	3786	2773	1566	1721	2364.13	-0.086476	0.232293	-0.372271	0.709691	0.875896
MTHFD2	60.93	56.39	50.19	85.2	59.28	30.85	1565.19	1529.69	1314.35	2507.88	894.37	409.3	1261	-0.0229121	0.34177	-0.0670394	0.94655	0.9805
SLC9A7	3.77	2.9	4.93	5.79	4.93	5.82	357	311	437	691	341	251	385.071	0.552671	0.251576	2.19684	0.028032	0.191216
FOXJ2	6.88	5.11	6.14	8.36	11.01	10.12	523	418	480	704	552	421	523.911	0.656189	0.250621	2.61825	0.00883814	0.0999678
YBX1	583.86	466.36	468.21	534.78	418.13	321.53	10138.2	8572.08	8218.41	10353.5	4616.93	2934.18	6984	-0.320032	0.268205	-1.19323	0.232778	0.535226
PDE4A	0.58	0.88	1.27	1.66	1.89	2.02	31	59	64	103	77	62	67.8948	1.08407	0.388454	2.79073	0.00525894	0.0744861
PPP2R5A	29.29	25.28	26.16	28.93	26.21	20.98	1325	1198	1186	1469	768	506	1021.22	-0.122778	0.24877	-0.493538	0.621632	0.828056
CTNNA2	3.77	3.14	6.78	14.92	14.47	16.05	200	174	354	794	479	442	422.882	1.66818	0.26947	6.19059	5.99398e-10	5.4576e-07
ELAVL1	66.69	38.66	55.99	55.91	66.52	56.67	2518.46	1618.63	2168	2495.23	1571	1075	1844.75	0.0676754	0.247605	0.27332	0.784607	0.914412
DIP2B	13.74	8.13	13.85	13.51	13.77	13.99	1693	1021	1709	1854	1104	880	1335.27	0.177975	0.248076	0.717423	0.473113	0.737527
SMARCD1	31.2	27.46	49.86	43.89	60.53	47.35	966	1010	1586	1462	1207	848	1170.85	0.429521	0.243399	1.76467	0.0776187	0.319213
KDM4A	22.76	18.14	32.48	21.54	24.82	35.72	1348.43	1134.92	1902.52	1423.98	968.98	1140.91	1307.16	0.167101	0.258926	0.645362	0.518692	0.765766
NFYC	21.61	23.25	27.49	25.9	27.02	28.35	449.3	540.06	592.24	652.79	400.58	291.81	472.202	0.14151	0.236719	0.597797	0.549976	0.783483
SLC9A3	1.33	1.1	1.86	1.67	2.69	3.12	104.06	90.21	147.34	147.27	131.9	113.2	124.99	0.678557	0.323515	2.09745	0.0359534	0.217712
ASPM	6.69	3.57	6.96	4.7	2.41	2.75	841	403	876	625	201	201	475.437	-0.752367	0.326069	-2.30739	0.0210333	0.162427
ELOVL1	63.51	56.44	70.71	67.59	84.82	80.88	1071	1024	1262	1324	979	740	1053.3	0.27391	0.221257	1.23797	0.215726	0.516172
ZNRD1	29.6	30.62	28.03	30.78	28.99	18.07	326.88	342.98	304.68	362.54	200.03	105.49	257.968	-0.245587	0.297261	-0.826166	0.40871	0.689078
CLDN18	10.13	5.8	6.87	10.78	10.61	6.7	476	286	326	571	326	169	345.508	0.270594	0.314456	0.860514	0.389506	0.675338
ZBTB11	30.93	25.8	30.07	27.21	19.44	22.23	2302.43	2075.22	2233.6	2314.1	989.36	887.46	1690.96	-0.343324	0.236931	-1.44904	0.147325	0.433127
ATXN3	9.93	11.97	12.65	9.55	9	7.14	266	246	327	307	120	75	204.096	-0.466803	0.313064	-1.49108	0.13594	0.416178
GOLGA5	20.81	23.97	29.65	25.17	18.01	13.42	765	837	912	1075	454	286	670.082	-0.194069	0.272751	-0.711522	0.476761	0.739251
FGFR2	34.03	39	44.33	32.54	32.57	31.67	1485	1732	1948	1598	922	816	1352.76	-0.243617	0.214887	-1.1337	0.256922	0.561008
LRRC40	12.75	12.56	14.04	15.33	7.9	8.46	503	519	558	679	202	178	403.425	-0.334019	0.304171	-1.09813	0.272147	0.575788
ISOC1	21.97	20.18	24.65	25.32	19.23	14.44	582	560	658	753	330	204	478.32	-0.200283	0.274468	-0.729713	0.465566	0.73285
EML1	16.59	9.48	13.6	11.05	22.54	20.24	550	503	675	547	353	224	450.396	-0.248268	0.24203	-1.02577	0.304998	0.606095
TRMT11	24.68	28.61	28.66	25.21	16.45	18.31	582	743	698	685	268	230	495.803	-0.479906	0.269466	-1.78095	0.0749206	0.313984
THUMPD1	14.51	8.85	13.52	14.31	12.49	13.42	424.26	306	365.77	517.39	201	144	304.935	-0.0776395	0.301146	-0.257814	0.796551	0.918203
MSANTD3	12.59	14.25	18.61	18.73	15.62	11.61	300	360	443	508	236	122	304.566	-0.0610817	0.302626	-0.201839	0.840043	0.937906
KIF26A	0.61	0.76	0.88	1.27	2.58	1.74	58	76	84	136	159	84	104.918	1.25532	0.359626	3.49063	0.000481882	0.0163439
ATG2B	13.14	5.79	10.7	7.37	7.43	9.72	1270	776	1187	1040	534	595	865.156	-0.181902	0.260815	-0.697435	0.485531	0.744628
ARFGEF1	23.53	21.39	31.49	27.75	29.89	21.89	2024.06	1686.58	1941.99	2527.98	1172.61	960.44	1639.59	0.0428843	0.234029	0.183244	0.854607	0.944283
ZFAT	4.45	2.24	4.51	3.1	5.32	3.46	149	151	213	180	149	104	155.001	0.190429	0.292595	0.650828	0.515158	0.764141
MTFR1	34.63	26.29	36.25	35.9	23.57	21.09	848.86	678.95	700.42	1144.74	401.89	239.19	617.911	-0.101653	0.319125	-0.318536	0.750078	0.897839
STAG3	18.02	5.91	13.16	7.15	10.4	18.03	375.25	108.45	261.95	207.56	123.65	203.41	212.909	0.00175665	0.411786	0.00426593	0.996596	0.998793
FECH	8.39	5.91	9.41	7.95	7.12	7.55	274	241	326	366	170	123	235.418	-0.0288849	0.274803	-0.105111	0.916287	0.969214
MYO9A	12.97	8.9	15.69	11.01	7.91	13.9	1250.67	1095.01	1580.99	1290.34	561	611.8	1002.59	-0.30734	0.235406	-1.30557	0.191697	0.490842
PFKP	211.61	330.3	297.78	319.17	406.05	455.17	5576	8878	8022.47	9428.42	7098.77	5812.53	7480.22	0.415576	0.247483	1.67921	0.0931112	0.348283
IDI1	145.72	158.07	194.27	121.33	87.21	84.22	3154.45	3494.2	4089.41	3008.07	1094.66	886.99	2381.05	-0.827093	0.258488	-3.19973	0.00137556	0.0320411
SP100	20.71	26.29	36.38	24.47	20.32	19.37	447.02	541.27	686.75	518.74	247.55	220.52	414.765	-0.402052	0.248071	-1.62071	0.10508	0.36852
KLF6	156.93	46.88	77.02	88.6	109.29	138.13	7024	2561	3888	5166	2803	3131	4037.8	0.104709	0.331963	0.315423	0.75244	0.899455
PLPP1	36.65	37.52	39	21.71	25.2	31.11	644.05	719.26	718.95	458.86	288.35	298.32	497.02	-0.57882	0.24567	-2.35609	0.0184685	0.150811
NEO1	31.38	17.7	33.94	30.95	41.43	59.32	1686	1123	1874	2103	1491	1407	1623.78	0.539805	0.247343	2.18242	0.0290787	0.194812
TRAM1	111.01	63.18	67.65	112.02	81.26	70.28	3893	2764	2785	4687	1544	1038	2574.19	-0.168032	0.316185	-0.531437	0.595116	0.813463
PHKA1	5.11	5.56	7.08	6.3	6.56	6.43	417.38	471.12	551.97	574.49	331.27	259.47	417.772	0.0658202	0.235343	0.279677	0.779725	0.911911
TNFRSF1A	54.03	45.71	55.09	70.1	95.13	104.69	1231	1164	1343	1783	1472	1279	1416	0.729243	0.237064	3.07614	0.00209698	0.0411806
CACNB1	25.73	27.75	40.67	25.52	43.24	77.58	975	1143	1426	1016	912	1364	1185.25	0.449842	0.320868	1.40195	0.160929	0.449146
EVI5	13.62	9.33	12.25	11.32	9.3	12.88	608	388	664	616	226	226	422.09	-0.318726	0.285556	-1.11616	0.264354	0.568269
STOML1	3.33	3.92	4.17	2.93	4.16	3.95	83	107	112	83	83	53	85.5066	-0.0198241	0.355199	-0.0558111	0.955492	0.983514
PKM	900.16	1015.89	1150.15	1046	1309.16	1164.82	26722	31682	33811	34582	25482.9	18586	27969.4	0.178428	0.215264	0.828881	0.407172	0.688527
DHX29	13.2	11.8	16.28	10.45	8.35	8.82	792	673	931	682	328	256	565.433	-0.582742	0.241278	-2.41523	0.0157254	0.138425
DNTTIP2	53.51	40	48.66	54.31	38.63	41.43	1603	1131	1358	1753	791	654	1154.92	-0.0418462	0.253711	-0.164937	0.868994	0.950926
METTL22	26.68	23.67	28.94	25.17	25.09	43.76	332	385	467	403	286	294	358.315	0.183732	0.259962	0.706766	0.479712	0.741098
TP53BP1	65.97	47.32	69.98	45.43	52.52	67.86	4080.89	3197.94	4654.24	3649	2229.8	2174.97	3212.04	-0.150232	0.221304	-0.678848	0.497234	0.753095
TRO	98.22	103.28	133.14	84.31	100.6	167.62	2827.97	3154	3656	2558.96	1893.98	2672	2805.82	0.071465	0.282493	0.252979	0.800284	0.919411
RRP15	13.13	9.48	10.48	9.16	6.56	6.97	598	454	443	624	238	155	388.427	-0.313908	0.314228	-0.99898	0.317804	0.617181
RHOA	292.92	193.18	238.99	298.42	268	230.87	6946	4928	5852.44	8170	4177	2794	5231.37	0.0840088	0.250268	0.335676	0.737115	0.890514
DHX8	9.45	10.15	16.92	9.9	12.18	12.89	654	548	900	649	525	438	607.335	0.0770295	0.251542	0.306229	0.75943	0.903273
PMS2P4	1.64	4.99	3.72	3.93	3.55	2.71	14.67	35.62	32.75	36.53	15.94	10.36	22.7585	-0.110216	0.586833	-0.187814	0.851022	0.942864
PRKCZ	42.17	30.61	44.7	46.12	63.53	63.83	1060.61	828.83	1196.41	1264.46	958.49	851.29	1030.29	0.43921	0.238407	1.84227	0.0654354	0.292132
IARS2	30.37	30.98	33.02	44.09	47.54	29.76	1498	1590	1598	2419	1432	783	1498.01	0.305909	0.249589	1.22565	0.22033	0.521008
SYT1	5.46	3.72	4.23	5.4	4.13	4.21	267	240	269	400	177	146	239.031	0.21537	0.27347	0.787545	0.430963	0.707007
IDH3G	34	45.99	48.4	35.79	46.37	45.08	610.52	835.99	853.87	717.8	553.97	432	652.843	-0.00767401	0.24666	-0.0311117	0.97518	0.990145
ROGDI	29.05	35.63	44.34	20.96	30.93	42.64	589.45	718.37	837.36	501.81	430	481.68	587.437	-0.100892	0.281057	-0.358972	0.719616	0.88148
PDZD4	1.84	2	3.66	2.44	4.95	4.26	67	91	132	81	89	84	92.211	0.336289	0.381658	0.881127	0.378249	0.667388
ROCK1	35.73	32.09	45.61	29.72	24.63	22.7	2585.35	2294.48	2904.31	2543.43	1242.86	1007.99	1967.08	-0.359533	0.22016	-1.63305	0.102458	0.36441
CBFB	30.33	20.05	31.59	33.34	27.76	31.8	953	785	1100	1297	539	334	773.779	-0.109677	0.27708	-0.395831	0.69223	0.868203
PDK3	8.43	10.72	13.4	13.41	9.22	7.77	1192	1549	1606	2201	926	585	1256.33	0.047544	0.27238	0.174551	0.861433	0.947251
HYAL2	26.58	27.36	49.11	34.05	42.25	40.36	686	764	1297	1015	724	576	821.034	0.195927	0.251666	0.77852	0.436263	0.710748
HDAC4	6.57	3.79	8.39	6.21	10.92	11.12	544.96	414.93	746.69	571	391	432	510.586	0.177482	0.26965	0.658191	0.510415	0.76112
RASSF1	29.15	24.03	30.91	31.02	35.89	35.36	702	602.7	741	830.93	561	451	638.096	0.250878	0.228629	1.09731	0.272504	0.575918
FGFR3	50.04	44.85	65.47	63.99	104.66	135.04	2289	2218	3097	3298	3072	3180	2994.81	0.840373	0.266932	3.14826	0.00164245	0.0354938
IFI35	6.31	11.85	11.94	7.37	8.52	9.12	95	166	163	123	81	69	111.598	-0.227252	0.333575	-0.681261	0.495706	0.751874
HEATR6	14.93	20.02	28.86	14.32	15.01	18.18	532	726	922	640	368	332	555.83	-0.300301	0.246101	-1.22024	0.222375	0.523604
COASY	42.3	38.63	47.41	47.12	67.07	69.85	1181	1087	1309	1375	1121	985	1186.79	0.412262	0.237448	1.73622	0.0825258	0.329383
PLEKHH3	41.94	40.4	46.12	35.06	60.08	118.73	1375	968	1160	1141	1114	1705	1335.28	0.730719	0.34319	2.1292	0.0332377	0.208126
MEF2A	23.92	24.06	31.97	28.44	28.73	29.25	1423.63	1552.09	1904.51	2123.1	964.67	773.53	1376.84	-0.0101701	0.23066	-0.0440913	0.964832	0.986903
OTUD5	44.13	39.4	46.58	44.04	62.94	82.93	1373	1313	1498	1608	1312	1422	1459.5	0.532588	0.258318	2.06175	0.0392314	0.226678
TFE3	59.92	47.99	61.34	91.86	128.83	150.11	2654	2195	2613	4298	3630	3479	3315.34	1.0789	0.249675	4.32122	1.55172e-05	0.00134975
TBC1D25	7.39	5.03	7.13	8.04	12.28	12.09	328.92	269.92	347	387	335.9	308	337.809	0.591062	0.274306	2.15475	0.0311813	0.200992
ACSL4	51.17	20.59	24.52	39.11	31.93	29.31	3366	1460	1609	2885	1129	786	1759.49	-0.185381	0.349888	-0.52983	0.59623	0.813942
INPP5A	12.67	11.06	10.77	12.99	22.45	12.8	503.88	458.83	447	569	354.9	240	415.806	0.0755901	0.25406	0.297529	0.766063	0.90546
GPKOW	18.3	14.06	15.33	15.39	18.74	25.43	410	330	346	387	272	304	344.27	0.268486	0.281772	0.952846	0.340668	0.638005
GRIPAP1	45.23	42.86	64.86	82.53	116.74	179.73	1301	1509	2223	2905	2497	2852	2365.96	1.2348	0.278806	4.42888	9.47241e-06	0.000902416
FTSJ1	21.13	25.86	33.32	24.66	32.76	34.06	357	410	522	439	338	243	375.465	0.0864588	0.249357	0.346727	0.728796	0.886088
PRR11	5.9	2.31	6.03	5.4	7.38	4.78	194.53	108	176.39	245.6	103.47	88.28	145.207	0.185245	0.329858	0.561591	0.574395	0.801417
ATP11A	138.41	82.66	161.28	143.81	166.57	225.14	11229	8227	13936	13933	8964	8867	10758.9	0.365758	0.232565	1.57271	0.115785	0.385425
POLR1A	4.67	4.16	8.05	5.61	7.38	6.61	705	647	1126	955	688	599	775.206	0.307115	0.246355	1.24664	0.21253	0.513054
LAPTM4A	230.11	121.44	149.35	183.02	152.14	149.06	3985	2186	2577	3576	1727	1344	2449.71	-0.0873281	0.284293	-0.307177	0.758709	0.90285
TTC7A	5.52	5.01	9.37	6.47	9.83	11.58	263.71	277.31	495	380.68	321	273.75	334.439	0.397236	0.28538	1.39195	0.163936	0.453296
IP6K2	153.12	131.54	174.16	149.59	166.6	187.87	2981	2748	3482	3381	2176	1961	2727.92	0.119511	0.210015	0.569058	0.569317	0.797751
SRBD1	5.15	5.06	6.38	6.82	6.11	4.24	256	272	330	393	199	116	245.89	0.0371181	0.283128	0.1311	0.895696	0.960654
KIF2A	42.2	26.62	34.55	33.31	26.8	26.82	2226.97	1677.75	1921.95	2161.93	946.21	761.5	1518.49	-0.287527	0.251858	-1.14162	0.25361	0.557279
PSME4	43.85	20.71	36.96	32.56	23.94	38.8	2913.2	1181.71	1926.65	2112.33	937.54	1155.54	1642.11	-0.151987	0.318253	-0.477566	0.632959	0.834696
IFT80	29.49	22.22	32.53	16.36	11.94	21.11	880.88	838.31	992.34	717.34	284.48	285.21	614.346	-0.751737	0.247681	-3.0351	0.00240453	0.0456518
SIRT2	26.93	26.43	30.52	31.36	45.27	38.17	659	687	797	891	725	506	709.078	0.408439	0.235454	1.73469	0.0827962	0.330051
ERLEC1	22.72	19.52	23.05	30.01	21.65	18.15	746	670	769	1123	468	292	634.683	0.054422	0.2779	0.195833	0.844741	0.939823
PPP2R5B	16.55	23.98	21.58	24.42	23.94	25.42	507	705	722	718	561	475	613.261	0.298469	0.252649	1.18136	0.237461	0.53972
PYGM	9.14	12.32	20.91	12.11	17.31	33.97	289	412	667	419	333	467	438.012	0.381283	0.334995	1.13818	0.255047	0.558876
PITX1	3.29	3.69	8.83	10.69	15.69	5.98	78	90	204	304	270.3	85	171.108	1.23489	0.39318	3.14078	0.00168501	0.0360061
MAST4	18.52	11.22	24.8	10.89	13.82	23.4	2264	1688	3096	1361	854	1334	1696.6	-0.480263	0.297419	-1.61477	0.106361	0.370489
ADGRF5	30.03	26.6	33.82	21.15	21.49	33.7	2435	2216	2764	1913	1133	1303	1886.32	-0.340107	0.231508	-1.46909	0.141808	0.425734
SDK2	3.28	3.2	3.71	7.81	9.6	7.72	467	479	505	1105	934	621	714.763	1.29206	0.243675	5.30239	1.14297e-07	3.32605e-05
NUP133	26.63	22.85	26.66	24.64	18.07	16.5	1517	1363	1474.81	1532	802.87	613	1155.22	-0.226155	0.228823	-0.988343	0.322985	0.621954
NUCKS1	48.96	36.38	43.54	55.93	50.77	34.73	4435	3453	3974	5688	2883	1678	3496.95	0.0837651	0.258667	0.323834	0.746064	0.8953
VPS35	70.07	41.37	50.4	64.13	67.97	47.5	3128	2111	2277.9	3331	1515	1039	2113.3	-0.0706841	0.275211	-0.256837	0.797305	0.918466
DNAJA2	72.33	45	48.32	56.78	44.61	48.33	2222	1520	1509	2048	878	748	1409.14	-0.221369	0.275783	-0.802695	0.422151	0.699796
BCL3	46.06	61.93	60.1	58.68	110.34	117.52	947	1207	1120	1289	1408	1193	1251.46	0.741303	0.282245	2.62646	0.00862792	0.0985652
KCNAB2	5.53	7.98	7.4	7.81	12.3	16.44	257.17	439	394.28	432	387	429	406.938	0.69306	0.314121	2.20635	0.0273597	0.188747
CLEC2D	14.73	15.41	23.99	12.54	9.54	9.33	319.72	477.38	589.6	328.73	129.22	139.23	301.787	-0.86616	0.288783	-2.99934	0.00270565	0.0494901
FUNDC1	24.04	30.11	30.11	31.67	25.58	16.47	331	434	418	489	228	121	313.07	-0.21973	0.302749	-0.725783	0.467972	0.734663
RORA	19.75	20.13	28.3	26.14	14.13	17.26	2107	2667.53	3053.75	2992.07	862	650	1852.09	-0.574988	0.309309	-1.85895	0.0630347	0.286042
DRD4	1.55	1.58	3.03	3.62	3.8	7.63	29	31	57	76	46	76	55.8464	1.26888	0.441922	2.87127	0.00408824	0.0641998
TGFBR3	1.04	1.59	1.74	4.7	3.54	2.69	79	131	120	384	155	47	142.568	1.03329	0.425481	2.42853	0.0151602	0.135856
PLA2G10	1.95	0.74	3.09	2.2	1.4	2.92	15	6	24	19	7	12	13.2845	0.18721	0.738978	0.253337	0.800008	0.919308
ATP1B3	63.05	51.57	91.43	59.18	64.55	62.6	1069	817	1231	1140	681	422	846.103	-0.120127	0.244142	-0.492037	0.622693	0.82879
NEDD4	2.92	3.44	4.69	4.55	4.53	2.83	223	280	385	426	173	73	236.326	-0.150093	0.355494	-0.42221	0.672871	0.857361
PIGB	8.25	11.16	12.57	8.18	8.81	4.91	153.5	236.68	200.54	171.97	94.78	57.39	142.438	-0.545063	0.323625	-1.68424	0.092135	0.347215
MAPK6	35.35	19.55	26.39	38.53	26.5	18.78	2199	1411	1658.99	2977	1164.9	622.97	1557.51	0.081312	0.318441	0.255344	0.798458	0.918679
GNB5	8.49	8.3	12.7	9.8	9.49	10.56	271	266	391	370	188	165	262.213	0.0132318	0.257425	0.0514006	0.959006	0.984661
RAB27A	23.11	14.08	20.51	14.05	15.92	21.46	482.41	404.05	505.02	462.33	236.58	221.68	367.048	-0.227226	0.244808	-0.92818	0.353314	0.647587
HDHD5	26.61	38.54	44.13	36.07	51.27	38.59	601	925	1019	939	751	467	765.925	0.174973	0.261438	0.669269	0.503324	0.756843
UFD1	36.14	23.58	28.51	25.02	26.05	27.63	935.72	535.6	805.69	724.98	384.81	488.03	629.242	-0.0946618	0.284078	-0.333225	0.738965	0.891537
LRP6	27.2	14.03	23.49	16.41	17.35	24.7	3596	1936	3109	2521	1202	1300	2156.1	-0.410772	0.268676	-1.52887	0.126296	0.402303
PHRF1	31.38	23.67	35.79	31.12	45.22	66.6	2376	1867	2723	2666	2226	2681	2512.42	0.629669	0.277211	2.27145	0.0231199	0.171391
ELP1	40.09	48.64	64.17	36.37	38.23	31.28	1818	2202	2670	1822	1090	967	1669.86	-0.385206	0.217136	-1.77403	0.076058	0.316513
NUCB2	37.58	35.97	39.95	46.78	33	27.74	715	716	692	952	400	281	587.697	-0.100985	0.270389	-0.373481	0.70879	0.875188
PFN2	126.48	112.28	121.34	153.28	113.42	76.21	2801	2655	2716	3823	1630	901	2253.75	-0.110945	0.282273	-0.393043	0.694287	0.869217
PTPN3	11.71	15.81	21.11	15.14	19.81	15	577	779	1162	973	619	463	732.294	0.115629	0.254943	0.453549	0.650154	0.843398
SLC44A1	22.29	13.77	17.47	21.36	19.32	16.66	1811	1277	1582	2211	960	681	1339.76	0.00975611	0.265466	0.0367508	0.970684	0.989564
TMEM260	15.13	17.17	20.01	13.49	10.98	10.35	735	867	998	710	354	237	599.089	-0.674404	0.249389	-2.70423	0.00684632	0.0870337
SMG6	14.36	14.54	25.45	18.47	29.03	37.49	912.16	893.07	1442.87	1296.72	1088.87	1092.41	1143.48	0.596716	0.263438	2.26511	0.0235058	0.173129
EXOC5	38.28	24.35	28.05	33.29	18.64	19.24	1579.94	1104	1410.93	1766.94	550	393	1035.33	-0.374896	0.312916	-1.19807	0.230889	0.533181
CLTCL1	2.07	2.54	5.71	1.89	3.62	4.96	123.82	126.34	228.01	152.61	117.75	107.67	140.03	0.136868	0.3188	0.429322	0.667689	0.85371
FSTL3	30.33	28.8	36.45	40.4	55.27	63.81	614	657	728	967	811	770	786.296	0.816478	0.25269	3.23115	0.00123293	0.0298634
DGCR2	36.73	18.52	26.57	28.72	41.38	45.13	1961	1178	1659	1897	1668	1454	1671.57	0.524776	0.274035	1.915	0.0554931	0.270618
RNF126	70.38	45.61	55.43	59.44	86.66	132.64	1461	1026	1192	1392	1165	1451	1338.68	0.618456	0.298003	2.07534	0.0379554	0.223784
MNT	13.95	16.43	24.47	22.88	33.1	45.85	745.07	842.91	1144.35	1244.04	1127.51	1164.35	1093.63	0.880669	0.272085	3.23674	0.00120905	0.0294981
ZXDC	13.79	11.11	17.03	15.15	19.92	22.01	554	462	717	681	517	471	567.202	0.401181	0.248705	1.61308	0.106727	0.370621
JMJD6	44.26	59.71	57.84	52.68	56	54.92	1097	1415	1447	1396	891	671	1112.31	-0.0378543	0.226297	-0.167277	0.867152	0.94979
POLB	45.34	41.74	50.35	31.46	22.3	26.96	512	454	612	498	189	155	369.331	-0.60992	0.274344	-2.2232	0.0262025	0.184096
ST6GALNAC1	9.26	8.9	12.88	5.98	8.44	9.47	223	257	311	181	135	134	199.568	-0.360802	0.283379	-1.27322	0.202942	0.502799
WIPI1	12.71	15.39	16.01	17.62	13.82	15.23	286.56	296.85	343.38	373	181.64	152.11	259.147	-0.0457689	0.256994	-0.178093	0.85865	0.945839
GBA2	84.19	54.54	88.83	61.63	86.14	130.05	2597.15	1616.2	2612.56	2040.51	1622.66	2124.67	2137.43	0.27281	0.297955	0.915609	0.359872	0.653036
NDST1	10.99	6.27	13.91	11.82	25.26	17.45	1008	649	1382	1192	1205	826	1055.6	0.570631	0.28616	1.9941	0.0461414	0.24643
ASNS	53.17	89.29	80.66	66.95	52.03	45.55	1120.91	1933.21	1552.59	1616.25	719.36	550.41	1167.99	-0.374191	0.277259	-1.34961	0.177142	0.471739
AP3M2	7.66	6.69	10.2	9.53	8.61	4.75	211	287	394	380	208	123	251.361	0.0192248	0.293033	0.065606	0.947692	0.981003
PABPC1	1676.3	1138.22	1294.33	1800.21	2088.72	1855.17	22858.5	15597	17358	27350.4	18675	13322	19091	0.462739	0.2462	1.87952	0.0601732	0.279881
TESK2	4.41	2.52	3.21	3.13	3.31	5.54	181.18	103	118	150	85	117	126.336	0.231663	0.361095	0.641555	0.521162	0.767148
CFAP20	65.75	76.53	72.78	58.64	58.49	52.23	826	1009	941	828	460	351	695.616	-0.411104	0.237155	-1.73348	0.0830104	0.330343
CSNK2A2	56.17	35.81	42.92	56.08	59.21	52.82	1981.72	1318.59	1550.04	2200.51	1318.17	874.33	1495.09	0.197937	0.255834	0.773694	0.439112	0.712524
PTPN21	11.59	6.64	15.84	7.29	13.23	13.45	696.33	396	833.86	609.83	367	333	515.552	-0.140587	0.275165	-0.510918	0.609408	0.821752
EIF2B3	7.99	8.71	10.21	9.15	7.54	4.68	180	182	205	210	117	58	148.432	-0.245134	0.316329	-0.774933	0.438379	0.712094
TCOF1	10.71	8.33	16.28	12.16	20.41	20.42	685.71	577.84	1087.9	916.59	848.59	715.21	817.313	0.574233	0.273482	2.09971	0.0357543	0.217003
CDC42	120.65	97.49	104.73	141.95	106.04	90.74	3686.18	3116.23	3226.46	4852.25	2037.54	1469.36	2892.14	0.0139816	0.258972	0.053989	0.956944	0.983811
OSBPL3	2.7	4.12	5.27	6.78	4.16	4.2	134	156	216	309	143	95	166.88	0.435278	0.304557	1.42921	0.152943	0.439365
RAD18	6.87	5.57	6.52	6.2	4.81	3.75	311	281	377	404	163	105	252.217	-0.246574	0.298311	-0.826566	0.408483	0.689078
ATP2B1	46.39	32	36.78	37.67	36	41.09	2199	1619	1811	2396	1248	953	1637.04	0.0381514	0.243763	0.15651	0.875631	0.952755
NCK2	40.9	29.24	40.57	39.85	51.8	54.87	1195.28	894.42	1228.41	1289.85	1089	905.32	1110.55	0.437679	0.248106	1.76408	0.0777185	0.319354
MAP4K4	48.91	29.59	59.01	44.45	55.79	62.43	3026	1960	3521	3231	2183	1890	2582.59	0.207651	0.242374	0.856739	0.391589	0.676896
MGAT4A	3.81	2.56	3.5	4.19	2.41	2.27	235	190	233	302	134	84	183.874	-0.0502975	0.307322	-0.163664	0.869996	0.951242
RPL31	6118.11	8263.04	5353.94	6156.63	4206.53	4037.02	28915.1	40922	25767.2	32673	12478.2	9859.53	23375.7	-0.545707	0.292561	-1.86528	0.0621427	0.284212
WDR1	106.46	56.59	91.38	80.77	102.37	125.41	3587	2251	3515	3468	2508	2039	2852.05	0.198911	0.244374	0.813961	0.415667	0.693992
SNX13	16.85	14.3	17.6	20.85	14.04	11.26	1064	988	1197	1420	555	319	849.303	-0.251485	0.29115	-0.863765	0.387717	0.674196
ARHGAP10	5.25	6.06	8.57	6.45	8.19	7.89	198	252	335	307	205	151	233.899	0.162014	0.269979	0.600098	0.548441	0.782596
RPS6KA2	5.27	5.18	8.76	6.64	8.16	7.76	435	447	728	614	423	341	485.187	0.206612	0.248254	0.83226	0.405262	0.687318
ING3	7.41	9.25	10.91	9.9	6.23	7.36	159	230	241	225	83	67	153.934	-0.45762	0.325137	-1.40747	0.159289	0.44761
VASH1	6.04	8.29	13.77	14.91	19.75	23.39	488.89	555.62	1028.68	1108.71	983.81	876.89	872.918	1.02489	0.285438	3.5906	0.000329922	0.0128477
LMCD1	15.47	10.66	17.52	10.32	13.22	22.09	294	221	398	255	166	204	250.198	-0.0743483	0.29656	-0.250702	0.802044	0.920415
BUD23	55.75	39.48	50.34	53.45	72.72	75.62	1013.6	764.99	967.34	1160.65	879.71	949.15	980.15	0.585525	0.261853	2.23608	0.0253466	0.180942
SEL1L	23.23	15.12	20.41	27.69	24.24	24.02	2462	1743	1972	3214	1555	1122	1932.59	0.238186	0.256004	0.930402	0.352163	0.646743
TRIP13	5.26	3.7	7.08	6.65	7.41	3.24	153	130	226	231	161	52	149.675	0.142685	0.362365	0.393762	0.693757	0.868961
ATP6AP1	70.47	66.99	78.98	92.04	144.53	129.08	2011	1962	2247	2885	2637	1950	2339.69	0.714217	0.23795	3.00154	0.00268619	0.0491904
TCF3	128.33	109.28	156.35	110.28	191.26	194.56	3805	3043	4484	3563	3618	3424	3740.87	0.415684	0.272006	1.52822	0.126459	0.402619
TRIB2	34.04	38.3	44.51	35.58	31.61	37.25	1351	1851	1860	1664	946	914	1378.89	-0.129091	0.23102	-0.558787	0.576307	0.802837
DAZAP1	90.88	88.11	105.09	87.57	113.53	131.1	2633	2477	3138	2812	2072	2096	2529.64	0.215767	0.23277	0.926955	0.35395	0.647721
MBD3	51.42	66.08	89.59	57.85	85.86	110.05	1796.25	2409.35	3231.8	2217.63	1902.18	2173.27	2309.53	0.27742	0.282687	0.981367	0.326412	0.625131
HLTF	18.06	15.34	19.08	20.01	15.54	13.02	1286.47	1089.96	1215.12	1415.7	594.09	422.24	935.783	-0.281075	0.262787	-1.06959	0.284802	0.587885
FAM50A	89.71	125.58	144.83	107.54	149.02	179.93	1504	2172	2391	2043	1584	1509	1859.81	0.220946	0.251814	0.877416	0.380261	0.669025
FAM3A	24.78	27.78	34.91	25.63	30.57	39.8	478	579	638	568	396	347	490.542	0.0518606	0.239977	0.216107	0.828905	0.932037
CPSF1	50.83	65.99	99.79	67.34	96.4	119.96	1617	1788	2544	2212	2009	1797	2026.43	0.509027	0.254977	1.99637	0.045894	0.245687
PDCD2	45.79	35.22	44.5	47.31	36.32	31.65	649	540	595	749	337	240	488.035	-0.131489	0.265705	-0.494867	0.620694	0.827545
RDH11	48.47	40.51	49.28	44.04	48.88	44.94	1442.97	1276.52	1467	1508	893.34	643.45	1154.04	-0.102103	0.223048	-0.457762	0.647124	0.841032
PRKACA	46.25	23.1	32.88	38.96	53.22	49.94	1218	685	972	1219	998	765	984.896	0.479756	0.275349	1.74235	0.0814465	0.327719
ADGRL1	28.24	15.12	24.88	24.3	36.9	55.67	1934.42	1164.11	2023.73	1919.81	1780.17	2285.11	1954.18	0.763095	0.315501	2.41868	0.0155771	0.137786
ACTN1	38.85	37.81	59.09	46.08	86.16	87.58	1868.16	1692	2542	2387	2291	2093	2210.73	0.65237	0.261245	2.49716	0.0125192	0.121305
ZFYVE26	9.19	5.41	9.53	7.39	9.06	8.48	848.3	622.38	978.32	880.65	729	571.85	767.151	0.282817	0.250041	1.13108	0.258019	0.562003
RPS6KA6	7.89	5.95	6.02	7.27	8.6	6.23	560	564	523	808	375	227	481.714	0.0547686	0.279727	0.195793	0.844772	0.939823
EPN2	20.73	20.37	25.25	26.71	32.69	29.39	1138.24	1262.91	1516.51	1785.33	1209.15	846.45	1268.94	0.362689	0.21858	1.6593	0.0970555	0.355544
PTPN18	12.85	16.78	21.23	16.61	25.29	29.84	305	455	566	517	450	380	449.976	0.496738	0.279437	1.77764	0.0754631	0.315102
LIMS2	1.12	0.96	2.59	1.09	2.28	0.91	27	26	78	18	37	20	33.3511	-0.216053	0.578	-0.373795	0.708557	0.875175
SPEG	26.72	42.12	47.26	39.44	63.01	91.15	1065	1481.6	1805.63	1715	1506	1909.55	1659.64	0.769195	0.299404	2.56909	0.0101966	0.107562
LNX1	6.94	5.46	6.24	6.69	7.45	8.03	349.8	319.25	277.1	400.91	227.62	217.87	294.737	0.212063	0.272467	0.778306	0.436389	0.710881
ALDH3A2	50.56	27	42.14	34.05	24.82	27.41	1375	883	1330	1088	482	430	867.247	-0.511196	0.257449	-1.98562	0.0470752	0.249318
TFRC	71.95	50.76	60.24	67.8	76.54	62.24	4435	3553	3569	5200	2732	1747	3384.07	0.0497764	0.253359	0.196466	0.844246	0.939823
SREBF1	45.32	43.09	73.33	48.43	75.73	93.07	1587.21	1650.72	2648.16	1932	1893.99	1667.97	1918.99	0.411232	0.269238	1.52739	0.126664	0.402619
AFF4	62.06	42.63	67.9	63.62	47.16	52.74	7786	5833	8775	9284	3934	3607	6163.38	-0.0816281	0.235974	-0.34592	0.729403	0.886485
UBE2D1	25.51	12.13	18.4	17.11	10.04	7.67	646	323	434	502	172	107	331.955	-0.625586	0.358661	-1.74423	0.0811194	0.327177
MPP5	9.95	11.64	13.87	14.79	9.95	7.09	692.53	861.92	979.3	1183.95	451.96	241.79	673.444	-0.188476	0.309355	-0.609255	0.542355	0.780076
RHOBTB1	11.22	8.2	12.63	10.89	8.46	7.22	452	441	650	479	268	185	385.432	-0.364562	0.249266	-1.46254	0.143593	0.428131
SMC1A	23.54	15.93	30.75	20.85	35.43	25.81	1101	941	1555	1438	1094	749	1123.59	0.292595	0.236664	1.23633	0.216335	0.517246
HSD17B10	47.99	35.55	50.53	34.09	42.34	44.19	588	457	609	470	330	273	438.758	-0.210109	0.245055	-0.857394	0.391227	0.676636
MARK2	37.74	20.06	30.88	33.97	46.25	66.61	1957	1196	1720	1917	1625	1997	1815.84	0.688796	0.300233	2.2942	0.021779	0.165434
HMMR	9.93	11.31	12.97	11.21	6.68	11.41	325	395	527.94	430	149	175	309.075	-0.391321	0.285528	-1.37052	0.170525	0.462595
CHFR	10.78	17.17	19.27	13.9	19.19	15.3	301.15	359.38	571	495	311	227.53	362.656	0.152602	0.263979	0.578082	0.563209	0.793299
P4HA2	39.82	54.32	61.13	73.87	96.77	83.64	1081.58	1488.06	1520.26	2236.52	1727.9	1161.81	1548.75	0.734229	0.238319	3.08086	0.00206402	0.0408844
NFATC3	23.34	14.94	20.25	19.57	23.41	31.6	1317.24	921.37	936.25	1207.57	726.95	869.89	998.653	0.238688	0.277616	0.859776	0.389913	0.675531
TRNT1	6.8	6.63	9.65	8.02	6.17	4.15	171.85	181.28	253	231.79	109.03	63.27	155.418	-0.274059	0.315044	-0.869908	0.384351	0.671398
ACADVL	729.73	869.04	999.06	776.34	1050.95	1437.53	9923	12068	13322	11855	9720	9771	11202.8	0.303608	0.246547	1.23144	0.218157	0.519018
STK10	7.56	11.39	18.66	10.45	10.02	16.47	262	297	626	434	277	371	375.974	0.380011	0.324468	1.17118	0.241525	0.544056
FBXW11	60.05	27.76	38.24	39.95	39.67	39.6	2867	1458	1869	2231	1130	1017	1691.12	-0.159383	0.286203	-0.556886	0.577605	0.803457
ACAP1	12.39	12.75	15.15	6.55	7.85	14.92	70	74	87	72	48	60	68.159	0.0956069	0.374474	0.255309	0.798484	0.918679
CRMP1	5.52	5.46	11.67	5.39	7.56	10.95	197	206.13	438.18	219	182	207	237.675	0.0631676	0.336003	0.187997	0.850879	0.942835
EVC	5.66	5.84	11.93	7.63	11.23	11.29	493	532.87	974.82	717	569	489	621.418	0.304728	0.27231	1.11905	0.26312	0.567058
DERL2	51.05	45.34	53.75	49.48	43.82	33.8	640.16	640	670	768	381	199	512.632	-0.248463	0.281672	-0.8821	0.377723	0.667251
NDE1	10.33	9.29	13.44	17.53	18.89	17.29	194.59	169.81	239.17	307.97	188.92	181.28	213.435	0.58102	0.265503	2.18837	0.0286423	0.192938
TMEM38A	4.04	2.66	2.97	3.86	4.35	5.55	113	84	95	141	95	91	104.448	0.575996	0.329391	1.74867	0.080348	0.326222
AP1M1	18.55	13.98	20.02	22.15	22.72	29.91	421	378	551	500	432	349	439.834	0.385886	0.256934	1.50189	0.133126	0.412763
PVR	10.88	14.71	19.46	28.26	39.04	32.93	322	356.84	517.76	712.61	566.98	390.53	485.245	0.914973	0.251169	3.64286	0.000269624	0.0112967
XRCC1	26.77	27.5	33.42	28.27	42.13	43.24	727	798.27	919	864	736.87	629.83	782.972	0.326846	0.245563	1.33101	0.183186	0.479458
SCARB1	15.58	20.55	19.78	35.7	59.68	49.98	454.91	583.98	584	1162	1037.82	680	784.149	1.25685	0.253354	4.96086	7.01813e-07	0.000130611
CYP2W1	10.04	5.52	5.23	13.85	22.06	52.38	234	130	125	323	353	602	346.286	1.95073	0.418437	4.66193	3.1325e-06	0.000375135
MCM2	18.08	20.59	32.01	24.64	34.7	28.91	846.15	985	1301.93	1274	1028.61	652.55	999.739	0.338667	0.239905	1.41167	0.158047	0.446389
PANX2	2.01	1.87	2.06	1.84	3.76	3	83	83	88	86	102	68	87.2773	0.482331	0.36667	1.31544	0.188364	0.486011
SELENOO	27.02	29.54	40.6	22.23	33.93	41.55	665.05	763.47	1000.26	607.93	533.48	550.19	679.932	-0.0230723	0.271909	-0.0848528	0.932378	0.975405
TP63	2.69	0.41	1.14	0.3	0.93	1.02	165	22	48	20	20	25	47.9268	-1.3778	0.634846	-2.1703	0.0299844	0.197465
ALPK1	18.43	26.5	26.11	16.36	16.2	21.53	851	1403.1	1333.12	849.25	512	571	879.669	-0.465499	0.266348	-1.74771	0.0805147	0.32632
LLGL2	107.23	115.9	142.92	124.8	185.76	255.36	3126	2982	3813	3977	3440	3513	3582.73	0.629435	0.252897	2.4889	0.0128139	0.123027
PDE8A	29.96	42.91	42.43	36.46	28.77	35.28	1216	1733	1647	1642	821	705	1229.39	-0.18929	0.238975	-0.792093	0.428307	0.704672
CLCN4	4.22	1.65	3.75	2.31	5.32	4.25	342	113	267	227	136	164	204.177	-0.0170072	0.372659	-0.0456373	0.963599	0.986435
NLE1	23.85	23.68	21.27	30.82	42.94	34.81	581.47	494.4	474.47	713.27	561.67	372.65	534.497	0.481699	0.260759	1.84729	0.0647045	0.290083
SDHA	58.5	45.82	65.75	54.54	73.29	78.35	1501.7	1042.04	1379.15	1592.65	1285.2	1081.97	1326.62	0.453724	0.250893	1.80844	0.0705384	0.302753
SMARCE1	66.57	68.64	83.24	65.82	58.71	44.11	2027	2186.75	2463.99	2326	1110	637	1657.5	-0.422479	0.259007	-1.63115	0.102859	0.365181
GSDMB	64.88	43.02	63.17	40.84	44.62	78.74	1396	860	1156	1041	688	903	1007.17	0.0879585	0.290231	0.303064	0.761841	0.903406
KDM5A	28.04	12.91	18.97	19.69	21.6	29.6	2332	1435	1827	2015	960	1081	1552.57	-0.0955821	0.263871	-0.362231	0.717179	0.87998
ADAM11	1.79	0.6	0.92	0.95	1.38	2.22	63	41	54	65	48	72	60.1629	0.721109	0.429657	1.67834	0.0932815	0.348646
PPP2R3A	11.26	12.27	15.26	9.92	8.29	9.84	816	886	1054	906	394	359	687.083	-0.397765	0.237502	-1.67478	0.0939765	0.349302
FERMT2	28.72	23.91	30.07	27.27	22.92	19.71	1192	1094	1340	1345.3	570	458	932.537	-0.303667	0.243363	-1.2478	0.212105	0.512396
PTGS2	7.6	3.09	6.67	3.09	4.08	4.39	360	166	339	188	98	91	191.666	-0.819655	0.327307	-2.50424	0.0122715	0.120199
IGF2BP2	80.49	60.88	91.3	75.71	93	99.09	3477	2875	3959	3708	2369	2250	3041.62	0.112044	0.217786	0.514467	0.606926	0.820495
MAP3K13	26.11	33.88	26.67	25.01	21.55	26.41	1194.51	1115.05	1334.86	978.11	501.9	614.76	914.225	-0.391437	0.239335	-1.63552	0.10194	0.363899
ST6GAL1	14.98	17.19	20.55	22.32	25.12	24.16	922	958	1162	1475	938	663	998.629	0.394932	0.2184	1.8083	0.0705601	0.302765
VDAC1P1	4.35	3.81	3.36	4.36	7.78	5.29	46.74	42.9	36.37	52.6	54.25	30.38	44.6189	0.533317	0.44513	1.19812	0.230872	0.533181
FRY	7.73	10.2	11.28	9.82	9.69	9.05	395.22	502	567	617.9	306.79	269.99	424.357	0.0659123	0.245101	0.268918	0.787993	0.915559
PICALM	154.77	93.49	119.17	137.98	126.57	135.2	4496	2971	3639	4565	2492	2015	3248.41	0.0574366	0.243555	0.235826	0.813568	0.923818
NSF	7.29	7.45	9.4	11.09	10.02	10.05	393.35	435.76	528.95	695.21	362.5	298.48	438.648	0.358517	0.236112	1.51842	0.128909	0.406019
CLASP1	26.48	17.82	32.65	21.57	21.83	24.7	1918	1662.49	2729	2115	1232	1254	1753.17	-0.0300435	0.229266	-0.131042	0.895742	0.960654
MRPS34	89.39	84.24	91.48	84.78	95.07	116.3	1008.14	987.55	1006.45	1044.83	702.79	687.08	896.554	0.117847	0.235991	0.499371	0.617518	0.825422
NOTCH3	40.04	26.37	52.14	48.33	92.62	97.86	3627	2885	5171	5252	5265	5508	4893.57	0.99276	0.288196	3.44474	0.000571616	0.0182974
CLNS1A	103.57	78.71	85.03	102.23	80.38	62.09	1353	1187	1234	1622	706	436	1017.84	-0.180695	0.273691	-0.660215	0.509116	0.7599
TEAD2	45.58	43.09	64.5	41.41	53.75	66.4	1263	1271	1906	1369	1013	978	1275.44	0.0620877	0.23987	0.258839	0.79576	0.918094
EED	16.65	15.08	19.8	15.28	13.02	12.34	360	365	439	410	199	147	299.779	-0.291767	0.257866	-1.13147	0.257857	0.56195
CDHR2	1.04	0.51	3.26	3.1	4.15	7.42	47	30	125.26	168.47	137.77	202	131.562	1.92252	0.442959	4.34017	1.42372e-05	0.00128015
TSG101	44.73	42.91	55.06	50.89	61.86	52.9	767.35	865	949.19	1006	488	355	695.696	-0.157745	0.240651	-0.655494	0.51215	0.762295
NCBP3	27.44	24.64	45.48	36.21	27.44	25.35	1056	1200	1947	1579	916	710	1174.38	0.00427907	0.240583	0.0177863	0.985809	0.994261
ATP2A3	1.04	1.12	1.38	1.62	2.45	2.47	32	57	45	89	81	69	66.2663	1.28862	0.402623	3.20056	0.00137163	0.0320411
CA12	2.37	3.9	4.12	3.74	3.32	5.7	130	152	204	219	114	94	145.969	0.183378	0.291216	0.629698	0.528892	0.771337
MGLL	7.6	4.85	9.16	4.18	5.31	13.98	416	305	546	278	208	427	370.169	0.106893	0.373642	0.286084	0.774814	0.909549
NTN4	1.94	1.94	4.7	1.81	2.01	3.27	97	97	225	93	55	61	97.4122	-0.539388	0.372178	-1.44927	0.147261	0.433047
BCS1L	22.8	36.72	42.15	27.25	31.07	36.94	291	418	485	377	266	229	334.722	-0.0232195	0.264594	-0.0877554	0.930071	0.975166
NUAK1	4.6	4.36	6.29	5.06	5.12	5.3	445	362	613	478	321	252	396.509	-0.0172771	0.249895	-0.0691372	0.94488	0.980042
DPP8	16.32	10.72	15.61	13.83	9.09	13.32	1003	673	1034	1124	436	349	715.211	-0.212818	0.275258	-0.773157	0.43943	0.712797
SLC24A1	3.24	2.84	4.42	4.54	4.37	4.07	164.8	223.83	298.48	273.96	187	139.92	208.946	0.220598	0.281039	0.784938	0.43249	0.708334
ZNF532	46.98	61.33	84.32	59.93	66.95	58.47	2788.51	3787.31	5160.8	4012.54	2582.58	1927.7	3227.61	-0.0566513	0.235004	-0.241065	0.809505	0.922407
SCARF1	0.68	1.4	1.38	1.07	1.59	2.06	28	50	51	43	38	35	41.1834	0.314797	0.457537	0.688024	0.491438	0.74952
LMAN1	73.46	59.59	56.45	104.56	70.14	51.2	4668	3911	3607	7540	3040	1782	3857.71	0.25652	0.294563	0.870848	0.383837	0.671398
HACD3	77.94	53.54	73.68	66.7	47.28	47.19	3500	2504	3334	3355	1327	1125	2345.8	-0.389786	0.25594	-1.52296	0.12777	0.404216
ZZEF1	10.61	8.46	17.36	13.22	14.71	20.4	1248	1190	2054	1578	1123	1326	1420.61	0.337133	0.267633	1.25969	0.207783	0.508029
ENO1	2768.72	3343.97	2994.77	3177.07	4078.2	3320.66	65957.7	83292.5	71640.2	85200.6	63306.9	42398	67514.3	0.175988	0.233757	0.752869	0.451529	0.721071
MYDGF	87.65	100.21	98.6	99.66	122.5	104.04	1114.61	1337	1269	1424.76	1015	708.39	1121.37	0.146767	0.231453	0.634112	0.526008	0.770269
ANO8	12.05	11.92	20.48	13.34	21.8	32.12	683	714	1166	836	837	891	880.085	0.54099	0.297594	1.81788	0.069083	0.300264
TUBE1	10.26	13.79	16.59	11.12	11.37	6.05	244	388	409	325	128	61	233.082	-0.770656	0.351888	-2.19006	0.0285199	0.192438
ARHGEF10L	20.92	28.73	29.78	28.93	46.7	69.93	911	1367	1438	1532	1395	1569	1436.36	0.78739	0.291548	2.70072	0.00691898	0.087471
TXK	5.45	5.17	9.43	4.14	3.91	5.56	135	124	213	122	61	62	111.168	-0.548206	0.320691	-1.70945	0.0873672	0.337972
ACTR6	23.06	15.93	16.28	19.22	11.62	13.29	509	391	383	517	182	155	331.756	-0.327801	0.306475	-1.06959	0.284806	0.587885
TIPIN	5.87	7.18	8.81	6.87	9.19	3.28	87	103.19	133.19	112	65.23	25	80.6563	-0.361116	0.385309	-0.937213	0.348649	0.644143
SRI	120.16	112.35	147.16	113.21	87.97	73.64	1207	1188	1485	1258	563	374	932.574	-0.522185	0.252758	-2.06595	0.0388331	0.225353
EIF4G3	37.51	27.39	47.59	38.65	48.34	46.83	2891	2012	3111	3086	2047	1773	2440.35	0.201694	0.230712	0.874224	0.381996	0.669644
NUP37	11.42	16.79	17.71	21.23	13.14	10.75	186	291	293	388	135	72	207.522	-0.143275	0.359318	-0.398742	0.690083	0.867209
SEMA3A	20.65	12.49	20.28	10.47	9.82	11.33	1531	1124	1624	905	357	379	900.303	-1.04788	0.253244	-4.13783	3.50604e-05	0.00258591
GTSE1	4.8	2.85	5.8	4.23	4.14	5.77	159	103	208	153	103	122	139.747	0.158807	0.332562	0.477524	0.632989	0.834696
SEMA3C	47.1	23.69	37.12	30.74	26.73	41.31	2697	1668	2319	1935	797	922	1617.78	-0.524295	0.265147	-1.97738	0.0479989	0.251733
TTC38	8.92	6.88	13.95	9.78	11.94	9.91	226	250	302	378	258	168	258.896	0.43258	0.258786	1.67157	0.0946086	0.350755
ACAT1	22.24	31.15	52.01	24.03	18.05	23.08	387	446	737	417	205	197	368.485	-0.54646	0.268303	-2.03672	0.0416777	0.233971
GRAMD4	13.59	11.78	26.26	16.21	21.66	27.6	804	719	1279	908	753	708	856.734	0.24759	0.264408	0.93639	0.349072	0.644416
CELSR1	20.51	23.03	42.84	19.57	25.04	44.17	1766	1999	3648	1942	1629	2191	2203.41	0.192429	0.313466	0.613877	0.539297	0.777973
ZNF638	156.63	212.2	216.78	136.22	112.26	133.49	5990	7037	7170	5358	2445	2297	4702.59	-0.660431	0.222781	-2.96448	0.00303194	0.0530921
SLC25A40	6.6	7.29	6.38	10.77	7.38	6.57	239	274	241	395.89	127	88	210.011	-0.0798819	0.339036	-0.235615	0.813732	0.923818
TIMM21	39.12	51.15	45.62	38.02	31.4	26.01	377	503	419	410	184	139	315.682	-0.523849	0.282136	-1.85672	0.0633506	0.286609
RASAL2	9.45	4.6	12.22	6.96	5	10.88	1093	634	1394	914	398	455	759.793	-0.434547	0.282256	-1.53955	0.123671	0.397861
VPS9D1	6.91	6.79	10.37	5.25	8.9	9.75	236.59	240.6	342.63	193.33	194.45	196.09	233.738	0.022998	0.311231	0.0738934	0.941095	0.978737
ZNF37A	2.64	2.73	3.52	2.11	1.91	4.31	144	143.54	196.82	160.17	73.36	69.53	123.222	-0.317497	0.303498	-1.04613	0.295503	0.597758
MARK3	93.45	69.21	119.99	59.98	61.94	78.86	2593	1913	2887	2019	1057	1181	1844.69	-0.391165	0.235845	-1.65857	0.097203	0.355759
SLC25A3	656.95	485.77	593.01	606.41	578.87	493.55	10947	8494	10104	10879	5927	4410	8066.34	-0.13613	0.225804	-0.602866	0.546598	0.781682
FNDC3B	34.72	21.61	33.52	41.85	41.9	41.15	2756	1996	2930	4017	1848	1483	2396.46	0.263371	0.23867	1.10349	0.269812	0.573181
FOSL2	33.7	21.31	29.09	40.22	57.72	58.28	2935	1923	2582	4015	3377	2847	3056.61	0.908287	0.256619	3.53943	0.000400987	0.014686
CACNG4	7.17	3.3	6.99	2.92	4.64	8.98	359	173	353	164	150.62	240	241.523	-0.109722	0.38733	-0.283279	0.776963	0.91041
FRYL	29.02	32.41	44.62	23.51	17.28	25.12	2247	2076	3007	2044	934	860	1724.71	-0.57989	0.22456	-2.58234	0.00981327	0.105964
TMEM131	22.96	24.59	39.07	27.04	29.37	33.74	1752	1720	2727	2468	1496	1382	1872.84	0.208086	0.223941	0.929201	0.352785	0.647333
FSCN1	158.67	129.07	163.78	174.14	269.81	230.5	5929.97	4931	6131.96	7380.94	6568.96	4610	6002.36	0.565654	0.23547	2.40224	0.0162952	0.14052
ACTB	1548.06	1206.41	1585.26	1639.01	2687.13	2482.82	36812	30140	38106	43563	35541	26578.9	35232.9	0.439045	0.225701	1.94525	0.0517449	0.260925
MOCOS	0.84	1.22	1.25	0.93	2.26	0.78	47	62	88	77	52	24	55.0843	0.002478	0.413023	0.00599967	0.995213	0.998144
PLD1	1.85	2.42	2.81	5.03	6.77	2.41	145	159	166	332	188	77	170.888	0.638288	0.333759	1.91242	0.0558222	0.271378
WDR62	3.31	2.24	4.57	3.35	4.14	7.56	224	167	327	273	194	287	252.463	0.594659	0.332854	1.78655	0.0740109	0.311476
DLG1	37.11	23.64	39.82	27.13	24.7	24.87	1770.96	1309	1835.4	1599	759	623	1232.03	-0.38582	0.237465	-1.62474	0.104217	0.36711
RAB7A	148.55	80.65	104.83	130.48	159.47	145.14	4094	2462	2944	4297	2765	2108	3071.86	0.319595	0.259937	1.22951	0.21888	0.519836
BCAP29	14.12	8.29	10.8	11.38	9.59	6.23	232.8	146.07	203.54	225.91	92.89	39.25	142.782	-0.46712	0.381023	-1.22596	0.220212	0.521008
SEC31B	14.23	14.25	21.01	10.29	15.18	22.27	658	834	1034.41	604	526	635.48	714.038	0.00242365	0.293232	0.00826531	0.993405	0.997485
SART3	37.46	22.69	35.22	34.7	38.17	43.49	1615.77	1083.74	1427.45	1724.84	1137.67	1037.92	1330.04	0.328863	0.244316	1.34605	0.178285	0.473759
EXOSC7	28.99	28.98	35.28	30.79	36.1	28.17	385	405	483	501	284	182	354.529	-0.051784	0.252035	-0.205464	0.83721	0.936346
KIFAP3	11.78	11.71	13.69	13.68	11.7	9.21	452	493	516	622	311	198	407.994	-0.0583968	0.261976	-0.222909	0.823607	0.929423
MKRN2	16.32	18.02	18.62	22.19	22.65	19.22	627.67	726.56	721.88	958.12	502.83	392.3	631.895	0.178101	0.235286	0.756958	0.449075	0.719614
MCM6	9.77	14.79	20.52	15.69	19.1	10.21	507	688	924	851	521	286	595.017	0.00353782	0.271026	0.0130534	0.989585	0.99587
REXO2	47.02	27.65	35.44	37.64	35.72	26.54	542	323	420	488	237	148	337.352	-0.261703	0.302536	-0.86503	0.387022	0.673805
RBM7	26.33	21.93	20.3	31.05	23.42	18.11	703.57	590.42	582.09	946.47	311.67	185.63	508.444	-0.172978	0.33046	-0.523445	0.600664	0.817515
RBMS2	17.63	11.87	15.88	15.36	18.14	15.87	1372.11	796.64	1183.17	1221.22	835.58	769.07	1017.78	0.174505	0.263464	0.662349	0.507748	0.758848
BAZ2A	66.13	36.38	61.47	71.36	90.8	131.2	5143.89	3118.14	4432.83	6239.78	4987.86	4896.93	4977.54	0.80485	0.267967	3.00354	0.0026686	0.0490003
PTPN23	15.19	14.08	25.96	24.34	40.42	42.36	1020	1057	1685	1816	1787	1505	1541.43	0.945955	0.267387	3.53777	0.00040352	0.0147451
MLH1	15.84	14.42	20.03	18.26	19.06	14.99	388	393	543	477	311	169	359.976	-0.10553	0.26377	-0.400084	0.689094	0.866784
UNG	22.35	20.01	26.91	30.14	33.36	25.14	639	591	768	963	618	363	636.553	0.320389	0.241706	1.32553	0.184994	0.481749
FMO4	2.27	2.78	2.92	2.52	2	2.11	46	87	69	65	28	23	49.374	-0.482905	0.436198	-1.10708	0.268261	0.571562
KLHL20	28.53	18.71	33.37	16.58	14.23	22.81	1152	721	1288	750	344	420	726.917	-0.66624	0.268914	-2.47752	0.01323	0.126039
RGS11	0.36	0.28	0.68	1.39	1.48	2.26	13.54	13.01	29.36	55.57	38.42	31.11	31.2926	1.59581	0.504334	3.16419	0.00155514	0.0344918
SLC46A1	4.28	3.49	6.47	8.73	11.87	10.14	186.84	236.53	262.5	522.62	432.02	298.47	336.532	1.29353	0.262524	4.92729	8.33792e-07	0.000146647
PLXNA2	1.81	3.97	5.73	1.92	2.31	4.99	199	257	544	219	180	219	261.626	-0.1478	0.354179	-0.417303	0.676457	0.859291
SPAG5	44.6	39.31	68.98	35.98	41.95	60.54	1306.91	981	1705.93	1208.95	838.98	955.94	1148.68	0.0645721	0.261674	0.246765	0.80509	0.920415
ANKRD13A	27.18	18.6	23.75	23.1	22.49	23.1	1070.36	880.64	964.12	1034.29	541.95	458.42	788.384	-0.170874	0.236204	-0.72342	0.469422	0.735459
TPD52	96.04	102.56	86.81	125.95	123.48	75.48	1974.72	2345.8	2045.55	3296.97	1165.99	634.94	1759.25	-0.112064	0.316505	-0.354067	0.723289	0.883134
ACACB	3.53	3.9	4.15	3.5	5.13	6.61	296	369	415	349	224	337	334.655	0.2405	0.304811	0.789011	0.430105	0.706528
TRAF4	199.87	115.4	177.27	158.34	208.91	284.83	4027.43	2672.58	3782.44	3746.93	2759.08	2857.15	3320.43	0.291892	0.25587	1.14078	0.253962	0.557622
PAG1	0.99	1.19	1.25	4.55	3.41	3.96	149	152	151	502	221	122	209.428	1.16794	0.317855	3.67446	0.000238357	0.0103948
GPATCH1	9.8	7.92	13.29	10.06	10.35	8.82	394	340	428	447	256	195	329.44	-0.00734816	0.245463	-0.0299359	0.976118	0.990593
ICAM3	8.19	7.1	10.21	6.96	6.27	6.74	102.45	83.46	139.15	82.76	48	70.07	84.8917	-0.221887	0.366597	-0.60526	0.545006	0.781045
NT5C2	31.58	24.45	31.4	31.5	31.47	26.5	1266.1	1094.5	1407.27	1361.88	755.56	596	1030.84	-0.110488	0.219414	-0.503558	0.614572	0.824174
MCAM	11.62	2.13	7.53	3.45	4.39	15.67	460	84	273	141	99	266	225.86	-0.102835	0.868186	-0.118448	0.905712	0.964493
GPC4	44.58	31.04	45.41	33.44	41.05	54.23	3115	2273	3197	2623	1858	2021	2488.74	0.0565518	0.249736	0.226446	0.820854	0.927829
MBNL3	10.58	7.27	8.01	23.28	12.64	7.11	1048	829	782	2864	833	323	1019.19	0.729496	0.395248	1.84567	0.0649406	0.290734
CAMSAP3	59.67	66.96	87.25	61.31	105.68	159.92	3053	3166	3926	3543	3268	4151	3686.34	0.645195	0.29153	2.21313	0.0268884	0.186871
RAP1GAP	17.94	16.37	25.89	22.91	34.54	43.01	824	797	1216	1201	1027	1077	1057.41	0.72334	0.267134	2.70778	0.00677344	0.0865195
XAB2	57.04	43.62	53.65	48.84	67.95	116.14	2075	1625	2053	2023	1668	2445	2080.49	0.61954	0.307165	2.01696	0.0436996	0.239675
ARHGEF1	31.58	47.12	65.52	44.84	56.46	80.09	1078	1346	1815	1409	1237	1261	1374.95	0.386193	0.269994	1.43037	0.15261	0.439303
STXBP2	104.42	129.67	177.04	113.02	177.49	265.87	1796	2253.07	2793.14	2120.19	1858.79	1967.87	2155.82	0.301382	0.268242	1.12354	0.261207	0.565712
MAP2K7	15.11	18.13	21.49	19.33	30.6	34.7	680	821	967.11	911.93	876.69	777	860.184	0.545973	0.266087	2.05186	0.0401832	0.229603
DGKD	17.37	14.06	23.28	19.9	27.23	32.9	956	898	1448	1292	1131	1046	1148.09	0.563999	0.259234	2.17563	0.0295827	0.196135
CTTNBP2	1.44	0.97	1.76	1.27	2.95	0.47	61	51	105	87	45	18	55.8523	-0.213927	0.439841	-0.486372	0.626703	0.831005
RARB	13.03	7.83	10.33	9.24	7.73	6.26	480	312	396	399	180	112	289.967	-0.49795	0.305215	-1.63147	0.102791	0.365181
TOP2B	93.42	59.19	88.2	67.47	51.76	54.32	4549	3013	4302	3860	2055	1675	3070.51	-0.2892	0.235973	-1.22557	0.220362	0.521008
TM9SF3	107.83	58.11	64.35	100.21	89.15	78.66	5804	3847	4061	7175	3267	2186	4184.79	0.158378	0.279087	0.567486	0.570384	0.798189
NFKB2	93.38	73.95	77.51	103.73	162.54	218.62	2261	1666	1762	2827	2588	2688	2446.25	0.991362	0.285183	3.47623	0.000508511	0.0169798
UBE2T	15.25	17.25	20.59	22.52	13.6	10	179	204	238	287	97	55	160.566	-0.266551	0.354571	-0.751756	0.452198	0.721434
PPP1R12B	12.03	4.66	6.83	5.54	5.59	11.23	908.11	414.34	666.97	594.22	333.1	378.77	532.438	-0.200585	0.308525	-0.65014	0.515602	0.764305
DNAJC10	103.79	98.32	120.32	79.59	67.69	86.74	4988.67	5450.11	6166.52	4761.54	2245.97	1914.9	3962.75	-0.558415	0.217239	-2.57051	0.0101548	0.107562
GTF3C1	65.53	53.01	78.37	58.39	79.95	134.65	3110	2235	3364	3123	2361	2738	2863.49	0.400803	0.264839	1.51339	0.130182	0.40806
IL4R	16.29	20.77	25.25	26.5	36.63	40.05	724.86	960.48	1116.79	1252.5	1045.37	900	1019.56	0.652853	0.25021	2.60922	0.00907477	0.100806
USP33	38.82	28.82	41.72	31.26	19.74	21.49	1503	1258	1573	1535	551	431	1047.38	-0.516758	0.271833	-1.90101	0.0573005	0.27496
CAPN6	29.5	20.92	36.54	8.88	11.7	36.13	1456	1082	1817	492	374	951	1005.55	-0.646511	0.395688	-1.63389	0.102281	0.364401
SNRPA	101.82	86.61	108.29	96.43	119.23	115.86	1461	1234	1506	1552	1218	948	1310.78	0.249996	0.230342	1.08533	0.277777	0.581837
SPAG6	0.71	1.33	0.91	1.25	1.55	1.3	15	48	26	39	24	14	26.7671	0.122824	0.576883	0.212909	0.831398	0.93327
EXOSC5	5.73	9.98	8.53	9.02	11.11	6.57	74	135	111	130	93	40	93.1648	0.059477	0.380495	0.156315	0.875785	0.95282
DYNC1I2	70.61	51.23	65.57	63.39	63.5	43.88	2065.55	1721.72	1944.92	2363.9	1217.87	746.62	1584.88	-0.0992503	0.250376	-0.396406	0.691806	0.868057
LRCH4	48.32	37.1	53.57	45.95	79.87	104.23	1274.75	1085.1	1614.1	1411.98	1445.7	1468.02	1439.8	0.646982	0.283427	2.28271	0.0224474	0.168435
FAM76B	27.31	15.92	20.49	17.02	17.51	8.52	740	621	619	710	249	143	467.874	-0.630108	0.325866	-1.93364	0.0531576	0.265079
SIRT6	21.79	23.19	26.49	23.27	33.63	40.78	383	434	470	468	414	377	431.805	0.437442	0.267263	1.63675	0.101683	0.363511
POLD3	8.14	10.34	10.76	9.31	7.78	8.48	395	478	512	512	258	153	359.052	-0.275712	0.273454	-1.00825	0.313332	0.614602
CAPZB	112.76	86.67	101.82	100.98	113.07	110.32	2690.27	2205	2616.09	2830.97	1902	1666.77	2285.78	0.177901	0.222269	0.800386	0.423487	0.701067
GPR137B	10.57	10.22	12.6	14.4	15.36	13.75	247	251	301	378	203	163	248.868	0.257901	0.25392	1.01568	0.309783	0.611144
NAALAD2	6.33	4.7	3.78	5.63	4.59	4.32	230	200	170	237	97	82	159.861	-0.239158	0.321387	-0.744142	0.45679	0.725651
JADE1	6.29	9.49	9.87	6.88	5.5	5.01	414.74	667.98	751.33	549.82	252	196.51	435.903	-0.543227	0.277646	-1.95654	0.0504013	0.258296
SLC25A43	4.82	5.6	6.37	8.25	6.54	5	150	194	224	281	147	64	165.314	0.088372	0.33592	0.263075	0.792493	0.917134
UBE2A	49	39.18	42.57	38.69	38.46	44.11	1015	845	952	1000	525.06	419.16	754.753	-0.189175	0.235251	-0.804141	0.421315	0.698852
FGFR1	13.19	11.94	24.42	15.24	27.8	17.24	509.97	518	858.73	797.55	704	423.51	630.233	0.47407	0.263906	1.79636	0.072437	0.307761
FBLN1	79.28	68.32	103.96	134.54	209.41	158.2	2552	2271	3323	4830	4291	2701	3409.5	0.975715	0.236893	4.1188	3.80846e-05	0.00275812
MAP2	36.37	21.31	37.76	17.03	18.78	21.47	1885	1208	2041	1087	532	576	1131.72	-0.837537	0.252186	-3.32111	0.000896594	0.0247635
PIAS2	32.97	36.93	42.3	45.07	38.59	27.48	1704	2440	2497	2920	1145	684	1747.7	-0.228177	0.29177	-0.782044	0.434189	0.709279
ARAF	22.75	32.07	44.83	28.44	41.99	41.56	673	868	1066	932	842	627	834.529	0.342111	0.254511	1.34419	0.178886	0.47464
MCCC1	26.19	33.54	37.84	25.52	21.27	24.09	728	867	945	830	439	387	664.481	-0.249718	0.228141	-1.09458	0.273702	0.577382
LAMP3	7.6	5.79	5.25	9.29	8.96	9.99	298	247	205	402	203	165	247.749	0.359354	0.294536	1.22007	0.22244	0.523604
FAP	2.11	3.41	5.57	2.68	1.74	1.49	54.63	61.66	108.66	87.45	41	22.75	57.5496	-0.2509	0.416197	-0.602839	0.546616	0.781682
NEBL	18.15	13.59	18.97	17.86	12.33	14.96	916	790	838	1109	425	337	688.097	-0.169321	0.271116	-0.624532	0.532279	0.77327
ACER3	7.73	4.68	8.16	6.41	4.17	5.22	639	399	633	616	196	198	410.847	-0.443361	0.303388	-1.46136	0.143915	0.428528
UBE2K	77.66	56.56	73.6	72.48	65.3	63.09	2508	1801	2209	2703	1127	776	1728.71	-0.225835	0.270247	-0.835662	0.403345	0.68575
PIK3C3	52.67	49.47	59.63	46.56	31.99	35.65	1247	1133	1260	1228	568	432	914.649	-0.395448	0.240975	-1.64103	0.100791	0.361532
N4BP2	10.51	8.45	11.48	10.85	6.92	6.76	1264	1189	1507	1580	511	418	985.918	-0.402542	0.281834	-1.4283	0.153207	0.439524
TIGAR	3.65	1.99	2.53	1.87	2.37	2.19	96.99	46.96	100.08	55.42	31.68	22.05	54.1875	-0.791565	0.42609	-1.85774	0.0632059	0.286354
TULP3	14.73	14.53	18.62	16.86	20.42	19.54	544	597	707	680	503	366	554.611	0.15756	0.233247	0.675507	0.499354	0.754655
SYNJ2	9.14	7.81	13.59	9.17	10.62	13.23	867	827	1372	1019	612	677	870.039	0.0378989	0.247783	0.152952	0.878436	0.953434
PPP2R5C	66.31	59.82	70.12	67.97	50.57	46.68	2370.08	2139.4	2357.65	2738.4	1140.55	858.84	1807.08	-0.248152	0.249968	-0.992733	0.32084	0.6198
PMS2P1	9.37	14.66	16.79	13.02	15.87	12.36	116.17	195.15	207.75	162.87	141.39	87.61	147.985	0.0218609	0.323187	0.0676415	0.946071	0.980373
RBFOX1	1	1.09	1.2	1.97	2.57	4.45	37	61	57	86.03	59	59	61.3558	0.827113	0.391298	2.11377	0.0345353	0.21251
GNB1	184.56	135.73	195.15	192.22	218.44	199.65	6962	5695	7443	8563	5439	3847	6147.87	0.203957	0.214486	0.950908	0.341651	0.638505
HOXA9	5.31	3.96	6.83	4.04	3.75	7.12	125.27	86.64	140.98	95.34	61.05	84	97.2816	-0.0854931	0.358394	-0.238545	0.811458	0.92303
EDN1	44.59	11.32	12.66	13.38	12.92	18.93	1241	330	355	418	233	281	461.66	-0.67502	0.433306	-1.55784	0.119272	0.391036
MLLT10	16.7	20.06	30.17	24.37	21.7	16.89	1003	1264	1761	1600	808	539	1087.76	-0.110673	0.253058	-0.437341	0.661864	0.850479
ZCWPW1	3.99	4.89	5.91	3.06	5.82	4.86	72.05	109.66	120.1	61.11	52.25	59.29	77.258	-0.322746	0.38466	-0.839042	0.401446	0.684545
FGF20	21.03	23.89	25.98	10.65	12.53	11.29	346	420	572	228	122	100	270.061	-1.19444	0.265394	-4.50065	6.77464e-06	0.000699537
NRDC	122.18	136.42	162.39	106.77	100.17	116.86	4015.45	4083.14	4567.23	3720.19	2028.47	1930.19	3228.21	-0.341159	0.208908	-1.63306	0.102456	0.36441
VDAC3	67.57	69.48	78.47	78.97	56.65	41.94	1153	1313	1382	1577	661	405	1001.32	-0.272929	0.273751	-0.996998	0.318765	0.617582
PCM1	126.47	131.09	156.25	101.39	76.53	96.31	5933	4937	6300	5246	2419	2304	4246.07	-0.436959	0.220921	-1.9779	0.0479401	0.251733
TNRC6C	2.09	1.62	6	3.08	5.47	4.96	250.55	232.95	448.97	353.39	242.5	172.18	272.886	0.141821	0.280143	0.506244	0.612685	0.823621
CBFA2T2	16.85	17.54	24.26	16.22	19.42	30.16	1671	1864	2456	1827	1249	1440	1727.45	0.0616476	0.247379	0.249203	0.803204	0.920415
ITCH	22.87	19.32	29.16	28.78	25.67	19.86	1414.99	1284.03	1596.66	1965.93	909.21	592.41	1216.38	-0.0092529	0.249596	-0.0370715	0.970428	0.989564
TP53INP2	3.18	2.13	4.23	4.63	7.41	7.35	181	129	245	295	272	224	233.322	0.995183	0.30206	3.29465	0.000985452	0.0262243
SDF4	67.04	86.48	115.36	90.84	138.29	146.57	1748	2350	3057	2504	2198	1986	2324.13	0.389969	0.259704	1.50159	0.133203	0.412837
MYH7B	1.69	2.22	2.58	1.53	1.95	7.15	55	70	83	61	53.48	113	78.2219	0.715208	0.460455	1.55326	0.12036	0.392082
TP73	0.39	0.6	0.79	1.32	2.11	2.77	25.2	43.83	42.71	98.35	83.35	77.21	66.6401	1.6678	0.399435	4.17539	2.97475e-05	0.00228898
TOLLIP	34.8	20.44	25.86	31.37	40.75	50.61	1163	853	1072	1454	1173	1122	1175.98	0.736129	0.257284	2.86115	0.00422103	0.0656139
UBE2D4	4.02	5.42	8.24	6.23	6.08	3.95	87.22	120.78	194.16	153.84	95.65	63.85	113.299	0.0401709	0.33788	0.118891	0.905362	0.964493
CLUL1	1.38	2.05	2.33	1.59	1.64	0.56	32.55	36.14	48.92	29.44	20	2	25.2415	-0.915911	0.621304	-1.47418	0.140434	0.423047
CDH17	3.78	3	7.53	27.57	33.2	18.21	190	133	318	1544	1003	332	592.871	2.50474	0.350075	7.15487	8.37538e-13	4.46826e-09
THOC1	48.55	64.91	69.95	47.71	32.84	34.36	891	1160	1287	918	405	320	763.176	-0.703405	0.250526	-2.80771	0.00498949	0.0724653
FKBP7	16.17	10.9	13.95	17.17	9.8	13.02	240	176	194	251	105	76	162.674	-0.213121	0.320277	-0.665426	0.505778	0.758099
OSBPL6	2.54	1.13	2.92	1.3	1.01	1.56	134	68	192	100	41	40	86.9159	-0.755878	0.393759	-1.91965	0.0549025	0.269214
SLC1A3	5.39	0.86	1.22	1.76	3.33	1.17	184	46	41	98	56	20	70.2411	-0.407771	0.562995	-0.724289	0.468888	0.735158
XRCC5	154.98	110.95	130.48	144.88	136.21	115.84	7065	5024	5610	7144	3863	2689	5005.97	-0.0454737	0.247545	-0.183699	0.854249	0.944193
LXN	8.96	18.04	15.85	15.32	10.16	8.72	124	263	223	239	92	65	154.664	-0.346998	0.360831	-0.961663	0.336219	0.634125
MKNK1	21.52	21.89	30.09	22.26	22.32	38.33	591	675.99	903.98	655	439	500.99	616.299	0.0192277	0.256913	0.0748415	0.940341	0.978299
TNS1	12.18	13.44	30.36	9.95	14.48	26.95	1254	1562	2994	1280	1064	1583	1610.62	0.0110774	0.338587	0.0327165	0.973901	0.990145
REXO1	31.4	30.61	50.65	38.28	64.88	98.31	954.07	910.49	1379.92	1299.08	1191.62	1440.15	1257.9	0.812643	0.292399	2.77923	0.00544883	0.0764987
SAR1A	59.77	32.04	45.95	49.45	50.56	36.41	2145	1312	1592	2193	1042	702	1418.27	-0.0653932	0.278527	-0.234782	0.814378	0.924471
CDC14A	11.94	11.12	16.52	12.01	9.07	11.73	654	667	856.64	726	279	280	535.57	-0.435643	0.253128	-1.72104	0.0852435	0.334715
CEACAM1	7.81	7.4	11.56	17.88	22.55	14.2	346	337	380	828	600	297	466.303	1.05651	0.266712	3.96124	7.4563e-05	0.00455489
SENP1	8.21	5.58	10.49	8.1	8.23	6.73	439	255	400	468	233.14	172	311.54	0.00619157	0.287307	0.0215503	0.982807	0.993364
CIC	54.47	49.8	84.07	64.45	117.07	167.43	3746	3175	4862	4755	4889	5968	4891.53	0.959866	0.303465	3.16302	0.00156143	0.0345175
LIPE	12.03	15.63	23.64	9.33	13.58	22.89	210	267.95	341	186.87	162	194.86	225.513	-0.0755241	0.319271	-0.236551	0.813005	0.923699
FDFT1	303.6	176.85	206.43	249.36	260.95	262.7	6986	4202	4692.55	6328.53	3721	2956	4687.56	0.0651002	0.264509	0.246117	0.805592	0.920438
PAFAH1B3	73.29	80.78	97.5	64.12	79.5	71.16	819.91	955.16	1122.42	851.4	542.36	466.51	759.874	-0.233229	0.223677	-1.04271	0.297084	0.598996
OPHN1	2.79	3.16	5.41	3.11	2.24	3.95	269	330	413	308	156	155	256.863	-0.323896	0.262592	-1.23346	0.217405	0.51839
AFM	1.87	2.13	4.07	6.24	6.28	2.34	51	61	112	191	111	34	88.6857	0.900905	0.425565	2.11697	0.0342628	0.211646
KIF22	51.51	43.58	73.79	45.49	59.98	59.63	1186	960	1645	1197	878	765	1076.67	0.0329741	0.240612	0.137043	0.890997	0.959134
CARMIL1	9.77	7.23	11.06	10.48	7.06	8.51	707	550	684	766	354	320	536.166	-0.0927371	0.246972	-0.375497	0.707291	0.875026
PGM1	71.68	75.28	71	92.39	92.69	68.64	2294	2510	2290	3330.83	1926	1178	2174.24	0.183677	0.242137	0.758563	0.448114	0.719308
DDX1	44.38	52.34	61.06	54.45	49.63	33.13	1346	1580	1710	1888	990	560	1264.41	-0.122339	0.254719	-0.480293	0.631019	0.833903
DNM2	98.81	89.58	122.86	86.82	127.71	181.3	3655.55	3465.66	4661.66	3841.91	3098.17	3464.18	3738.42	0.313399	0.255892	1.22473	0.220677	0.521241
EPB41L2	61.83	52.84	69.46	55.66	57.24	54.26	2746	2033	2701	2861	1590	1257	2107.85	-0.0303436	0.225594	-0.134505	0.893003	0.959777
MOXD1	4.32	6.16	7.09	6.41	6.44	3.66	178	235	296	296	172	81	196.593	-0.0397869	0.314708	-0.126425	0.899396	0.961707
STX7	59.43	28.52	27.39	36.54	35.5	25.42	2324	1333	1469	2142	756	527	1319.2	-0.355016	0.323208	-1.09841	0.272024	0.575788
RABL2B	30.5	28.76	53.56	33	37.86	39.1	649.35	732.49	1193.87	816.25	533.51	535.15	720.007	0.00457117	0.255163	0.0179147	0.985707	0.994261
KEAP1	25.46	38.9	48.03	32.77	48.75	32.34	602	1012	1257	1024	808	502	841.411	0.123026	0.275558	0.446463	0.655263	0.846472
PTPRH	2.28	2.43	2.62	3.85	6.53	7.27	111	119	145	203	190	187	169.361	1.12185	0.314964	3.56185	0.00036825	0.0138395
SLC35C2	14.11	20.98	29.89	20.57	28.82	25.65	407	658	815	632	490	404	557.314	0.150619	0.27351	0.550687	0.581848	0.806136
CRYBG3	10.99	12.48	16.58	9.49	9.43	11.98	1318.55	1470	1647.98	1298.81	593.51	568.51	1075.85	-0.501508	0.226703	-2.21218	0.0269544	0.187242
EPHA6	13.08	13.64	14.82	11.97	11.46	14.73	474	391	471	446	210	234	354.804	-0.214469	0.256636	-0.835694	0.403327	0.68575
SCTR	0.66	0.63	5.27	1.78	1.53	1.24	12	13	107	13	6	14	23.721	-1.3978	0.771754	-1.8112	0.0701101	0.301997
RFX3	17.98	10.62	13.05	11.72	9.34	16.46	1746	1265	1466	1514	547	570	1104.84	-0.469511	0.269148	-1.74443	0.0810839	0.327177
RIF1	11.64	13.8	22.1	13.27	9.13	6.27	1037	1282	1773	1576	566	317	983.689	-0.486048	0.313623	-1.54978	0.121193	0.393305
RAB21	37.56	24	33.4	35.33	32.95	30.35	1057	805	937	1362	519	364	784.348	-0.0596723	0.284578	-0.209687	0.833912	0.934844
SLC4A4	15.7	19.69	23.6	35.35	26.9	22.1	1697	2181	2498	4289	1875	1119	2156	0.474449	0.270263	1.75551	0.0791721	0.323402
SMARCA2	31.6	34.91	47.67	32.77	33.69	58.25	1531	1573	2022	1487	839.9	1055	1374.62	-0.160304	0.242015	-0.66237	0.507734	0.758848
SESN1	25.91	20.14	27.64	22.46	12.57	16.59	885.37	777.91	1011.09	863.39	296.22	303.01	634.291	-0.571486	0.265624	-2.15149	0.0314377	0.202316
MID2	5.16	4.96	7.98	7.28	6.16	7.83	176	175	269	268	138	137	187.312	0.204042	0.277375	0.735617	0.461964	0.730038
SRCAP	8.32	5.46	12.37	10.53	13.92	20.08	655.87	397.88	699.2	929.19	669.48	953.58	761.539	1.05078	0.309978	3.38985	0.00069931	0.0212784
PUM3	24.8	21.63	32.12	25.38	23.01	15.74	687	656	804	681	356	244	533.9	-0.410496	0.241374	-1.70067	0.0890054	0.341042
CHRNA3	2.13	1.21	4.37	2.17	1.76	3.62	31	20	45	34	13	20	25.799	-0.111953	0.54375	-0.20589	0.836877	0.936265
KCNN2	0.74	1.25	1.04	0.85	0.6	2.41	18	18	18	30	13	25	20.9456	0.761772	0.591323	1.28825	0.197659	0.497177
CNOT4	16.88	17.86	23.17	17.91	17.12	19.93	827	831	1026	975	501	493	743.925	-0.0672433	0.22315	-0.301337	0.763158	0.903809
PSEN1	33.72	25.31	38.37	31.73	32.08	29.57	1545	1313	1738	1710	1017	760	1292.25	-0.0270195	0.217562	-0.124192	0.901163	0.962632
CPOX	14.02	15.12	13.7	21.15	19.21	15.22	511	544	498	873	452	261	502.071	0.326974	0.272627	1.19935	0.230394	0.532722
CLDND1	57.72	49.85	49.42	48.66	44.63	43.43	1139	1007	1009	1241	529	345	818.307	-0.307794	0.274722	-1.12038	0.26255	0.566984
MOK	31.64	33.86	46.4	20.63	24.44	40.87	543	650	784	451.43	268	360	489.865	-0.414973	0.271924	-1.52606	0.126994	0.402742
HSP90AA1	378.78	246.76	289.31	297.91	253.44	235.52	16358.7	10971.5	12519	14352	6907.52	5030.7	10394.6	-0.295438	0.257855	-1.14575	0.251897	0.555778
RBL1	2.31	2.4	3.23	3.19	2.2	1.97	122.97	165.91	226.98	192.96	85	51	129.04	-0.340335	0.340745	-0.998797	0.317893	0.617181
DLGAP4	72.26	56.84	91.35	74.05	105.45	157.95	2462.67	1856.02	2909.56	2661.68	2282.23	2773.34	2582.8	0.612926	0.284359	2.15547	0.0311254	0.200872
CROCCP3	3.46	4.79	9.47	3.79	4.33	9.43	101.98	156.42	244.58	126.88	97.41	114.09	137.012	-0.0667819	0.355079	-0.188076	0.850817	0.942835
NDC80	5.7	2.76	6.37	5.49	4.56	3.02	166	83	187	177	86	47	115.033	-0.177157	0.372045	-0.47617	0.633953	0.835028
AP4E1	1.92	1.71	2.94	2.59	1.97	1.27	183	166	252	269	120	64	162.109	-0.115752	0.327184	-0.353782	0.723502	0.883134
RSBN1	20.09	12.51	14.42	18.05	14	17.67	1478	1138	1244	1697	665	538	1057.96	-0.134356	0.268633	-0.500147	0.616972	0.825248
MAGI3	10.06	6.84	9.74	6.77	5.07	8.1	941	658	876	724	314	420	624.106	-0.380568	0.269348	-1.41292	0.157679	0.445796
CXCL2	690.52	151.35	163.97	466.47	499.41	470.69	9182.56	2104.44	2166.16	6967.41	4123.39	3020.92	4574.69	0.375547	0.748039	0.502042	0.615638	0.82468
AFP	70.21	60.79	73.04	213.39	152.99	68.35	1135	1007	1087	3858	1674	601	1481.26	1.14216	0.340037	3.35893	0.000782446	0.022894
TCF7	8.98	8.21	16.79	18.13	24.37	19.58	313	323	542	669	503	305	439.656	0.74213	0.264711	2.80355	0.00505435	0.0728399
OSTM1	2.46	2.76	4.11	6.58	3.35	4.54	100	109	103	184	65	23	88.6236	-0.0066994	0.435754	-0.0153743	0.987734	0.995185
CDH7	1.64	0.85	0.97	1.2	0.74	1.88	116	76	74	115	38	65	78.5537	0.0589317	0.404537	0.145677	0.884176	0.956306
PCNP	125.79	91.83	96.85	122.67	98.32	69.96	2925	2395	2214	3292	1148	697	1944.04	-0.342823	0.314129	-1.09134	0.275121	0.579384
EXD2	11.82	16.36	18.96	15.99	16.41	14.82	512	777	850.55	814.73	488	355	606.485	0.00645305	0.251955	0.025612	0.979567	0.991989
ARG2	17.66	11.87	9.63	17.56	15.05	11.19	394.34	273.51	209.76	482.87	211.95	137.16	272.285	0.17668	0.340895	0.518282	0.604261	0.819341
MEF2C	8.96	5.14	8.59	4.9	2.93	8.34	436.7	244	392	219.92	87	140	236.426	-0.867422	0.327205	-2.651	0.00802533	0.0950291
UBA5	36.42	45.19	52.3	41.45	27.18	26.55	1038.22	1435.84	1644.72	1417.14	556.7	415.09	994.546	-0.495516	0.271292	-1.82651	0.0677742	0.297838
STK17B	35.14	13.4	17.61	14.17	9.51	12.25	1502	656	777	800	257	257	652.084	-0.910035	0.353014	-2.5779	0.00994027	0.106774
CDC14B	13.18	11.61	19.81	17.22	14.09	13.84	845.48	780.48	1281.54	1258.2	644.95	456.25	828.875	0.0506964	0.244833	0.207065	0.835959	0.935762
ZNF510	6.87	2.7	6.3	3.39	2.8	5.89	299	169	293	185	62	107	173.066	-0.725452	0.345787	-2.09797	0.0359077	0.217585
LRP2	12.76	17.45	21.47	11.6	12.92	22.85	1339	1717	2127	1538	847	930	1356	-0.226644	0.236276	-0.959234	0.337441	0.635307
JMJD4	4.93	6.34	7.45	5.53	10.96	6.69	134.15	173.59	234.75	192.93	175.04	95.83	164.216	0.204025	0.311932	0.654071	0.513066	0.762887
DUSP12	18.18	16.78	19.24	20.01	17.85	17.49	286	277	308	367	174	106	237.103	-0.130878	0.287928	-0.454552	0.649432	0.84286
AACS	21.78	21.04	27.7	26.03	31.82	31	1000	966	1195	1325	932	743	1015.97	0.337821	0.218431	1.54658	0.121965	0.394506
DELE1	50.12	43.89	55.06	44.97	60.84	76.43	1128	1121	1438	1210	922	869	1105.12	0.157854	0.23472	0.672522	0.501252	0.75551
CADPS2	54.07	49.36	52.28	47.71	39.72	41.59	2609	2407	2425	2510	1194	1069	1929.59	-0.306973	0.229613	-1.33692	0.18125	0.476884
PCDHB4	2.54	5.04	5.09	2.47	1.85	3.12	135.26	281.57	273.14	125.29	63.87	62.88	144.108	-1.07071	0.341249	-3.13762	0.00170323	0.0361541
PCDHA6	1.35	1.61	1.6	1.85	1.14	1.39	89.81	108.99	85.96	113.27	28.34	35.86	71.1503	-0.43203	0.412472	-1.04742	0.294907	0.597305
HSPB11	34.32	35.05	34.53	32.61	19.92	19.35	389	419	398	423	151	117	290.822	-0.542505	0.299582	-1.81087	0.0701608	0.302017
PHLPP1	9.91	7.17	11.08	10.33	15.06	19.39	856	670	993	1034	765	922	896.28	0.597734	0.270633	2.20865	0.0271989	0.188205
ATP8B1	18.54	14.03	17.56	21.58	15.56	21.96	1183.93	1041.41	1248.11	1590.91	699.3	575.79	1002.35	0.0385635	0.238559	0.161651	0.87158	0.951739
IL12RB2	0.81	0.6	2.26	0.93	1.78	1.71	58	48	95	71	41	54	60.1264	0.186969	0.401747	0.465389	0.641653	0.838819
SMARCD3	39.44	42.56	65.61	31.06	46.61	51.27	727.27	831	1258.07	684.54	516.94	551	738.536	-0.197788	0.265727	-0.744327	0.456678	0.725545
WDR70	19.09	29.15	48.8	30.47	20.98	25.96	402.42	543.38	774.18	555.82	252	218	423.871	-0.388703	0.270076	-1.43923	0.150085	0.436747
STRADB	10.98	15.47	17.71	17.64	13.53	6.6	274.5	382.14	361.6	421.53	210.73	87.81	268.674	-0.229648	0.331068	-0.693659	0.487896	0.746751
BZW1	284.17	139.45	165.54	206.47	154.37	138.26	8359.88	5189.29	5926.22	7747.54	2962.22	2034.19	4979.63	-0.366296	0.297826	-1.2299	0.218735	0.519646
C1QTNF3	6.27	13.34	14.73	6.37	5.34	6.41	135.42	282.73	308.54	146	67	73.82	154.956	-0.955977	0.343647	-2.78186	0.00540483	0.0760812
ME2	16.6	12.7	19.26	19.78	15.03	11.95	582	485	662	813	333	214	478.341	-0.067469	0.281842	-0.239386	0.810807	0.92297
C5orf22	9.64	6.3	8.09	10.54	6.13	5.7	322	238	352	407	167	88	241.042	-0.199827	0.325821	-0.613301	0.539677	0.778016
CCNT2	36.78	27.93	40.11	22.49	16.34	22.68	2177	1687.31	2247	1564	587	480	1323.8	-0.932063	0.262894	-3.54539	0.000392027	0.0144259
FAM135A	35.15	25.39	29.05	26.68	17.29	19.05	2356	1461	1773	1948	737	635	1380.29	-0.474352	0.283936	-1.67063	0.094795	0.351203
EPB41L3	30.39	31.49	55.15	60.62	57.21	36.27	1090	1224	2040	2357	1161	599	1319.73	0.233996	0.288534	0.81098	0.417377	0.695773
COBLL1	18.92	13.97	16.81	16.73	14.28	17.02	906	831	946	1197	535	449	770.69	0.0214284	0.238877	0.0897047	0.928522	0.974108
DLG3	41.63	33.76	44.61	37.03	48.75	38.49	1956	1977	2451	2111	1467	1065	1774.12	-0.0587919	0.212716	-0.276387	0.782251	0.91304
SERTAD4	3.72	2.11	4.28	2.34	1.82	1.93	217	162.79	317.91	158.87	47.76	76	148.269	-0.938492	0.345096	-2.71951	0.00653787	0.0851881
TRAF5	2.77	6.4	8.47	11.34	8.43	6.69	148	371	423	612	292	140	310.894	0.444452	0.36945	1.20301	0.228972	0.531601
MRPL22	65.9	70.78	61.57	66.67	60.5	37.15	570	606	545	651	333	185	452.041	-0.268298	0.281143	-0.954309	0.339927	0.63766
GEMIN5	7.79	5.49	7.69	7.07	9.75	7.7	532	439	499	587	394	231	431.927	0.0781133	0.258266	0.302453	0.762306	0.903427
OPRK1	27.23	34.11	29.91	33.03	27.66	35.39	1270	1990	1502	1866	880	876	1345.29	-0.0513629	0.262011	-0.196033	0.844584	0.939823
NFE2L1	50.37	61.84	64.89	68.5	103.6	93.89	2941	3787	4153	4647	4131.99	2734.75	3754.56	0.518153	0.240092	2.15814	0.0309168	0.200252
SEMA5B	0.74	1.06	1.51	0.47	0.96	1.39	21	40	43	20	16	21	26.1917	-0.373833	0.555001	-0.673573	0.500583	0.755192
GSK3B	54.14	38.04	60.96	47.89	42.33	54.61	3465	2514	3414	3719	1919	1620	2656.52	-0.0184152	0.227547	-0.0809293	0.935498	0.976435
ITGB5	17.66	10.99	30.84	17.81	32.56	34.95	449	424	797	680	628	389	557.956	0.485744	0.27783	1.74835	0.0804042	0.326223
ERC1	12.69	8.75	14.24	11.85	12.29	19.53	1608	1145	1728	1495	1025	1244	1374.8	0.219496	0.265258	0.827481	0.407964	0.688821
XPO1	132.59	160.21	202.65	133.39	96.9	112	6015.45	7278.39	8619.94	6809.14	3124.4	2704.76	5364.55	-0.453943	0.223618	-2.02999	0.0423576	0.235552
RNF13	19.1	15.75	18.08	17.89	13.48	9.24	543.9	439.93	519.96	590.9	220.94	152.84	379.115	-0.380522	0.295864	-1.28614	0.198395	0.498244
PALB2	4.85	6.28	7.59	4.97	5.86	2.91	256	332	339	287	186	61	225.352	-0.491154	0.342849	-1.43257	0.151982	0.438959
DOP1A	14.34	12.51	16.29	10.71	7.72	10.06	1006.94	920.73	1300.71	933.48	375.5	401.6	762.975	-0.569318	0.243513	-2.33794	0.0193904	0.154646
LYRM2	9.12	10.08	16.53	14	7.79	4.58	252.64	294.7	370.31	364.46	114.71	63.61	218.37	-0.535245	0.355047	-1.50753	0.131674	0.409909
BCKDHB	15.1	15.89	17.8	17.75	16.35	17.07	403	511	581	614	300	223	414.42	-0.0604782	0.254332	-0.237793	0.812042	0.923457
KAT6A	16.95	10.59	18.53	15.16	15.47	19.53	1977	1261	2051	1906	1141	1128	1537.07	0.0728343	0.245197	0.297044	0.766433	0.905563
TUT7	15.85	14.85	17.5	12.32	11.56	9.1	927	823	932	835	431	313	666.127	-0.433475	0.238927	-1.81425	0.0696388	0.301561
ULK2	7.34	6.86	10.6	11.3	8.77	8.65	440	527	770	712	378	265	486.514	0.000947101	0.256419	0.00369357	0.997053	0.998925
GRHL2	27.73	28.59	42.77	21.36	26.92	32.19	1889	2178	3040	1709	1117	1267	1792.24	-0.332898	0.245948	-1.35353	0.175887	0.470276
TNPO1	50.62	22.86	36.36	36.58	33.18	26.63	4237	2366	3135	4253	1475	1083	2549.71	-0.277147	0.309842	-0.894481	0.371065	0.66243
PLOD1	90.81	133.38	137.4	155.56	225.56	198.68	3633	5475	5316	6920	5879	4278	5338.13	0.679335	0.248339	2.73552	0.00622826	0.0827574
ITGAE	18.88	18.56	31.99	18.1	10.32	5.89	165	173	281	176	60	32	130.636	-0.951917	0.376362	-2.52926	0.0114303	0.115133
DIS3	38.77	18	21.39	25.9	21.07	22.15	2235.82	1126.67	1336.77	1741.71	741.9	633.95	1230.96	-0.299719	0.305943	-0.979656	0.327256	0.62583
PIBF1	20.61	21.39	29.62	25.29	13.58	11.92	647	729	838	773	265	200	523.851	-0.578764	0.288747	-2.0044	0.0450273	0.243395
TDRD3	15.29	19.86	20.79	16.24	10.55	11.48	542	730	728	639	244	217	476.885	-0.563174	0.271861	-2.07155	0.0383076	0.224793
NUFIP1	4.5	3.63	5.1	5.72	5.49	4.2	218.89	184.9	249.96	311.88	173	109	199.055	0.201975	0.280489	0.720083	0.471474	0.736836
PDS5B	24.43	16.47	22.58	18.95	14.24	17.63	1125	910	1223	1105	468	435	820.439	-0.368731	0.242163	-1.52266	0.127844	0.404216
RRAGB	9.51	11.29	20.18	10.5	12.74	9.58	255	312	403	304	149	113	237.761	-0.430026	0.273379	-1.57301	0.115717	0.385425
CYLD	11.67	4.37	5.93	4.84	3.94	5.96	594	266	317	345	144	171	291.057	-0.50142	0.348149	-1.44025	0.149798	0.436229
SLC27A5	5.97	12.78	7.13	11.18	14.03	8.04	92.42	115.88	81.18	147.24	95.89	72.82	100.718	0.495628	0.340639	1.45499	0.145671	0.430827
ZNF324	12.2	4.9	5.88	7.49	12.81	19.01	589.11	220.68	279.54	424.14	376.79	445.68	411.26	0.673042	0.384102	1.75225	0.0797312	0.324377
ZNF671	1.37	0.94	1.45	0.74	1.37	0.73	47	31	53	28	27	13	31.3627	-0.526986	0.501043	-1.05178	0.292901	0.595261
ZNF586	10.76	7.03	10.75	8.4	5.83	10.06	279.82	198.35	270.6	249.7	98.37	113.46	189.673	-0.357274	0.298701	-1.19609	0.231661	0.533872
ZNF446	12.87	12.08	15.66	11.7	19.04	28.93	397.44	372.54	472.23	392.01	347.49	475.74	426.22	0.500207	0.316091	1.58248	0.113541	0.381818
ZNF264	11.29	6.01	6.24	8.58	5.74	12.26	582	347	436	563	264	304	405.279	0.0952717	0.28788	0.330942	0.740688	0.892607
RPS5	1991.97	2402.32	1723.93	1841.36	1474.91	1337.66	18424.3	23271.3	16110.5	19122.6	8852.58	6623.25	14492.6	-0.451732	0.265788	-1.6996	0.0892065	0.341485
FAT1	48.53	39.59	67.28	51.01	55.81	77.26	4033	2934	5364	4930	2753	2632	3650.6	0.151106	0.23388	0.646081	0.518227	0.765366
YTHDC1	130.91	94.22	114.76	100.88	83.89	83.16	3638	2822	3384	3173	1547	1230	2473.38	-0.398542	0.232987	-1.71057	0.0871596	0.337672
CHMP2B	61.04	39.49	42.4	53.7	37.43	41	1857	1288	1339	1903	679	511	1173.17	-0.293783	0.299355	-0.981388	0.326401	0.625131
SMAP2	26.75	23.3	23.55	28.1	39.13	37.06	917	784	819	1106	904	659	872.543	0.498929	0.246155	2.02689	0.0426735	0.236328
PPIE	39.99	48.95	55.55	49.29	51.01	43.06	652.21	813.06	932.26	876.11	528.96	344.59	657.593	-0.0930146	0.239689	-0.388063	0.697969	0.870997
ZMPSTE24	13.65	7.54	11.45	12.09	8.25	7.28	543	328	477	552	221	163	354.038	-0.242834	0.301001	-0.806757	0.419807	0.697309
STARD7	74.6	36.84	49.01	45.13	43.6	41.9	3155.97	1731.2	2127.18	2298.93	1223.8	942.12	1818.72	-0.320793	0.2778	-1.15476	0.248187	0.551776
NOA1	42.35	29.8	31.77	39.48	41.65	39.33	1290	951	975	1350	822	639	982.858	0.165865	0.250749	0.66148	0.508304	0.759325
REST	18.12	15.46	22.23	18.36	12.54	16.94	1626	1498	2097	1922	715	702	1324.11	-0.328768	0.24748	-1.32846	0.184025	0.480589
HAL	2.21	1.96	3.6	3.15	2.21	2.23	79	83	112	105	42	48	73.8488	-0.130826	0.357598	-0.365847	0.714479	0.878547
SSH1	8.88	6.77	11.31	9.56	13.37	10.87	838	767	1274	1394	824	636	928.173	0.380122	0.231515	1.64189	0.100613	0.361288
GSTP1	1209.23	1318.36	1348.65	1124.49	1101.89	1051.7	11272	12822	12639	11762	6715	5282	9605.58	-0.269571	0.212412	-1.2691	0.204407	0.504663
APLP2	238.75	157.3	206.76	241.9	330.47	350.13	10338	7167	9227	12085	9090	7796	9386.35	0.54393	0.239985	2.26652	0.0234198	0.172724
FAM234B	3.11	3.04	2.54	4.41	5.11	3.81	181	206	161	315	214	117	196.822	0.577258	0.304515	1.89566	0.0580046	0.275742
SLCO1A2	2.54	0.97	1.23	2.85	1.73	2.96	80	65	85	137	55	46	74.3385	0.360294	0.363093	0.992293	0.321055	0.62014
WBP11	51.35	29.69	40.76	47.66	55.58	61.94	1986	1408	1656	2195	1559	1277	1678.99	0.399608	0.242655	1.64681	0.0995965	0.359504
EIF3I	142.16	101.87	111.54	149.71	137.71	118.52	2068	1599.15	1635	2437	1391	893	1612.95	0.156371	0.252942	0.618207	0.536439	0.776355
NKAIN1	0.81	1.58	2.92	1.72	3.2	2.78	33	53	77	67	59	44	55.6411	0.525921	0.416191	1.26365	0.206355	0.506862
COL16A1	10.26	13.38	22.33	18.77	24.43	21.7	373	406	956	796	654	483	608.443	0.639763	0.308443	2.07417	0.0380637	0.224282
TXLNA	13.11	12.31	19.76	18.05	22.02	24.27	915	897	1383	1411	989	900	1080.13	0.492913	0.233103	2.11457	0.0344662	0.212248
APOB	0.96	0.37	2.38	4.91	4.69	4.18	193	78	484	1111	613	450	495.432	1.95581	0.405264	4.82602	1.39291e-06	0.00022205
NCOA1	18.61	15.15	22.61	16.08	17.18	24.43	1767	1452	2051	1632	962	1158	1467.76	-0.0496392	0.242802	-0.204443	0.838007	0.936744
AGBL5	23.7	19.83	23.34	25.5	28.31	24.26	703.53	694.45	710.22	946.93	616.86	398.69	662.13	0.257652	0.237983	1.08265	0.278963	0.582949
EFR3B	3.96	2.83	6.17	3.85	4.59	5	409	315	659	458	315	283	393.704	0.0629344	0.274976	0.228872	0.818968	0.927184
KIF3C	13.84	9.54	15.46	12.66	18	19.4	761	571	925	791	635	598	714.193	0.312944	0.258291	1.21159	0.225668	0.527272
RAB10	82.94	52.69	62.21	63.27	62.49	60.92	2562	1688	1955	2310	1028	831	1630.13	-0.27107	0.264937	-1.02315	0.306238	0.607504
GCKR	0.65	1.12	1.58	1.52	3.2	2.85	17	24	31	43	46	30	33.4815	1.19532	0.492653	2.42629	0.0152539	0.136391
HADHA	89.66	66.99	72.4	94.55	97.19	97.59	3452	2694	2805	4073	2383	1969	2844.05	0.275125	0.233549	1.17802	0.238789	0.540666
MAPRE3	23.4	15.26	23.08	13.92	18.64	29.25	505	349	505	345	258	339	382.025	-0.0363901	0.303506	-0.119899	0.904563	0.964333
CAD	11.79	16.35	27.16	18.83	29.13	22.59	752	939	1598	1449	1437	863	1181.06	0.664457	0.283839	2.34096	0.019234	0.154294
CD59	98.16	55.64	82.71	81.3	69.4	43.46	2581.29	1307.99	2038.47	2227.96	1042.14	751.5	1557	-0.252469	0.287189	-0.879104	0.379345	0.66851
CD82	4.43	3.69	4.46	5.15	14.15	10.44	61	72	75	93	117	79	87.6545	0.960974	0.375587	2.55859	0.0105096	0.109652
BCORL1	14.59	11.81	17.37	14.34	23.73	39.35	1020	936	1353	1160	1028	1566	1247.76	0.74123	0.321197	2.30771	0.0210151	0.162427
ATRX	89.85	60.35	85.56	46.96	28.74	44.52	6700	5121	6943	3957	1488	1626	3925.45	-1.08341	0.246501	-4.39517	1.10688e-05	0.001036
AK6	43.34	43.69	33.02	44.82	32.14	24.72	454.82	452.82	363.72	537.78	190.09	113.51	324.443	-0.380069	0.334292	-1.13694	0.255565	0.559648
MYNN	21.93	12.6	11.78	14.94	9.63	12	873.94	475	483.55	709.63	241	222.44	468.027	-0.393781	0.336236	-1.17115	0.24154	0.544056
MECOM	27.85	32.65	43.6	27.98	29.5	24.77	1888	2210	3004	1877	997	827	1673.63	-0.565915	0.223019	-2.53752	0.0111641	0.113363
SCAMP1	31.28	21.33	21.79	32.76	22.05	16.53	1088	902	850	1445	453	251	760.109	-0.220237	0.343947	-0.640323	0.521963	0.76749
PREP	15.36	14.42	21	19.55	20.05	15.73	809	774	1057	1043	617	422	751.83	0.0232587	0.228121	0.101958	0.91879	0.970871
HACE1	13.41	11.51	12.22	11.15	7.98	10.79	547	540	544	586	244	212	417.575	-0.339985	0.260992	-1.30266	0.192689	0.492415
SEH1L	18.27	17.25	17.57	21.93	15.09	11.52	608	607.71	627.67	881.46	357	191	504.949	-0.123726	0.30437	-0.4065	0.684375	0.863631
WDR47	17.73	15.25	19.14	11.57	9.79	13.37	1040	938	1130	765	354	418	727.066	-0.636376	0.240059	-2.65091	0.00802745	0.0950291
WDFY1	19.16	16.91	23.56	30.5	24.14	21.79	1135.05	1107	1297.45	2130.26	888	592	1126	0.308029	0.261328	1.17871	0.238515	0.540483
OVGP1	42.07	30.59	41.25	37.99	38.7	65.72	1143	907	1159	1104	655	945	988.052	0.215237	0.275341	0.78171	0.434385	0.709376
SLC25A24	31.59	25.95	30.76	34.69	26.28	20.94	1482.26	1282.93	1469.07	1838.78	809.85	525.26	1155.19	-0.133435	0.261301	-0.510657	0.609591	0.821752
MAP3K4	26.93	27.89	46.42	26.39	28.64	29.86	1278.17	1106.76	1560.9	1338.86	778.23	695.9	1081.45	-0.0927685	0.217388	-0.426742	0.669567	0.854901
PILRA	5.57	6.07	8.37	5.32	7.07	15.05	76.87	75.68	116.61	77.22	63.26	113.72	91.2158	0.476652	0.416839	1.14349	0.252834	0.556617
IGSF9	19.56	16.79	32.23	14.97	23.83	42.59	1110	986	1842	953	873	1285	1196.2	0.236647	0.331024	0.714895	0.474674	0.738078
ABCB1	1.65	0.47	2.57	2.64	1.09	4.4	25	13	82	67	42	42	44.6983	0.831911	0.540357	1.53956	0.123668	0.397861
ZNF213	2.27	2.93	3.88	2.17	4.75	4.25	102	143	193	118	141	98	132.812	0.208758	0.349617	0.597106	0.550437	0.783855
AKR1B1	45.17	36.45	43.55	40.14	49.78	36.18	820	710	834	815	591	363	665.565	-0.0380974	0.240978	-0.158095	0.874382	0.952755
CPNE3	43.93	28.23	28.24	40.57	28.7	29.44	2546	1878	1839	2976	1065	705	1703.74	-0.175186	0.306402	-0.571751	0.567491	0.796526
RRN3	22.48	18.35	23.93	27.53	25.88	18.67	1066.27	950.77	1203.46	1511.16	798.7	474.55	950.104	0.108948	0.248205	0.438943	0.660703	0.8501
CTTN	160.04	119.9	192.55	175.97	239.31	284.04	4080	3559	5341	5149	4168	3772	4383.31	0.480479	0.235787	2.03776	0.0415734	0.23355
WNT11	5.74	3.43	8.13	2.52	4.39	9.83	100.87	77	152	60.89	57.68	96	91.53	-0.0365791	0.425693	-0.0859285	0.931523	0.975405
MTIF2	18.4	20.22	23.31	21.97	15.74	17	520	587	699	728	297	229	474.184	-0.225	0.263403	-0.854203	0.392993	0.678345
DDHD2	36.07	35.67	52.95	44	52.49	35.96	1659.94	1563.67	2008	2282.42	1191	743	1489.07	0.0120395	0.238185	0.0505467	0.959687	0.985168
TTC39A	10.22	11.38	14.22	19.75	21.27	16.59	336	390	432	671	412	311	421.815	0.645337	0.236671	2.72672	0.00639664	0.0839854
EPS15	19.69	14.06	19.97	19.4	13.25	14.54	1399	1073	1455	1586	602	427	1005.2	-0.317615	0.276178	-1.15004	0.250128	0.553946
ORC1	7.72	4.96	7.72	7.73	8.22	9.01	335	226	338	376	230	208	280.373	0.258107	0.266698	0.967789	0.33315	0.631088
MGST2	35.65	43.84	44.16	54.49	37.89	30.89	320.25	414.41	394.05	561.1	226.3	158	323.855	0.0213818	0.290999	0.0734773	0.941426	0.978737
CHERP	39.42	42.63	69.3	49.62	69.76	99.62	1397.8	1449.82	2283.9	2018.73	1615.39	1749.22	1785.9	0.569691	0.263376	2.16303	0.0305387	0.199011
ATG16L1	10.23	9.38	12.61	11.86	12.98	11.32	449	440	566	588	382	274	436.444	0.161159	0.233903	0.689	0.490823	0.749082
USP40	12.6	14.67	19.5	15.48	16.07	21.6	619	882	1005	979	601	495	740.191	0.12427	0.239588	0.518681	0.603983	0.819266
POMGNT1	32.33	41.36	54.4	37.87	43.97	57.58	996.55	1189.74	1596.61	1295.05	964.56	895.89	1142.79	0.195916	0.240602	0.814275	0.415487	0.693852
RAD54L	13.75	20.49	21.1	12.38	17.92	23.6	234.77	234.81	347.85	249.68	234.46	192.04	248.159	0.205476	0.286052	0.718318	0.472561	0.737275
MAST2	44.44	44.92	80.56	50.96	68.92	113.73	3209	3263	5261	3905	3045	4204	3902.67	0.461258	0.292258	1.57826	0.114507	0.382925
DNAJA1	95.31	103.13	112.78	84.44	70.04	58.16	3019	3365	3519	3025	1448	990	2375.77	-0.550488	0.238043	-2.31256	0.0207469	0.161097
B4GALT1	68.75	43.24	49.14	74.97	92.27	96.72	4022	2653	2882	4933	3490	3021	3559.92	0.664431	0.258145	2.57386	0.010057	0.107208
CHMP5	37.68	33.09	31.43	43.51	26.5	19.65	971	891	807	1228	406	264	700.361	-0.280729	0.317313	-0.884705	0.376316	0.666839
NFX1	8.99	11.25	15.1	12.29	15.16	10.12	525	713	869	782	580	285	598.418	0.0216897	0.27304	0.079438	0.936684	0.97673
DIMT1	8.76	11.32	11.16	11.59	6.73	4.99	224.03	278.25	263.05	410.07	127.79	45.5	202.16	-0.225249	0.410815	-0.548299	0.583487	0.807148
IPO11	10.92	10.35	14.1	11.86	8.26	8.98	534.11	445.76	564.26	654.35	273	187.38	412.266	-0.184811	0.276358	-0.668738	0.503663	0.757001
EIF2AK1	64.13	43.44	55.12	68.02	66.16	57.41	3143.04	2549.22	3143.13	3562.55	2158.86	1683.06	2627.58	0.119379	0.216194	0.552183	0.580823	0.805592
NME8	3.9	5.26	5.73	5.31	1.78	5.71	26	53	43	59	26	30	38.5034	0.278887	0.469723	0.593726	0.552695	0.785882
EPDR1	8.05	8.04	8.83	10.19	11.04	10.91	179	221	224	260	149	111	183.824	0.0968025	0.276602	0.349971	0.726361	0.884801
SNX10	9.31	9.97	9.22	15.03	12.94	5.45	305.7	343.82	306	558.71	185	83	271.391	-0.0254616	0.37126	-0.0685817	0.945323	0.980042
SEPHS1	25.85	22.36	29.55	23.52	26.46	19.35	739	704	1017	846	450	312	635.066	-0.263409	0.238915	-1.10252	0.270234	0.573622
MRPL28	72.21	55.51	73.07	59.29	64.28	79.05	1081.82	811.02	1084.52	968.65	711.78	722.03	891.772	0.141446	0.25176	0.561831	0.574231	0.801381
ITPKC	24.13	17.95	21.73	25.79	39.12	35.86	1115	872	986	1364	1194	901	1096.32	0.653951	0.252743	2.58741	0.00966994	0.104986
CEACAM6	2.09	1.49	1.19	6.13	8.31	3.76	75	56	43	241	193	72	117.205	1.86542	0.392313	4.75492	1.98527e-06	0.000283576
RBM22	29.61	36.03	50.89	34.4	33.22	32.11	867	1137	1487	1159	639	526	916.447	-0.205114	0.235987	-0.869172	0.384753	0.671788
TMED2	201.64	122.09	117.58	189.73	140.53	128.58	6163.84	3946.81	3770.72	6470.79	2853.65	1805.58	3939.33	-0.0618523	0.300646	-0.205731	0.837001	0.936273
ERO1B	5.41	4.01	5.25	2.31	1.91	5.12	285	228	320	176	64	101	181.025	-0.908178	0.312449	-2.90664	0.00365332	0.0597256
ZFAND6	75.52	53.17	57.96	65	45.98	41.88	1445.49	1131.34	1170.34	1429.86	494.88	384.88	931.383	-0.45311	0.292045	-1.55151	0.12078	0.392345
TXLNG	23	20.13	26.48	23.87	20.43	20.67	1409.89	1193.79	1471.29	1584.94	788.26	675.54	1132.51	-0.0708388	0.224508	-0.315529	0.75236	0.899426
LAT2	1.27	0.7	1.69	0.57	0.61	1.76	30	15	35	10	7	17	18.4527	-0.678065	0.679095	-0.998483	0.318045	0.617232
HUWE1	58.7	57.51	91.11	70.61	86.79	122.25	6261	5211	8160	8229	5530	5760	6530.26	0.44523	0.232255	1.91698	0.0552401	0.270207
ZW10	10.63	11.07	13.7	10.3	9.67	8.83	405	459	538	451	230	178	353.425	-0.359071	0.247595	-1.45023	0.146993	0.432859
ALG9	26.12	19.77	23.35	29.88	32.96	21.87	521.51	490.71	554.77	725	444	271	484.433	0.223899	0.246991	0.906509	0.364666	0.657212
NOX4	4.28	3.81	6.45	1.92	1.38	1.55	101	69	103	41	19	21	53.6423	-1.37713	0.411343	-3.34789	0.0008143	0.0233146
ACOX3	11.89	10.91	13.85	11.66	14.36	16.27	352	334	371	392	289	240	326.824	0.220095	0.251382	0.875537	0.381282	0.669436
MTMR2	18.88	18.14	19.85	24.98	14.89	11.44	925.34	930.02	1007.93	1365.82	466.86	314.67	768.624	-0.178368	0.295685	-0.603237	0.546351	0.78162
PPP1R15A	128.24	140.18	155.21	154.29	214.25	226.67	4055	4696	4984	5559	4449	3840	4641.15	0.457103	0.229484	1.99187	0.0463852	0.247298
HSD17B14	19.62	29.53	24.79	27.22	40.39	35.75	241	382	325	404	329	255	325.694	0.486227	0.282861	1.71896	0.0856215	0.335218
TRIP6	65.69	57.37	73.81	52.07	86.76	87.43	1332	1190	1518	1221	1102	922	1211.08	0.150584	0.246601	0.610639	0.541439	0.779713
ACHE	13.29	7.67	9.45	10.29	16.59	25.3	417	230	305	373	338	433	371.052	0.775258	0.343452	2.25725	0.0239923	0.175101
FTL	3887.2	4594.68	3980.07	5938.91	7088.57	4936.79	43102	53380.7	44465.8	73921.8	50951.9	29215	48501.8	0.478763	0.24604	1.94588	0.0516693	0.260791
SRRT	218.07	222.58	344.57	180.2	256.72	438.82	5929	5579	8405	5327	4358	5883	5968.42	0.176859	0.288109	0.613861	0.539307	0.777973
BAX	105.53	108.57	167.1	128.51	196.65	159.27	1091	1271	1773	1453	1197	832	1245.58	0.19328	0.23996	0.805467	0.42055	0.697937
NLK	12.83	9.22	16.15	11.19	12.25	10.54	475	421	623	514	289	178	389.796	-0.28333	0.257566	-1.10003	0.271321	0.575173
PIGS	20.71	20.69	22.17	26.42	39.42	40.83	655	651	676	910	765	616	727.73	0.647237	0.245686	2.63441	0.0084283	0.0973971
TMPRSS11E	8.12	0.49	0.3	0.4	0.32	0.56	232	15	5	13	6	8	43.366	-2.91918	1.45444	-2.00708	0.0447413	0.242528
ATXN7L3	53.74	46.99	64.69	47.44	73.58	82.7	2176.49	2228.34	2777.93	2377.17	1950.84	1950.75	2256.88	0.283383	0.244984	1.15674	0.247378	0.550728
PGS1	27.6	18.04	25.88	20.35	25.74	27.87	756	504	686	582.91	431.93	416	555.131	-0.00219694	0.265897	-0.00826235	0.993408	0.997485
PSMC5	64.71	51.67	88.93	58	64.02	72.7	1083.93	925.51	1521.31	1114.42	721.48	690.43	976.139	-0.0469664	0.234895	-0.199946	0.841523	0.938105
UIMC1	26.79	27.9	47.67	25.35	26.49	20.22	670	713	1139	744	453	334	634.246	-0.324494	0.242546	-1.33787	0.180939	0.476853
MMP2	30.31	25.24	53.69	26.34	39.92	32.61	779	750	1461.96	938.88	666	456	799.87	-0.10947	0.261473	-0.418667	0.67546	0.858824
MT3	2.05	5.42	5.03	1.62	2.45	2.98	9	25	24	8	7	7	12.556	-0.930237	0.758397	-1.22658	0.21998	0.520979
LPCAT2	20.61	13.5	32.97	13.66	16.21	20.33	694.9	470.96	674.86	612.96	280.99	288.99	477.402	-0.279539	0.259279	-1.07814	0.280971	0.585082
OGFOD1	16.31	12.72	14.12	14.69	16.36	10.25	437.18	407.14	466.55	507.58	304.24	175	364.213	-0.0724308	0.260846	-0.277677	0.781261	0.91264
SH3BP2	28.33	22.06	48.18	32.16	49.57	59.67	855	776	1419	1111	953	875	1003.8	0.442286	0.267687	1.65225	0.0984839	0.357585
NOP14	18.32	12.4	19.8	20.19	20.99	24.47	772.4	555.17	737.98	895.24	557.18	481.14	656.259	0.298547	0.239806	1.24495	0.213149	0.513226
ADD1	101.11	94.8	158.74	97.43	110.41	153.44	4109	3593	5384	4722	3378	3578	4120.81	0.302731	0.238232	1.27074	0.203822	0.503887
L2HGDH	4.85	3.5	4.32	5.29	4.54	4.42	157	172	187	286	104	63	149.459	0.0610297	0.341826	0.17854	0.858299	0.945636
TXNDC16	10.89	5.96	8.47	8.25	5.54	5.15	698	400	517	569	230	176	401.202	-0.448121	0.306057	-1.46418	0.143146	0.427595
RTRAF	184.44	150.42	180.18	163.22	144.2	120.03	2110.99	1808.52	2123.4	2142.91	1094.71	732.65	1568.19	-0.287478	0.237704	-1.20939	0.226512	0.528627
NID2	9.4	5.04	7.05	8.39	10.55	6.99	293.01	233.48	198.6	347.09	314.29	124.35	250.453	0.4713	0.336653	1.39996	0.161526	0.449505
GMCL1	24.85	12.5	15.88	19.4	14.14	11.12	1144.03	717	774	1068.99	410.99	276.98	679.92	-0.340309	0.31283	-1.08784	0.276666	0.580699
SF3B2	189.84	177.21	218.45	220.12	272.09	343.62	4893.93	4417	5182.01	6079	4665	4576	5056.67	0.533864	0.234641	2.27524	0.0228917	0.17041
KLHL42	7.97	9.01	13.64	10.84	10.85	10.84	610.71	684	985.04	903.16	450.64	364.41	629.633	-0.047248	0.240695	-0.196298	0.844377	0.939823
GNAS	1121.08	1146.77	1488.32	1092.35	1399.07	1423.74	20388	21761	27308	22667	15946	13065	19626.7	-0.00466031	0.207894	-0.0224168	0.982115	0.993153
DNM1L	63.53	52.78	67.14	51.23	43.16	45.26	2235.54	1929.77	2254.26	2174.1	1029	761.43	1618.97	-0.381074	0.23586	-1.61568	0.106164	0.3703
PTHLH	4.39	5.64	19.12	1.71	3.8	3.96	64	94	275.61	31	31	32	77.4649	-1.63719	0.484398	-3.37985	0.000725255	0.0216967
ERGIC2	36.79	42.35	37.7	48.62	31.88	32.17	555	619.63	571.8	851.59	299.17	200.66	478.001	-0.134009	0.304316	-0.440361	0.659675	0.850023
TFAP2C	5.94	6.17	8	2.15	2.68	5.14	227	257	320	87	69	109	168.286	-1.07423	0.352289	-3.04927	0.00229394	0.0440751
AURKA	14.65	14.91	15.78	17.7	17.52	14.75	427.32	449.17	452.82	588.65	332.38	231.68	398.778	0.137702	0.247397	0.556604	0.577798	0.803527
CASS4	2.56	3.14	3.01	2.55	2.64	4.5	96.83	124	113.82	107.91	64.55	90	99.4409	0.0955125	0.351055	0.272073	0.785566	0.914798
PIR	23.84	24.9	24.21	26.15	19.32	15.38	383	408	381	455	199	141	306.934	-0.270288	0.280571	-0.963347	0.335373	0.633332
AAMDC	19.84	18.47	20.97	15.26	15.67	17.2	123	119	131	106	63	56	95.2065	-0.343384	0.320268	-1.07218	0.283641	0.587316
RFX2	19.88	11.23	13.13	12.54	23.84	32.99	702	480	542	599	454	588	576.977	0.407388	0.305463	1.33367	0.182311	0.477763
METTL2A	13.15	7.81	8.92	10.74	9.29	9.17	292.47	202.39	206.36	306.22	142.43	106.33	199.038	-0.0367824	0.311357	-0.118136	0.90596	0.964537
ALG6	11.56	13.15	15.79	11.05	10.09	7.4	296	335	395	339	182	104	255.901	-0.390567	0.279802	-1.39587	0.162754	0.45113
CNOT3	35.01	36.19	55.61	41.32	68.89	78.47	989.65	988.99	1523.74	1401.73	1236.28	1035.93	1211.08	0.548651	0.250859	2.18709	0.028736	0.193244
PTPN4	22.21	22.71	33.25	22.02	19.53	21.63	829	800	1038	800	345	275	627.692	-0.591766	0.246528	-2.4004	0.0163772	0.140911
DDX18	31.2	23.85	30.71	36.97	26.22	18.99	1523	1277	1462	1822	804	484	1145.48	-0.18159	0.271426	-0.669023	0.503481	0.756864
KHSRP	187.24	137.27	193.92	203.65	357.42	340.81	3331	2595	3443	4141	3991	3073	3535.33	0.724922	0.251435	2.88314	0.00393736	0.0627664
GNA11	53.88	26.01	35.97	36.12	71.44	103.8	2942	1586.48	2092	2326	2173	3067.63	2522.69	0.724142	0.342377	2.11505	0.0344261	0.212164
ASAP3	6.85	6.53	14.5	8.56	12.72	16.42	292	285	527	392	330	248	340.515	0.280359	0.280253	1.00038	0.317128	0.616649
EDEM2	13.02	18.96	19.46	16.98	20.93	19.28	326	498	501	479	345	257	391.946	0.114653	0.26297	0.435994	0.662841	0.850948
DNMT3B	2.29	1.64	3.31	3.19	4.09	3.77	135	98	193	208	148	112	147.752	0.563377	0.306607	1.83745	0.066143	0.293575
TPX2	19.58	9.58	14.45	22.92	21.23	22.8	950	487	708	1250	667	590	767.447	0.5832	0.28126	2.07352	0.0381236	0.224491
FER1L4	116.27	204.28	173.22	195.92	255.44	362.84	3922	6791	5845	7178	5476	6653	6213.21	0.703979	0.290083	2.42682	0.0152319	0.136391
PDRG1	14.98	12.94	16.8	20.48	22.13	18.18	399.97	361.95	452	614	382.98	258.96	402.56	0.416717	0.241248	1.72734	0.0841066	0.332377
EPB41L1	21.7	13.32	15.94	29.08	31.57	30.6	805	606	571	1043	783	598	747.112	0.685881	0.266207	2.57649	0.00998085	0.107139
SLC15A1	0.74	0.83	1.97	0.91	1.78	1.73	31	37	84	42	42	39	45.5245	0.226718	0.473676	0.478635	0.632198	0.834295
DOCK9	18.62	18.34	29.42	19.54	26.94	33.69	877	710	1074	911	564	551	759.493	0.0294594	0.233432	0.126201	0.899573	0.961707
ANKRD10	182.21	172.89	231.07	175.43	154.62	165.59	4112	4170	5285	4254	2229	2089	3499.49	-0.283643	0.207227	-1.36876	0.171075	0.463214
TGDS	5.68	10.39	8.82	11.24	9.52	2.53	129	246	200	297	138	30	158.361	-0.0984523	0.448107	-0.219707	0.826099	0.930714
DOCK3	2.77	1.92	6.36	1.42	1.62	4.83	357	260	827	205	135	332	339.097	-0.47496	0.430794	-1.10252	0.270235	0.573622
C3orf18	5.21	7.74	5.91	7.11	7.18	5.37	125	209	178	186	151	90	153.449	0.134374	0.32108	0.418507	0.675576	0.858824
COQ9	25.31	30.56	38.89	24.61	31.01	21.92	390	524	633	452	338	193	400.392	-0.260458	0.266184	-0.978489	0.327832	0.626146
TMEM40	1.34	1.8	1.46	2.25	2.59	4.34	17	13	11	30	11	18	16.9024	0.885698	0.646933	1.36907	0.170977	0.463025
KIF9	12.25	17.97	14.97	13.44	8.93	10.22	167.66	201.29	190.21	158.01	67.31	74.67	134.482	-0.548845	0.30909	-1.77568	0.0757858	0.315955
ARHGAP28	2.84	3.31	3.94	4.15	3.15	2.05	213.92	248	265	281	108	67	180.73	-0.409554	0.323283	-1.26686	0.205207	0.505436
CRLS1	53.5	62.44	69.8	72.16	53.86	45.59	944.93	1139.09	1278.79	1515.96	637.46	463	932.168	-0.0664541	0.256446	-0.259135	0.795531	0.918094
PPP1R13B	48.56	48.97	73.17	36.7	51.63	99.38	1893.52	1754.67	2768.82	1724.9	1273.27	1747.2	1855.52	0.0817816	0.284094	0.287868	0.773448	0.908953
ATRN	10.72	8.84	13.03	13.55	15.54	13.55	1248	1139	1614	1818	1115	851	1263.88	0.307068	0.215276	1.42639	0.153755	0.440349
SMOX	14.46	14.55	24.6	22.62	34.17	33.76	395	452	603	712	559	520	553.175	0.769821	0.253326	3.03886	0.00237474	0.0451935
FKBP1A	148.39	105.4	134.56	157.3	166.01	111.61	2400.96	1850.68	2320.59	2899.58	1815.2	929.74	1949.09	0.11039	0.257851	0.428116	0.668567	0.85412
NSFL1C	50.14	48.27	53.73	55.95	64.43	58.06	951	1085	1138	1236	797	628	948.863	0.134373	0.220562	0.609228	0.542373	0.780076
C20orf194	5.4	5.94	9.93	6.39	7.3	8.94	526	603	946.02	696	460	464	600.652	0.0977323	0.256216	0.381445	0.702873	0.873571
ZNF343	3.86	4.23	4.88	4.74	5.17	4.8	146	183.29	175.28	202	96.78	77	139.241	-0.0915188	0.302264	-0.302777	0.76206	0.903427
EBF4	37.66	62.04	55.37	56.76	98	96.14	1026	1449	1379	1820	1726	1433	1532.94	0.839243	0.264938	3.16769	0.00153655	0.0343097
CPXM1	14.88	17.79	29.26	30.89	43.01	29.9	487	610	965	1135	912	522	768.258	0.741964	0.269609	2.752	0.00592322	0.0802719
MAVS	5.98	5.3	7.38	7.14	10.52	11.4	1000	927	1244	1341	1140	1016	1134.42	0.610049	0.243758	2.50268	0.0123256	0.120562
LZTS3	13.94	13.43	20.28	14.84	24.93	30.1	855	850	1244	1027	999	972	1017.81	0.537377	0.274434	1.95813	0.0502148	0.257592
F11	0.79	1.29	2.22	0.54	0.41	0.89	13	27	35	6	4	7	13.9259	-1.64457	0.752584	-2.18524	0.0288716	0.19387
XRN2	46.89	34.7	42.91	43.72	33.58	33.81	2230.82	1729.66	2056.78	2334.79	1035	858	1610.51	-0.196461	0.24296	-0.808613	0.418738	0.696373
KIZ	5.92	4.56	6.5	6.1	5.6	4.69	169	137	205	198	109	72	140.216	-0.0799134	0.300218	-0.266184	0.790097	0.916268
DYNLL1	267.8	292.76	353.31	248.45	210.06	168.2	2224	2544	2941	2293	1135	768	1836.64	-0.556196	0.235332	-2.36346	0.0181054	0.149216
TESC	81.68	85.2	183.54	60.63	82.77	133.77	927	1070	2216	806	636	762	1020.89	-0.398462	0.313746	-1.27002	0.204079	0.504212
SNX5	132.22	92.32	120.71	120.05	97.47	84.03	2453	1966	2498	2664.98	1338	880	1849.47	-0.18727	0.241928	-0.774075	0.438887	0.712412
RPL6	2841.39	3006.39	2512.5	2924.43	1951.06	1447.04	34570.7	38304.4	30812.4	39941.2	15420.6	9264.1	25887.4	-0.453076	0.293731	-1.54249	0.122955	0.396202
MAPKAPK5	39.34	37.59	54.24	45.17	48.58	49.84	888.85	976.78	1284.35	1227.21	669.52	549.53	891.897	0.010105	0.221533	0.0456138	0.963618	0.986435
ESF1	10.96	11.18	12.24	12.82	9.48	8.47	491	525	550	645	226	162	398.181	-0.348883	0.296695	-1.1759	0.239636	0.54194
RBBP9	12.64	8.8	9.48	13.68	11.31	10.36	494	391	383	582	281	180	365.903	0.00844342	0.287357	0.0293831	0.976559	0.990593
ANAPC5	44.14	50.57	66.21	49.66	43.55	30.41	1161	1286	1729	1401	747	501	1062.38	-0.310923	0.236	-1.31747	0.187681	0.485046
SLC23A2	7.65	5.79	9.51	8.45	9.68	10.98	715	574	885	863	618	577	702.821	0.367043	0.24219	1.51552	0.129642	0.407325
SLC8B1	14.17	15.01	17.11	13.58	21.92	32.52	439	500	539	538	458	521	515.105	0.531236	0.283153	1.87615	0.0606351	0.280725
TMEM230	63.58	52.84	64.27	73.23	53.34	38.31	1290	1107	1304	1653	703	417	1003.07	-0.149886	0.276914	-0.541271	0.588321	0.809229
DZANK1	6.12	5.81	7.89	5.74	5.14	7.67	164	183	259	187	103	116	161.921	-0.154637	0.291988	-0.529602	0.596388	0.814019
KDM2B	16.01	17.92	27.86	25.8	31.08	43.02	932.9	1090.73	1472.22	1521.26	1184.22	993.69	1204.71	0.533725	0.236633	2.25549	0.0241023	0.175644
TASP1	7.19	8.02	7.8	8.33	8.53	6.17	173	218	223	251	128	87	170.35	-0.0695486	0.292344	-0.2379	0.811959	0.923428
OAS1	1.6	1.78	1.06	3.56	3.06	2.2	25	36	22	66	39	22	34.7921	0.929948	0.489631	1.89928	0.0575274	0.275046
GCN1	54.51	49.23	79.78	55.04	91.74	127.15	4230	3432	5404	4745	3729	4154	4346.29	0.444055	0.257911	1.72174	0.0851166	0.334485
RPLP0	4128.01	3913.45	3241.98	4165.66	3595.63	2851.78	51419.4	53566.3	42077.5	59174	28100.1	18462.8	39828.7	-0.195829	0.263381	-0.743521	0.457166	0.725907
PXN	43.24	25.06	36.91	41.59	64.36	70.89	2121.04	1324.41	1873.45	2406.42	2149.78	1921.17	2037.01	0.752527	0.271663	2.77008	0.00560428	0.077997
SIRT4	2.32	3.88	2.64	1.03	1.24	1.21	35	54	38	14	12	9	25.0823	-1.4524	0.563352	-2.57813	0.00993359	0.106774
KIF16B	11.48	10.65	16.08	10.36	13.67	14.26	571	549	772	583	400	366	524.505	-0.0537035	0.236737	-0.226849	0.820541	0.927717
TRMT6	4.79	4.94	7	6.31	5.02	4.98	175	185	256	248	121	91	168.825	-0.0753768	0.28647	-0.263123	0.792456	0.917134
PEBP1	143.87	111.24	137.04	141.85	147.7	107.81	2754	2231	2643	3048	1832	1101	2168.39	-0.0134491	0.238903	-0.0562952	0.955107	0.983243
TBX5	0.44	0.42	1.48	1.5	2.94	0.82	18	22	77	87	66.71	11	44.3421	0.872811	0.597813	1.46001	0.144288	0.429013
BRAP	9.08	7.87	10.16	8.92	8.15	6.79	438	389	493	441	237	156	336.66	-0.326112	0.256439	-1.27169	0.203482	0.503389
ERP29	153	148.53	172.31	147.1	177.54	157.57	3134.47	3191.52	3511.74	3393.94	2352.09	1742.67	2806.18	0.00134816	0.211901	0.00636224	0.994924	0.998071
FUS	313.37	394.41	607.4	369.87	426.55	482.6	6082	7102.25	11114.5	8630.42	6462.6	5581.83	7367.33	0.227394	0.240082	0.947149	0.343563	0.639742
IGBP1	88.18	72.78	64.91	85.44	83.78	53.97	2007.14	1740	1490	2184	1237	659	1480.17	-0.0661517	0.278903	-0.237185	0.812513	0.923468
FXYD5	59.18	102.89	66.25	140.87	220.51	150.35	667	1205	734	1774	1606	896	1189.02	1.10551	0.30603	3.61242	0.000303355	0.0121368
ZNF302	4.75	7.82	8.8	7.3	5.75	3.79	160.41	286.78	317.63	286.58	137.17	67	192.123	-0.346102	0.346887	-0.997738	0.318406	0.617423
GRAMD1A	109.17	95.75	124.04	115.94	185.05	219.96	3185	3000	3637	3718	3554	3450	3547.57	0.623091	0.261465	2.38307	0.0171688	0.145083
FXYD3	130.29	177.2	120.38	284	245.74	190.66	1043	1492	965	2679	1386	860.19	1378.75	0.781964	0.285863	2.73545	0.00622959	0.0827574
HEPH	14.66	12.25	19.42	27.62	37.19	24.92	687	708	1153	1860	1259	771	1071.06	1.00473	0.245548	4.09178	4.28081e-05	0.00300501
CDIP1	8.3	11.09	13.05	13.7	26.8	18.12	270	389	447	528	568	315	429.933	0.807652	0.292808	2.7583	0.00581036	0.0791446
CMTM1	1.05	1.58	3.55	1.38	0.77	3.01	11	16	29.9	16	6	17	15.6462	-0.0398907	0.705246	-0.0565628	0.954893	0.983144
GANAB	176.86	178.52	204.26	249.66	425.28	373.23	8413	8585	9545	13491	13437	9991	11047.6	0.942003	0.246037	3.8287	0.000128821	0.00700566
GMIP	7.31	8.54	10.99	7.91	16.03	14.02	275	365	480	371	355	279	355.134	0.32537	0.284025	1.14557	0.251975	0.555802
RBM41	19.35	13.98	22.53	23.03	19.48	12.9	473	353	551	504	259	178	362.331	-0.2099	0.263581	-0.796339	0.425835	0.702845
BIRC5	10.63	5.95	10.6	9.36	8.96	10.44	211	153	247	216	133	86	165.469	-0.1198	0.293585	-0.408061	0.683229	0.863
LAG3	7.78	11.29	18.75	6.26	13.11	17.36	195	270	456	214	250	252	275.255	0.20259	0.351821	0.575832	0.564729	0.794414
MLF2	180.35	152.08	192.53	169.64	286.93	276.42	3070	2704	3361	3224	3011	2343	2980.43	0.371434	0.242708	1.53038	0.125923	0.40172
OTUB2	1.69	2.59	2.56	2.59	2.74	2.42	61.1	80.08	95.82	100.13	64.64	41.99	71.4528	0.185247	0.358395	0.51688	0.60524	0.820086
DDX24	70.83	49.09	56.14	68.18	91.44	69.3	2157.9	1255.92	1678.18	2284.87	1682.36	1250.01	1716.02	0.435048	0.263123	1.6534	0.0982488	0.35728
ZBTB25	6.55	8.47	9.81	8.45	7.49	7.23	344.13	548.96	587.48	593.43	227.14	172.37	380.126	-0.288727	0.298963	-0.965761	0.334164	0.632192
NECAP1	30.25	16.6	20.26	22.1	23.03	15.29	732.6	549.32	538.67	671	381.3	244.24	495.804	-0.169942	0.275111	-0.617721	0.53676	0.776538
ARHGAP4	16.03	19.01	18.18	16.76	19.98	27.57	324.85	400	443	353.38	245	311	345.614	0.112699	0.285822	0.3943	0.69336	0.86876
ANKRD24	1.13	1.54	1.65	2.39	3.12	4.18	62	88	91	104	76	92	88.1324	0.645516	0.362903	1.77875	0.0752802	0.314693
DHX32	23.33	28.88	31.58	26.3	21.63	18.75	930.1	1201.29	1228.41	1176.56	589.14	409.22	864.737	-0.30406	0.245819	-1.23693	0.216113	0.516793
RCOR1	27.1	19.18	21.89	23.71	26.52	35.12	1677	1385	1751	2141	1293	1156	1543.81	0.325913	0.217407	1.49909	0.133851	0.413569
GPATCH2L	17.19	13.95	17.83	15.77	17.37	15.12	1726	971	1440	1623	719	616	1117	-0.164522	0.272767	-0.603158	0.546403	0.78162
LTBP4	59.88	64.9	87.92	94.34	139.25	216.21	1176	1505	1851	2183	2216	2255	1990.34	1.07819	0.284522	3.78948	0.000150966	0.00757432
BLVRB	147.31	198.67	151.01	172.78	190.16	174.38	1483	2088	1523	1932	1226	931	1493.47	0.046271	0.253443	0.18257	0.855136	0.944283
SLC9A1	23.32	16.17	21.86	24.16	32.26	37.69	1013	586	818	1025	947	1076	964.144	0.837804	0.311013	2.69379	0.00706442	0.0889282
SPTLC1	42.88	36.63	41.92	44.1	30.39	32.2	1527	1377	1496.64	1765	688.31	533.05	1145.91	-0.283115	0.260956	-1.08492	0.277958	0.581912
PAPOLA	136.1	83.65	108.23	115.54	95.06	79.42	5576	3888	4634.21	5688	2346.88	1712	3711.74	-0.2561	0.267862	-0.95609	0.339027	0.637094
CCNK	48.27	25.78	35.75	51.67	58.34	66.39	1531.33	949.2	1384.99	1945.47	1401.34	1254.43	1433.03	0.679924	0.254136	2.67543	0.00746325	0.0915066
PCBP4	64.7	56.43	90.55	58.99	87.98	101.63	1762	1622	2494	1805	1547	1483	1782.13	0.208374	0.253135	0.82317	0.410411	0.689931
RGS1	7.6	11.83	7.42	9.16	5.72	3.25	161	231	145	204	66	33	127.225	-0.641508	0.411173	-1.56019	0.118715	0.389752
YPEL3	51.31	49.16	77.99	40.05	57.86	112.8	784.45	764.77	1123.82	683.97	576.26	918.03	828.717	0.264218	0.326375	0.809554	0.418197	0.69598
MRPS33	42.76	54.07	49.49	50.79	36.5	25.72	370	491	435	512	194	117	324.395	-0.410956	0.316616	-1.29796	0.194301	0.494401
NDUFB2	85.16	116.08	124.45	93.93	69.12	63.31	458.72	693.24	663.75	588.76	241.2	182.17	434.397	-0.550327	0.284054	-1.93741	0.0526957	0.263891
NUDC	67.63	53.92	71.4	58.32	81.35	80.55	1558	1267	1636.31	1480.12	1181.04	965	1333.82	0.139145	0.234428	0.593548	0.552814	0.785969
MAEA	30.52	29.08	41.9	28.54	40.65	43.75	889	889	1227	921	713	608	856.239	0.0265114	0.234182	0.113208	0.909865	0.966405
ICAM1	120.3	41.61	99.17	79.57	107.86	109.95	4275.93	1641.6	3680.44	3063.63	2677.62	2175.91	2904.72	0.183378	0.317344	0.577852	0.563364	0.793439
STRN4	45.16	39.73	58.72	44.51	83.33	82.83	1651	1618.77	2334.17	1836.64	1794.26	1571.78	1825.9	0.392338	0.259954	1.50926	0.131233	0.409751
LYZ	61.77	77.21	58.54	184.85	159.97	66.09	920.52	1131.2	849.16	3004.53	1465	472	1248.81	0.987393	0.353884	2.79016	0.00526823	0.0745517
MUL1	5.62	4.13	5.69	6.63	8.34	6.94	188	145	192	249	181	124	178.508	0.47455	0.282854	1.67772	0.0934016	0.348675
TFAP4	9.81	8.68	10.69	9.54	13.24	13.03	201	260	305	289	243	179	245.084	0.333199	0.275775	1.20823	0.226959	0.528994
PDCD7	11.02	10.48	9.91	10.19	11.98	14.5	425	392	377	435	304	219	350.938	0.0638536	0.257324	0.248145	0.804023	0.920415
SPG21	72.2	63.66	80.72	75.8	75.55	61.68	1651	1489	1781	1942	1107	760	1390.26	-0.0223128	0.223593	-0.0997923	0.920509	0.97201
DNAJB11	88.92	51.91	71.45	67.47	69.18	64.9	2086.7	1294.89	1741.67	1796.45	1066.09	836.78	1414.46	-0.103521	0.249877	-0.414287	0.678664	0.860477
P3H2	24.7	12.7	21.4	16.77	21.22	12.69	542	365	526	593	345	289	430.685	0.155192	0.252975	0.613466	0.539568	0.778016
CHRD	0.87	2.32	2.8	0.71	1.47	0.95	40	104	107	41	35	25	54.7158	-0.871453	0.45333	-1.92234	0.0545635	0.268418
FLT3LG	0.59	1.5	0.59	1.02	1.17	1.23	8	18.2	8.17	10.91	10.21	5.68	10.1269	0.0541445	0.814577	0.0664695	0.947004	0.980625
RAB11FIP3	29.41	34.59	52.28	31.76	50.53	66.48	1324	1610	2317	1516	1409	1511	1631.46	0.282015	0.283703	0.994049	0.320199	0.618935
GNPTG	34.45	48.25	54.24	33.92	47.95	54.24	769.14	997.59	1145.8	849.21	627.23	616.28	818.661	-0.0226744	0.248527	-0.0912351	0.927306	0.973861
ZNF268	5.96	4.89	3.46	4.68	4.21	3.78	187	200	251	257	105	84	168.195	-0.203765	0.297079	-0.685896	0.492779	0.750363
GOLGA3	17.8	11.52	18.91	20.4	19.61	27.3	1891	1472	2216	2296	1463	1485	1790.07	0.343825	0.231102	1.48777	0.136813	0.417719
PABPC4	138.35	102.03	154.52	154.3	188.19	180.85	2931.96	2299.82	3249.96	3712.92	2745.98	1940.85	2784.71	0.395762	0.223721	1.769	0.0768943	0.317762
CERS4	39.4	29.15	49.11	29.36	41.3	50.18	739	742	983	713	544	607	716.693	0.078357	0.260118	0.301236	0.763235	0.903809
MCOLN1	15.76	12.95	20.15	11	17.75	21.16	272	229	394	240	189	211	252.456	0.011133	0.298374	0.0373123	0.970236	0.989564
USP48	44.99	38.43	51.63	43.85	41.4	34.74	1851	1626	2098	1864	1025	779	1458.1	-0.247147	0.21725	-1.13762	0.255281	0.559236
EFNB1	6.38	5.16	6.46	10.81	14.78	8.91	294	249	300	559	441	219	345.327	0.906898	0.27688	3.27541	0.00105508	0.0274716
PDPR	6.3	6.83	12.22	7.08	9.32	8.57	711.4	855.49	1449.18	883.3	697.99	548.04	827.631	-0.0385097	0.264779	-0.145441	0.884363	0.956367
AARS1	27.62	40.97	44.79	43.65	58.84	45.82	1279	2023	2129	2334	1826	1113	1757.36	0.36216	0.256174	1.41373	0.157442	0.44544
GLG1	41.63	35.97	48.99	57.73	70.61	76.39	3096	3152	4295	4988	3619	3216	3756.29	0.608496	0.219293	2.77481	0.00552332	0.0772059
KIF4A	4.64	2.85	6.21	5.01	4.88	5.34	273.79	176.8	363.74	321.36	194.84	175.49	243.482	0.180465	0.286428	0.630054	0.528659	0.771337
TNRC6A	19.23	21.48	31.18	30.91	22.05	21.63	1491	1601	2389	1761	1030	782	1424.01	-0.230834	0.224941	-1.0262	0.304799	0.605851
PLEKHG2	71.34	69.78	125.18	71.22	133.68	184.59	2316	2440	4104	3165	2884	3291	3128.65	0.614189	0.289245	2.12342	0.0337188	0.209907
DLL3	0.93	1.06	1.09	1.02	1.06	2.46	30	32	35	35	22	41	33.7957	0.511602	0.508354	1.00639	0.314228	0.614969
NAT14	45.07	55.35	61.08	40.37	71.5	77.09	640	786	784	649	592	504	659.008	0.122839	0.262146	0.468589	0.639363	0.837698
PITPNM2	3.01	2.79	5.61	4.69	6.55	8.54	262	280	537	452	403	402	400.124	0.741667	0.306092	2.42302	0.015392	0.137242
EXOC1	12.08	19.9	21.73	20.7	16.09	8.49	520.06	950.12	977.32	875.04	467.7	219	617.839	-0.345046	0.314346	-1.09766	0.272352	0.57579
RBM27	12.68	8.82	11.68	9.87	6.57	6.01	1173.82	855.64	1089.24	1025.34	394.03	296.64	740.674	-0.587867	0.277333	-2.11971	0.0340304	0.211189
OSBPL8	25.22	12.32	19.01	19.33	11.62	13.29	1811	1128	1354	1857	544	374	1072.55	-0.434277	0.337232	-1.28777	0.197826	0.497284
DTX2	23.36	20.51	27.69	28.05	45.22	43.79	542.1	461.93	574.66	711.89	614.33	507.42	582.228	0.667731	0.252459	2.6449	0.00817142	0.0960231
PUS7	11.22	18.89	33.86	18.4	15.01	11.8	464	789	1104	753	379	234	569.175	-0.446916	0.300918	-1.48518	0.137497	0.418849
NRCAM	8.69	8.91	8.44	11	10.77	7.27	716	519	565	793	466	329	548.217	0.16344	0.259608	0.629566	0.528979	0.771337
LAMB1	75.55	35.29	66.72	79.09	102.04	83.59	4497	2028	3181	5126	3590.24	2143	3391.91	0.524766	0.297377	1.76465	0.077623	0.319213
DLD	27.71	17.1	23.21	27.79	24.41	14.6	756	544	689	935	447	216	558.34	-0.0468469	0.303239	-0.154488	0.877225	0.953235
WDR7	3.16	2.95	4.84	3.83	4.16	7.41	313	270	451	421.94	240.53	202.95	304.809	0.139369	0.255293	0.545919	0.585122	0.807984
TXNL1	85.34	62.65	62.4	82.45	53.25	43.89	1683	1293	1226	1823	676.47	480.05	1114.32	-0.255195	0.29688	-0.859589	0.390016	0.675636
ABCC6	3.93	3.87	8.98	4.48	4.21	6.91	185.13	149.17	326.43	189.87	149.91	146.92	186.901	0.0533212	0.320154	0.166549	0.867725	0.949965
CMTM6	56.94	24.51	37.38	37.19	24.77	21.72	2519.89	1130.42	1643.43	1823.23	730.51	509.09	1288.23	-0.528592	0.32476	-1.62764	0.103602	0.36628
ITGA6	11.15	9.05	14.48	27.06	25.03	13.92	796.88	675	909.35	2022.72	1043.92	532.44	964.637	0.894367	0.2726	3.28088	0.00103486	0.027164
RAPGEF4	2.67	2.83	5.92	1.75	3.01	3.02	98	126	193	95	46	49	93.2156	-0.733245	0.346998	-2.11311	0.0345913	0.21269
MAP3K20	7.79	7.75	11.31	8.87	6.67	6.3	528.9	536.64	750.76	678.27	273.41	188.98	452.257	-0.379156	0.27683	-1.36963	0.170801	0.462864
FH	18.01	15.9	19.86	20.85	19.03	12.26	433	385	477	564	295	159	362.592	-0.0407198	0.278046	-0.14645	0.883566	0.955895
SEL1L3	46.38	43.89	75.92	33	35.04	40.09	2052	1403	2380	1632	982	864	1472.36	-0.34221	0.235557	-1.45277	0.146287	0.43174
TF	4.39	6.88	5.62	5.05	7.23	5.91	58.01	107	88.9	86	67	47	74.1886	0.0615789	0.378828	0.162551	0.870872	0.951588
CDV3	82.03	63.44	75.3	95.69	98.69	76.22	3351	2680	2965	4401	2499	1645	2829.65	0.257292	0.237525	1.08322	0.27871	0.582572
MYO15A	4.07	9.2	9.13	4.37	8.14	14.97	145	288	305	227	166	251	234.814	0.323347	0.358904	0.900929	0.367626	0.659286
ALKBH5	65.46	54.96	58.85	78.78	90.94	79.12	2666	2229	2264.86	3526.65	2371	1699.84	2442.79	0.458798	0.232318	1.97487	0.0482829	0.252126
PITPNM3	1.14	0.61	0.94	0.77	1.24	1.52	100.74	62.74	93.77	85.68	80.29	80	86.0432	0.415074	0.375209	1.10625	0.268619	0.571785
SPAG7	72.82	90.37	107.62	77.31	85.33	79.07	929	1204	1340	1117	717	543	933.886	-0.156683	0.227875	-0.68758	0.491718	0.749617
ORC6	29.95	22.37	33.06	30.96	23.56	30.97	449	336	526	500	215	228	355.896	-0.115758	0.263339	-0.439578	0.660243	0.8501
ZC3HC1	5.67	8.07	8.36	7.62	10.5	5.76	128	212	213	220	145	79	158.935	0.042079	0.319055	0.131886	0.895074	0.960548
ESR1	0.73	1.12	1.45	1.22	1.1	0.74	62	103	124	119	51	34	75.9305	-0.188691	0.386557	-0.488133	0.625456	0.830419
ANGPT2	2.1	2.46	3.17	3.75	3.68	2.35	139	147	202	205	95	64	132.578	-0.098904	0.312525	-0.316467	0.751648	0.89918
TMEM101	26	28.15	26.64	35.48	44.04	25.77	516	602	530	809	582	278	540.103	0.360807	0.277733	1.29911	0.193906	0.493946
CD200	3.44	3.59	6.36	6.9	6.49	2.89	87	97	177	206	109	42	111.337	0.298467	0.385743	0.773744	0.439082	0.712524
CCDC80	7.98	9	9.82	7.83	12.55	11.57	182	245	282	277	193	136	213.422	0.173989	0.2746	0.63361	0.526335	0.770412
PSME1	163.7	152.29	164.7	142.61	142.59	122.1	1987	1971	2045	1977	1117	801	1565.44	-0.279488	0.223161	-1.25241	0.210422	0.510506
PPP2R3C	24.81	34.4	35.05	28.61	17.19	17.61	359.37	541.93	546.62	513.91	219	155.08	360.004	-0.407722	0.288189	-1.41477	0.157135	0.444967
HAUS4	34.57	33.83	41.01	36.54	39.26	38.12	602.04	554.08	596.4	681.19	385.79	327.57	507.903	0.0392061	0.234076	0.167493	0.866982	0.94979
SLC7A8	35.36	29.71	33.76	31.19	48.9	63.58	1732	1455	1639	1786	1594	1446	1644.06	0.465677	0.256223	1.81747	0.0691454	0.30028
OSGEP	34.95	48.92	69.6	35.15	37.94	37.4	477	677	941	547	362	274	513.873	-0.410137	0.260648	-1.57353	0.115597	0.385326
SLC22A17	34.27	36.61	51.9	47.36	73.2	88.71	913	1026	1359	1381	1184	1209	1215.55	0.689501	0.261315	2.63859	0.00832525	0.0968478
RNF31	25.75	29.34	40.78	18.56	36.53	40.56	593.99	587.47	789.06	555.74	559.2	396.21	574.83	0.0883466	0.262564	0.336476	0.736512	0.890317
SCFD1	53.37	76.66	95.73	71.78	44.11	38.54	1136	1482	1681	1649	629	462	1078.88	-0.370208	0.271901	-1.36155	0.173339	0.466345
G2E3	15.55	9.14	11.55	11.23	10.19	10.82	636	446	462	620.07	183	151	381.837	-0.476455	0.332695	-1.4321	0.152114	0.438965
HECTD1	57.65	71.75	97.73	56.77	47.87	54.82	3634.4	3939	5454.78	4085	2164	1678	3269.36	-0.35336	0.217747	-1.6228	0.104632	0.367485
HNRNPC	734.65	496.85	583.13	705.99	587.48	497.35	14145.4	10201	12016.6	15305.9	7191	5007.58	10055.5	-0.104402	0.25234	-0.413736	0.679067	0.860637
SUPT16H	68.24	45.74	63.36	59.33	67.13	52.25	3641.01	2503.07	3352.4	3677.74	2303.58	1488.68	2718.31	0.010499	0.240808	0.0435991	0.965224	0.987081
TOX4	69.51	31.31	39.2	48.38	70.52	82.87	2357.84	1435.52	1636.67	2105.83	1352.45	1299.36	1686.86	0.20837	0.26886	0.775014	0.438332	0.712089
GEMIN2	8.97	11.33	9.81	11.12	7.75	4.01	112	146	123	136	59	20	90.3106	-0.597625	0.418377	-1.42844	0.153166	0.439524
TGM1	1.93	3.08	5.8	4.01	4.61	8.61	51	71	91	103	63	114	86.6211	0.908169	0.402726	2.25506	0.0241297	0.175644
TINF2	12.94	17.3	25.09	19.59	22.06	19.76	288	393	451	470	280	161	323.587	0.0341292	0.274575	0.124298	0.901079	0.96262
SEMA6A	10.15	5.62	7.67	17.9	25.28	16.95	663.86	419.73	502.89	1488.56	1068	587.71	805.709	1.3425	0.277986	4.82937	1.36967e-06	0.00022143
TRPM7	24.3	21.28	26.13	21.51	15.49	14.59	1791.75	1437.45	1909.81	1913.35	727	504	1266.8	-0.442484	0.274214	-1.61364	0.106605	0.370585
TYRO3	13.09	8.6	9.62	18.1	23.82	19.59	470	289	375	607	541	312	439.749	0.771311	0.289672	2.66271	0.00775146	0.0933924
WDR76	4.48	3.26	4.45	3.3	4.83	3.44	138	117	177	135	82	67	113.636	-0.209551	0.306051	-0.684693	0.493537	0.750363
CAPN3	8.4	9.34	18.11	8.5	6.71	16.22	164.58	161.82	308.14	160.73	83.37	116.1	157.225	-0.360295	0.328038	-1.09833	0.272059	0.575788
SNAP23	41.79	26.46	34.2	40.45	28.38	33.65	766.91	571.63	683.05	813.35	341.58	241.91	531.727	-0.250714	0.276966	-0.905216	0.365351	0.657434
PHGDH	81.08	94.21	105.1	78.65	105.99	90.37	1933	2449	2537	2136	1725	1239	1958.18	-0.0164515	0.232641	-0.0707162	0.943624	0.979478
COL9A3	109.2	119.92	239.87	118.84	186.2	286.37	3260.06	3586.81	6619.63	3639.39	3553.64	4428.84	4263.47	0.358817	0.317948	1.12854	0.259091	0.563495
EZR	277.81	183.31	248.56	174.01	204.06	311.53	11603	7956	10402	8132	5518	6917	8329.4	-0.078832	0.268498	-0.293604	0.769061	0.906326
MYL6	1868.11	1773.16	1776.86	1288.47	1219.24	1273.91	15612.4	15545.8	15030	12055.8	6568.43	5842.16	11133	-0.555899	0.216429	-2.5685	0.010214	0.107562
AGO1	15.67	6.98	11.71	13.06	15.42	19.76	2163	1026	1636	2145	1292	1234	1569.29	0.349916	0.284445	1.23017	0.218633	0.519557
TEKT2	7.65	11.92	14.84	6.59	8.41	17.1	144	245	289	132	110	177	182.375	-0.141506	0.377854	-0.3745	0.708032	0.875175
CLSPN	2.94	1.69	3.41	2.13	1.79	1.8	144	112	239	143	81	69	122.812	-0.348629	0.32562	-1.07066	0.284321	0.587474
RFFL	18.65	11.33	18.25	22	30.06	25.62	610.01	551.91	703.51	939.9	565.87	425.44	620.076	0.423847	0.225161	1.88242	0.0597792	0.278941
UNC13D	17.41	9.95	11.16	7.29	14.69	19.56	642	382	527	339	376	431	459.527	0.0964126	0.339832	0.283707	0.776635	0.910293
MFSD11	17.29	14.42	20.27	16.83	18.98	15.29	438.87	420.37	538.83	510.83	279.16	216	381.062	-0.113096	0.23859	-0.474017	0.635488	0.835505
DPYSL2	25.91	24.26	31.17	33.95	32.62	25.78	1680	1636	2032	2477	1369	798	1584.35	0.122706	0.240543	0.510122	0.609966	0.821966
TGFB2	27.43	25.51	40.95	41.56	41.54	23.26	1111.34	1062.66	1470.83	1892.06	983	495	1101.82	0.191631	0.271344	0.706229	0.480046	0.741341
GPATCH2	7.77	8.72	9.97	7.88	6.24	3.9	443	575	673	541	228	148	397.121	-0.591349	0.285336	-2.07246	0.0382222	0.224622
NUP50	26.97	20.03	26.11	28.26	25.01	19.63	1621.91	1302	1477.92	1808	865	564	1198.67	-0.14637	0.256061	-0.571621	0.567579	0.796526
CDC45	7.88	6.64	9.84	8.39	8.62	7.75	182	164	210	226	132	89	159.998	0.0430271	0.283446	0.1518	0.879345	0.953905
COMT	41.19	63.39	54.79	59.66	79.96	65.9	568	821	775	871	673	492	695.458	0.326359	0.251345	1.29845	0.194132	0.494287
ADA2	12.61	13.51	17.04	24.28	33.53	27.28	273	299	345	609	510	311	400.774	1.05432	0.255928	4.11962	3.79499e-05	0.00275812
AC016026.1	7.29	8.71	11.52	10.11	11.8	15	443.48	554.7	706.07	690.17	464.63	486.35	556.913	0.397217	0.25322	1.56866	0.116727	0.387354
ECHDC1	47.72	45.27	62.94	44.34	40.66	42.26	1090	961	1326	1233	486	394	845.476	-0.375741	0.254881	-1.47418	0.140432	0.423047
LRRFIP2	34.63	20.94	29.47	29.23	24.46	27.11	1109	693	968	997	517	457	755.557	-0.13332	0.255203	-0.52241	0.601385	0.817775
SEC22C	12.68	14.84	18.11	19.02	12.61	10.49	564	557	800	809	325.27	284	519.7	-0.115763	0.256621	-0.451104	0.651914	0.844528
XYLB	0.97	1.5	1.93	2.66	2.14	2.93	34	52	73	94	58	46	58.9377	0.722775	0.392974	1.83924	0.0658794	0.292889
HDAC6	154.55	192.82	215.47	163.98	166.01	324.3	2617	3420	4085	3218	2438	3186	3204.83	0.311842	0.279428	1.116	0.264421	0.568269
CDC6	18.21	11.2	15.4	18.15	16.19	16.9	471	316	464	525	281	197	358.012	0.0226764	0.26737	0.0848129	0.93241	0.975405
UPRT	11.52	11.42	10.93	14.08	9.03	10.12	267	273	245	346	141	116	218.492	-0.0893151	0.294435	-0.303344	0.761628	0.903406
CDC23	16.48	15.06	15.98	20.98	20.49	13.2	642	642	635	919	564	254	582.527	0.164086	0.284232	0.577297	0.563739	0.793757
AAAS	29.17	40.89	44.64	33.19	49.17	56.74	667	1015	1064	900	764	685	849.878	0.24193	0.267163	0.905552	0.365173	0.657434
CBX5	38.13	27.66	38.36	34.35	32.7	36.47	5393	3846	5245	5792	2874	2386	4056.63	-0.0476561	0.230936	-0.206361	0.836509	0.936005
SUCO	77.67	48.64	57.34	60.63	38.84	35.7	5425	3499	3745	4832	1776	1367	3194.27	-0.418687	0.294865	-1.41993	0.155629	0.44313
MSH2	27.44	21.59	29.52	24.97	21.35	17.34	1193.8	985	1294.48	1219.66	602	402.92	886.928	-0.324295	0.245598	-1.32043	0.186691	0.48416
MAP3K1	7.88	7.85	9.71	11.69	7.73	5.21	759	781	880.74	1243	480	277	681.774	-0.0279949	0.295025	-0.0948899	0.924402	0.972847
DHPS	66.47	67.69	61.81	66.84	72.67	82.88	782.52	847.48	764.78	927.87	587.03	484.35	717.575	0.119053	0.235721	0.505058	0.613518	0.82391
HOOK2	75.52	108.21	138.01	84.71	126.54	198.74	1607.15	2332.21	3018.53	1960.76	1666.53	2111	2142.04	0.253829	0.29963	0.847143	0.396916	0.681674
ARCN1	68.77	56.59	73.04	105.41	108.66	83.41	2419	2066	2548	3981	2400	1458	2417.27	0.500287	0.231485	2.16121	0.0306794	0.199766
EPB41L4B	2.47	2.14	3.59	5.36	5.02	2.24	147	127	210	342	187	70	171.003	0.60814	0.351519	1.73003	0.0836246	0.331261
TMEM38B	10.49	7.48	7	14.36	7.08	6.29	293	254	224	467	128	81	220.648	-0.0166508	0.376639	-0.0442089	0.964738	0.986903
NUP188	34.06	23.07	43.5	31.13	46.15	60.91	1354	1206	2009	1932	1763	1503	1664.63	0.676487	0.256711	2.63521	0.0084086	0.0973298
CRAT	7	8.16	11.03	8.96	14.35	12.4	234	310	387	365	340	246	316.298	0.493545	0.279582	1.7653	0.0775139	0.319087
SH2D3C	0.75	0.79	0.59	1.1	2.04	3.17	29	16	17	34	39	49	34.6095	1.50049	0.546731	2.74448	0.00606074	0.0813776
NANS	34.64	39.49	32.04	38.01	32.88	32.04	530.71	623.15	498.64	649.57	326.95	257.94	460.557	-0.0974872	0.262126	-0.37191	0.70996	0.875972
TBC1D2	15.89	7.3	11.99	6.77	8.86	16.12	659	331	502	336	251	339	399.696	-0.200762	0.334801	-0.599645	0.548743	0.782596
WHRN	26.26	29.1	33.41	25.19	37.4	70.4	1020	1134	1276	1135	1001	1463	1232.63	0.610547	0.313224	1.94923	0.0512676	0.259993
CWF19L1	6.12	6.75	6.63	9.55	7.89	5.79	196.79	208.69	211.13	320.64	150	81.02	183.414	0.119092	0.315263	0.377755	0.705612	0.874232
SEMA4G	19.44	19.1	24.82	31.71	56.97	51.78	571.66	647.71	740.89	1215.19	1224.2	914.76	939.722	1.24706	0.259241	4.81043	1.50609e-06	0.000227405
BTAF1	106.27	141.29	121.64	92.07	77.18	94.3	8924	12700	10298	8620	4061	4164	7664.25	-0.57286	0.244557	-2.34244	0.019158	0.154071
IKZF5	8.24	6.8	7.4	9.73	6.43	10.6	439	431	419	528	231	174	348.693	-0.169809	0.271508	-0.625427	0.531691	0.772906
BLNK	10.42	16.45	18.45	9.98	9.5	12.58	249.04	399.42	443.57	261	148.29	156.94	260.931	-0.532436	0.285707	-1.86357	0.0623816	0.284774
CYP26A1	2.32	4.55	12.92	3.1	3.1	1.76	33	72.35	181.05	69	39	23	61.8944	-0.716806	0.498943	-1.43665	0.150818	0.437529
SORBS1	10.72	7.39	15.36	14.15	13.96	14.8	699	490	899	1004	572	472	670.15	0.362811	0.24718	1.4678	0.142158	0.425996
BAMBI	287.52	176.65	241.41	176.1	196.85	245.78	6815	4296	5665	4575	2951	3054	4427.78	-0.243225	0.254268	-0.95657	0.338784	0.636937
IL11	1.9	1.93	2.16	3.65	5.78	6.08	35	34	42	69	58	53	51.0787	1.15467	0.408993	2.82321	0.00475457	0.0703309
MYO3A	3.03	3.36	5.79	3.84	3.17	4.9	155	204	260	273	123	77	169.204	-0.0779773	0.314606	-0.247857	0.804245	0.920415
WAC	189.52	135.19	178.72	140.32	131.63	154.13	6442.03	4964.51	6062.12	5552.97	2785.44	2724.2	4527.04	-0.295621	0.225163	-1.31292	0.18921	0.487004
CREM	28.84	23.19	26.35	28.78	25.32	18.44	376	332	384	399	163	110	271.464	-0.421599	0.292059	-1.44354	0.148868	0.434945
NUBP2	33.86	33.74	36.05	27.48	33.21	39.32	600	571	611	561	396	389	514.6	0.0264633	0.24761	0.106875	0.914888	0.96863
SMIM24	4.28	5.55	7.43	4.76	6.24	14.56	42	47	76	52	37	83	59.3984	0.638804	0.478006	1.33639	0.181421	0.477024
HIVEP1	14.35	16.41	23.3	15.53	14.46	20.65	1114	1105	1756	1417	768	852	1128.83	0.0373607	0.238779	0.156466	0.875666	0.952755
FKBP5	1.6	1.12	2.47	2.83	3.04	1.32	85	62	133	168	104	37	92.9142	0.476364	0.39768	1.19786	0.230973	0.533181
SRPK1	70.64	45.38	59.12	55.31	42.29	45.86	3764.17	2510.36	3078.9	3385	1548.55	1284.5	2449.14	-0.272899	0.253261	-1.07754	0.28124	0.58529
BRPF3	13.02	14.32	27.78	28.56	40.04	30.59	782	910	1467	1719	1511	962	1241.71	0.861728	0.260247	3.31119	0.000929001	0.0253125
MRPS18A	38.68	33.34	32.79	34.8	42.84	34.39	501.04	469.69	442.51	524.9	373.81	240.27	414.981	0.0588528	0.258274	0.227869	0.819748	0.927481
PGC	106.22	188.45	107.43	291.49	465.53	296.55	1917	3560	1951	5876	5444	2878	3771.88	1.31856	0.315702	4.1766	2.95904e-05	0.00228898
TMEM14A	19.18	24.59	22.93	23.23	13.41	9.54	245	329	295	333	111	65	208.438	-0.551509	0.35039	-1.57399	0.11549	0.385248
EFHC1	32.9	36.89	46.73	19.1	18.78	21.29	847.6	879	1237.21	586	308.02	296.07	637.127	-0.925521	0.230976	-4.007	6.14957e-05	0.00398524
HSP90AB1	950.95	719.43	782.52	996.27	1012.47	884	33586.7	26626.6	27852.2	39501.8	23167.9	16656.2	27133.4	0.194319	0.231988	0.837627	0.40224	0.685124
CDC5L	13.94	12.02	13.33	13.21	12.29	8.83	1231	1112	1186	1310	703	416	935.604	-0.228647	0.253287	-0.902719	0.366675	0.658711
ITPR3	76.72	66.31	110.35	95.26	143.58	179.68	9914.5	8975.74	14377.6	13816.1	12012.4	12379.5	12289.9	0.706146	0.26025	2.71334	0.00666089	0.0860458
ZNF184	4.07	4.29	4.38	3.9	2.65	2	169.08	183.7	187.84	179.92	71	45	127.689	-0.599605	0.337365	-1.77732	0.0755156	0.315157
DSP	125.55	141.76	158.77	165.29	179.9	182.57	15887	18528	20182	23517	14681	12351	17210.3	0.283067	0.206097	1.37347	0.169608	0.461426
SIRT1	23.49	28.78	32.37	24.2	17.67	23.11	1243	1605	1540	1395	648	564	1094.39	-0.419107	0.238156	-1.7598	0.0784423	0.321503
HNRNPH3	207.42	189.63	235.26	197.8	203.86	211.51	3680.86	3868.69	4678.99	4239.64	2181.2	1802.73	3225.82	-0.217127	0.209921	-1.03433	0.300984	0.602326
IFT74	17.08	24.22	30.72	17.34	10.75	13.14	479	741	874.35	551	202	201	462.398	-0.812902	0.286067	-2.84165	0.00448814	0.067959
JAK2	2.77	2.22	3.72	2.34	2.26	1.64	224	216	321	261	105	87	186.268	-0.426574	0.294868	-1.44666	0.147991	0.434044
ABL1	28.01	21.66	34.76	37.04	46.03	55.12	1971	1616	2628	2744	2255	2262	2307.77	0.713204	0.254791	2.79917	0.00512343	0.0731102
ACOT7	16.55	16.05	19.04	17.28	19.87	18.57	316	320	364	368	246	188	292.336	0.0750186	0.247092	0.303606	0.761428	0.903406
SH3GLB1	103.28	91.84	100.11	119.89	100.84	92.06	3823	3609	3849	5505	2443	1767	3315.84	0.0786309	0.24224	0.324598	0.745485	0.894951
CDC7	9.29	15.24	21.35	12.85	11.37	6.53	390	553	764	538	283	122	401.76	-0.548628	0.320659	-1.71094	0.087092	0.337614
SYDE2	6.11	4.53	6.3	4.76	3.86	4.42	418	334	455	357	157	160	293.261	-0.488124	0.262919	-1.85656	0.0633745	0.286609
PCSK5	2.33	2.93	4.05	6.12	6.74	4.51	206	288	285	667	410	180	333.089	1.00628	0.30488	3.30057	0.000964888	0.0259111
SCD	288.96	281.48	288.46	394.63	458.7	373.83	21381	21823	21506	32778	21984	14752	22126.9	0.471853	0.219587	2.14882	0.0316485	0.202975
TMED1	28.93	35.59	42.74	26.43	38.18	49.28	524.45	678.34	823.34	635.09	440.83	464.82	584.821	0.0622617	0.256194	0.243026	0.807985	0.921788
ABLIM1	18.22	10.57	18.08	19.34	18.36	18.06	1526	899	1481	1858	985	792	1214.58	0.25389	0.254434	0.997863	0.318346	0.617423
ERMP1	10.63	9.77	11.68	16.57	16.06	12.98	694.53	649.18	650.82	1320.47	764.18	499.73	753.015	0.708049	0.243098	2.9126	0.00358431	0.0588982
RAB18	54.91	35.81	41.34	56.34	38.98	25.96	1122	949	957	1438	604	301	830.704	-0.134557	0.309584	-0.434639	0.663825	0.851728
NRP1	7.23	8.59	21.47	8.51	11.09	8.19	441	598.54	993.46	581.41	369	239	499.695	-0.374939	0.280934	-1.33462	0.182002	0.477435
PRTFDC1	27.5	26.97	29.22	22.36	15.93	15.11	655	645	719	610	240	178	465.215	-0.692595	0.271993	-2.54637	0.0108848	0.111603
TSPAN15	19.82	21.43	29.61	22.96	31.82	24.15	397	444	553	534	424	263	426.803	0.2196	0.250347	0.877182	0.380388	0.669025
MACROH2A2	33.82	33.69	54.62	37.53	43	36.5	891	930	1450	1110	734	513	894.755	-0.0697476	0.235104	-0.296667	0.766721	0.905569
WASHC2A	24.59	31.71	41.71	34.06	34.73	34.81	1369.23	1840.18	2355.97	2017.24	1263.08	1070.27	1596.63	0.0557379	0.23098	0.241311	0.809314	0.922407
MAST3	2.46	3.38	3.3	4.72	6.79	10.75	195.2	221.18	269.69	437.28	362.65	467.06	354.035	1.40015	0.306604	4.56662	4.95646e-06	0.000539647
MZF1	15.67	20.54	28.42	19.52	28.58	30.24	502.44	751.15	895.63	713.08	620.84	544.96	671.743	0.283518	0.273013	1.03848	0.299047	0.600884
OCEL1	6.68	12.99	9.38	14.71	16.86	14.29	81	173	112	188	141	96	132.685	0.600985	0.354999	1.69292	0.0904704	0.343612
MYO9B	72.39	45.6	77.82	56.95	79.52	129.86	3113	1994	3490	2862.95	2262	2907	2831.51	0.415407	0.292784	1.41882	0.155952	0.443657
KCNK6	0.58	0.65	0.77	0.91	1.97	1.83	47	55	63	83	103	79	77.0907	1.18686	0.390263	3.04118	0.00235651	0.044933
CATSPERG	4.38	5.82	6.51	4.46	3.92	9.88	164.9	215	257	170.83	93	171	176.798	-0.0598826	0.345784	-0.173179	0.862511	0.947915
PSMD8	115.72	96.43	97.34	108.37	112.51	85.62	1877	1753	1715	1994	1086	709	1445.86	-0.176639	0.242244	-0.729178	0.465893	0.732909
FBXL19	34.13	31.62	34.74	27.84	60.69	72.31	1438	1264	1653.18	1480	1570	1525.33	1547.5	0.587959	0.280913	2.09303	0.0363467	0.218613
HSD3B7	4.58	6.51	8.39	7.36	12.28	14.52	136.46	203.64	247.11	226.68	217.03	218	215.883	0.682889	0.322553	2.11714	0.0342483	0.211646
SETD1A	20.09	22.23	36.42	20.28	36.37	57.16	1519	1554	2584	1745	1679	2393	2003.6	0.617817	0.32577	1.89648	0.0578968	0.275742
BCL7C	18.6	25.38	26.57	18.31	20.69	18.04	449	636	634	489	303	228	432.948	-0.375221	0.250951	-1.4952	0.134863	0.415041
EFNA2	2.39	4	7.63	3.36	5.96	6.23	80	140	257	126	129	111	138.743	0.150853	0.38551	0.391308	0.695569	0.869796
CIRBP	247.01	274.91	330.8	229.85	328.59	314.98	3170	3563	4005	3457	2457	2016	3031.66	-0.0193988	0.213994	-0.0906512	0.92777	0.973893
ATP5F1D	120.51	136.21	125.76	107.92	198.02	185.57	1008	1047	1029	946	946	754	965.92	0.245615	0.264715	0.927848	0.353487	0.647587
CBARP	5.64	2.57	4.24	5.29	11.05	12.51	238.1	96.66	167.57	227.59	226.64	230.93	210.941	0.944656	0.370569	2.5492	0.0107969	0.111343
IGFALS	0.89	1.08	1.12	1.52	0.93	1.26	25	32	32	36	17	19	25.9774	0.0692857	0.516067	0.134257	0.893199	0.959777
HNRNPM	179.93	160.45	227.11	189.96	265.57	280.44	4147.99	3708	5273.85	4337	3136	2935	3860.99	0.113041	0.223798	0.505101	0.613488	0.82391
MARCHF2	5.77	4.2	8.69	4.51	6.56	7.11	100	72	161	93	78	53	89.022	-0.120022	0.362434	-0.331154	0.740528	0.892525
NDUFB7	159.05	217.72	180.54	137.7	137	123.61	995	1427	1138	967	556	413	864.819	-0.532194	0.252995	-2.10357	0.0354159	0.216018
TECR	141.76	149.56	167.7	141.94	206.63	212.26	1753.35	2003.56	2103.42	2110.8	1827.51	1498.98	1895.58	0.343995	0.239345	1.43723	0.150652	0.437457
TIMM13	65.12	82.65	93.83	53.22	80.76	79.22	733	923	1028.97	676	603.94	471	722.071	-0.160074	0.253017	-0.63266	0.526956	0.77067
CDC34	115.63	94.04	108.98	95.29	132.62	168.6	1512	1205	1480	1400	1112	1145	1319.46	0.266449	0.255831	1.0415	0.297642	0.599592
MTAP	20.46	15.62	24.94	20.54	26.49	19.31	722.78	647.31	862.34	913.81	511.69	272	616.533	-0.0721886	0.262665	-0.274832	0.783445	0.913725
MISP	12.63	8.79	17.25	11.99	20.23	35.76	506	369	696	539	525	764	602.675	0.795311	0.343467	2.31554	0.0205834	0.16031
CEP170B	38.39	29.67	60.68	38.2	60.78	90.36	3410	2467	4971	3331	3172	4104	3702.83	0.530525	0.316436	1.67656	0.0936279	0.348735
POLR2E	114.85	90.07	116.03	109.7	172.77	176.21	1943	1630	1894	1936	1823	1541	1828.58	0.423285	0.255638	1.6558	0.0977627	0.356466
POLRMT	28.05	31.07	48.76	32.65	62.9	64.87	803.74	763.26	1176.28	953.29	959.07	934.17	960.125	0.574813	0.281313	2.04332	0.0410203	0.231778
HCN2	1.31	1.72	2.91	1.04	1.57	5.94	62.65	86	139.98	56	48.68	151.37	97.336	0.495577	0.512946	0.966139	0.333974	0.632126
CDHR5	3.09	3.65	6.23	8.58	17.09	17.21	122	150	253	348	365	348	287.878	1.5526	0.326438	4.75618	1.97293e-06	0.000283576
IZUMO4	12.5	15.82	16.8	11.47	10.35	24.86	169.39	244.15	252.92	161.95	120.37	184.33	189.444	-0.00299429	0.34574	-0.00866053	0.99309	0.997485
RASSF7	64.46	88.56	94.04	56.98	99.03	91.6	1424	2060	2104	1385	1369	1103	1557.39	-0.0564271	0.268514	-0.210146	0.833554	0.934607
GADD45B	97.97	147.95	179.36	87.74	122.29	236.75	1858	3004	3448	1842	1515	2518	2393.94	0.0615033	0.338547	0.181668	0.855843	0.944549
PALM	26.86	18.88	31.65	18.37	33.43	39.65	533	460	730	444	482	549	547.359	0.32859	0.316617	1.03782	0.299356	0.601117
IGF2-AS	1.03	1.69	1.66	1.56	2.62	3.47	29	50	46	46	48	52	47.7024	0.734073	0.45904	1.59915	0.109788	0.37562
MKNK2	151.89	119.36	146.65	158.12	270.47	337.86	5060	4437	5195	6395	6140	6171	5863.34	0.846118	0.267863	3.15877	0.00158436	0.0347841
ARVCF	23.07	31.61	44.06	31.8	53.9	52.07	774	1140	1565	1306	1258	981	1184.41	0.518063	0.278246	1.86189	0.0626185	0.285312
TRMT2A	27.64	26.33	31.71	25.24	30.68	38.13	510.77	493.47	626.5	548.01	433.73	378.06	494.785	0.18627	0.24532	0.759296	0.447675	0.719308
RANBP1	110.6	75.88	99.36	102	92.07	79.62	1256.89	972.34	1246.2	1349.3	733.98	530.39	967.022	-0.0679257	0.235066	-0.288964	0.772609	0.908507
ZDHHC8	51.41	27.47	57.05	37.53	66.79	100.17	1327.73	852	1611	1167	1164	1433	1309.73	0.542538	0.319463	1.69828	0.0894547	0.342006
KLHL22	14.47	17.32	23.97	14.24	18.39	23.24	485	608.21	802.47	535.01	413	414.72	533.521	-0.0012102	0.264275	-0.00457932	0.996346	0.99878
MED15	60.81	49.74	79.33	65.04	110.92	143.7	2514.98	2172	3211.98	2993	2889	3135	2945.57	0.715426	0.279487	2.55979	0.0104737	0.10954
SERPIND1	1.72	2.21	3.15	2.27	2.34	4.07	49	70	96	77	44	62	65.7572	0.231669	0.396749	0.583919	0.559275	0.790741
SNAP29	15.06	12.45	15.14	14.26	11.07	11.21	425.23	341.18	424	499	259	181.99	337.816	-0.00846398	0.259535	-0.0326122	0.973984	0.990145
CRKL	54.31	39.82	47.91	53.4	54.29	67.37	4094	3145	3639	4453	2651	2658	3401.19	0.243469	0.23155	1.05147	0.293041	0.59542
LZTR1	17.27	20.04	31.98	20	27.41	31.75	786	927.02	1481.46	1034	862	793	973.008	0.241642	0.266544	0.906574	0.364632	0.657212
MMP11	43.03	47.47	113.58	30.61	42.48	39.23	1267	1481	3424	1043	823	603	1315.43	-0.844572	0.30329	-2.7847	0.00535765	0.07555
CECR2	6.04	4.02	7.09	5.18	5.8	9.93	761	497	834	648	416	580	620.784	0.134731	0.293417	0.45918	0.646105	0.840656
SMARCB1	82.41	78.4	110.75	100.74	122.19	119.34	1328.16	1617.67	2208.7	2012.85	1520.61	1206.23	1629.12	0.320262	0.233646	1.37071	0.170464	0.462595
P2RX6	0.75	0.11	0.26	1.51	1.98	1.4	8	4	11	37	28	11	16.931	2.09999	0.684306	3.06878	0.00214932	0.041951
DERL3	2.19	3.28	2.98	2.58	2.85	2.93	46.84	61.33	73.3	39.15	40.39	16.77	43.7274	-0.496425	0.448672	-1.10643	0.26854	0.571697
BCL2L13	16.41	16.21	20.53	21.5	21.44	21.15	538	596	715	839	508	335	568.108	0.225722	0.235607	0.958043	0.338041	0.636137
DDTL	1.66	2.49	1.8	2.59	2.2	4.06	35.32	55.69	38.73	61.87	30.37	46.14	45.261	0.494561	0.453438	1.09069	0.275409	0.579669
DDT	83.83	87.69	98.08	89.02	90.71	71.2	711.52	761.31	827.27	830.13	499.63	329.86	629.601	-0.116695	0.234375	-0.497897	0.618557	0.826446
GSTT2	0	0.95	2.32	1.34	0.9	3	0	15.54	36.52	23.38	9.08	24.94	18.4762	0.678683	0.875189	0.775471	0.438062	0.711954
OSM	2.87	3.5	5.44	2.05	2.36	6.07	65	93	134	50	35	75	74.3692	-0.301201	0.451153	-0.667625	0.504373	0.757318
CABIN1	43.21	55.93	83.17	60.22	95.42	115.13	2767	3126	4148	4661	4141	3491	3826.7	0.768463	0.242601	3.1676	0.00153702	0.0343097
TBC1D10A	21.05	20.23	22.73	23.25	35.92	36.34	570.77	553.77	597.31	673.02	552.1	502.81	583.905	0.456085	0.252978	1.80286	0.0714096	0.305272
SUSD2	2.97	3.18	4.5	4.48	7.27	11.59	142	158	228	250	237	304	237.101	1.12935	0.337188	3.34932	0.000810111	0.0233146
SF3A1	36.76	25.96	49.44	59.97	80.83	67.81	1295.59	1282.29	1698.71	2202.53	1825.18	1318.92	1629.6	0.760491	0.227913	3.33676	0.000847605	0.0240209
GGT5	0.67	1.69	1.62	0.8	1.72	1.68	22	46	48	25	35	23	33.1814	0.0221566	0.525041	0.0421997	0.96634	0.987603
RNF215	19.05	29.65	30.07	22.43	33.05	52.16	464.48	677.14	707.94	555.64	450.88	521.63	568.052	0.218409	0.289129	0.755402	0.450008	0.720139
SEC14L2	6.68	7.46	7.55	8.89	10.99	9.24	235.04	231.66	300.3	343.96	264	211.35	265.365	0.526848	0.258386	2.039	0.0414499	0.233181
SPECC1L	10.92	8.02	13.2	11.03	12.48	11.03	810	781	1175	1094	715	530	823.699	0.160754	0.226582	0.709474	0.47803	0.73993
PPIL2	29.57	37.33	49.37	32.99	45.3	57.39	1013.66	1261.87	1769.86	1253.87	1023.17	1047.14	1224.48	0.209795	0.264836	0.792169	0.428262	0.704671
YPEL1	4.28	3.87	5.94	2.29	3.62	8.97	123.02	89.49	147.11	114.13	64.18	83.76	101.135	-0.0117533	0.342171	-0.0343492	0.972599	0.990081
SNRPD3	65.15	38.52	56.23	37.85	60.37	60.97	1332.62	1021.08	1168.62	1146.82	684.64	535.81	941.361	-0.208028	0.236035	-0.881343	0.378132	0.667388
PES1	43.22	38.74	54.6	40.67	60.96	55.68	1086	1041	1316	1260	1018	753	1068.48	0.247901	0.228538	1.08473	0.278043	0.581938
MAPK1	35.37	17.86	24.49	34.91	34.27	30.58	1858	1260	1556	2148	1076	781	1384.21	0.0961205	0.25395	0.378502	0.705058	0.874071
GGT1	10.18	7.18	8.15	8.43	14.75	21.48	155.04	96.85	112.88	120.88	138.18	148.33	136.676	0.67285	0.378843	1.77606	0.0757224	0.315856
PRODH	106.64	194.57	207.65	179.57	290.52	233.46	2902.56	5593.75	5898.4	5466.44	5118.23	3225.91	4689.99	0.388553	0.285269	1.36206	0.17318	0.466153
PPM1F	7.74	5.02	7.52	7.39	11.34	9.63	412.47	377.64	532.67	563.18	533.56	358.6	469.154	0.593241	0.260763	2.27502	0.0229046	0.170427
SLC35E4	1.26	0.81	1.18	1.21	1.86	1.47	44.12	30.05	42.15	48.13	42.21	26.27	38.618	0.41642	0.451909	0.921469	0.356806	0.649974
TOP3B	41.67	38.74	48	37.5	57.37	76.7	1187.12	1127.88	1367.49	1271.44	1148.05	1257.56	1264.65	0.500858	0.272977	1.8348	0.0665357	0.294579
ESS2	11.76	7.72	10.24	7.5	12.16	14.71	403.08	286.44	364.02	329.39	314.47	336.87	348.92	0.395901	0.308943	1.28147	0.200029	0.49988
CRYBB2P1	21.39	36.63	38.68	25.99	27.59	31.48	221.72	369.42	396.87	272.75	170.63	170.74	256.585	-0.258363	0.288417	-0.895798	0.37036	0.661964
MFNG	1.24	1.41	2.62	3.97	7.02	9	21	30	40	75	63	77	56.1921	1.75154	0.435158	4.02507	5.69589e-05	0.00375155
CARD10	4.82	6.5	9.65	9.77	16.56	15.64	204	294	443	516	505	302	386.189	0.957984	0.300164	3.19154	0.00141518	0.0325076
LRP5L	16.69	20.14	29.51	15.18	21	37.47	336	412	628	363	309	420	415.653	0.211798	0.323444	0.654821	0.512583	0.762514
SLC25A1	77.25	71.81	82.85	88.45	126.2	119.04	1511	1517	1677	1872	1618	1184	1572.71	0.426612	0.234066	1.82262	0.0683614	0.29832
GRK3	12.58	11.48	12.95	13.28	10.89	13.53	1347	1426	1538	1519	750	698	1155.67	-0.182993	0.220772	-0.828879	0.407173	0.688527
PLA2G3	8.73	10.72	13.33	9.56	15.8	15.38	314	404	483	386	368	295	376.357	0.280802	0.276875	1.01418	0.310496	0.611799
LGALS2	4.35	4.95	6.26	11.86	10.16	4.99	31	37	45	95	47	19	43.4205	0.796849	0.463945	1.71755	0.0858785	0.335814
GGA1	72.63	65.9	100.63	63.61	84.64	148.45	2221	2228	3197	2188	1722	2266	2323.47	0.211181	0.280969	0.751617	0.452281	0.721496
HIRA	21.49	11.99	22.28	15.88	23.42	26.55	1194.82	702.63	1232.72	989.88	850	805.15	965.144	0.236488	0.280826	0.842116	0.399723	0.683243
SH3BP1	27.59	25.14	25.06	36.32	53.03	66.97	723.82	788.69	760.2	1137.78	1108.96	1079.37	994.578	1.03813	0.277545	3.74041	0.000183718	0.00872523
LGALS1	34.36	43.65	53.99	50.58	56.3	30.38	211	283	336	352	229	101	238.776	0.0570817	0.308213	0.185202	0.853071	0.943904
HPS4	26.99	34.91	42.1	36.23	47.23	54.95	1335.06	1882.65	2219.95	2166.22	1505.24	1283.5	1708.73	0.294424	0.235984	1.24764	0.212162	0.512396
PIK3IP1	4.76	3.58	5.89	4.41	5.27	7.13	159	126	201	165	114	127	147.646	0.201166	0.308781	0.651484	0.514734	0.763868
SRRD	10.19	8.41	9.13	12.71	19.1	9.65	154.38	157.52	214.29	235.91	157.88	81.94	160.429	0.219306	0.300195	0.730546	0.465056	0.732385
PATZ1	24.76	35.15	46.48	31.84	44.94	40.4	1099	1567	2063	1607	1258	936	1388.34	0.126937	0.250593	0.506549	0.612472	0.82361
TRIOBP	23.87	30.73	38.32	40.19	53.36	63.25	1553	2162.06	2620.97	3079.23	2703	2628	2562.75	0.902137	0.265441	3.39864	0.000677212	0.0208438
TFIP11	20.78	20.64	32.45	17.91	21.35	29.49	544.62	614.48	758.71	592.09	434.12	413.06	549.67	0.0344201	0.24448	0.140789	0.888037	0.958009
GCAT	6.92	8.01	7.23	9.78	10.14	10.71	121	158	146	196	121	98	137.911	0.345489	0.297255	1.16227	0.245127	0.548095
ANKRD54	8.71	10.04	12.24	8.31	13.34	12.53	187	218	266.74	202	173	166	201.953	0.162926	0.293862	0.554432	0.579283	0.804574
EIF3L	701.44	510.73	554.43	691.78	582.59	433.82	9783.07	6962.05	7296.1	10597.8	5605.54	3406.45	6938.49	0.0053623	0.265665	0.0201845	0.983896	0.993595
SNU13	142.09	123	125.54	117.74	135.5	112.19	1517	1427	1451	1539	989	628	1207.3	-0.124564	0.234669	-0.530806	0.595553	0.813713
MICALL1	4.52	2.74	6.1	5.92	10.29	8.02	211	136	285	285	309	185	240.533	0.780172	0.320395	2.43503	0.0148906	0.135077
POLR2F	59.09	70.22	79.04	56.47	44.01	37.42	441	544	594	486	226	161	378.109	-0.538214	0.263414	-2.04323	0.0410301	0.231778
CCDC134	4.17	3.11	3.13	3.28	3.53	4.57	63	51	53	62	38	41	50.94	0.162464	0.406391	0.399772	0.689324	0.866876
DEPDC5	6.69	8.91	11.59	6.62	9.42	8.41	267.5	387	597	373	275.15	255	348.565	-0.00234796	0.290823	-0.00807353	0.993558	0.997485
PICK1	39.33	39.97	56.74	33.99	49.49	75	938	1121	1542	968	839	1066	1090.99	0.207229	0.296332	0.699313	0.484356	0.744169
TTC28	7.13	5.17	11.14	8.44	11.05	14.46	778.72	825.74	1328.35	1260.33	877.97	882.23	993.353	0.506971	0.249519	2.03179	0.0421745	0.235029
SLC16A8	1.08	0.75	2.15	1.72	1.88	2.64	24	20	43	35	21	32	29.4753	0.509028	0.524547	0.970413	0.331841	0.629502
CENPM	5.46	4.62	5.13	4.39	6.97	4.51	62	59	60	60	56	29	53.4131	0.0824311	0.40715	0.202459	0.839558	0.937757
SEPTIN3	4.08	3.82	5.66	5.44	6.14	4.37	255	225	330	349	252	137	249.842	0.247585	0.275915	0.897322	0.369547	0.661339
KDELR3	6.11	10.04	9.45	19.09	13.37	6.96	126	216	187	449	181	71	191.365	0.626397	0.385359	1.62549	0.104059	0.366983
CYP2D6	11.09	12.89	16.48	10.55	17.16	26.83	242.1	292.6	375.65	252.75	254.43	334.94	303.536	0.441155	0.337868	1.3057	0.191653	0.490842
DDX17	208.02	196.57	250.4	258.39	254.37	226.8	13300	13116	16209	18309	10175	7312	12529.7	0.100256	0.209747	0.477986	0.63266	0.834696
DMC1	1.77	2.59	2.05	2.05	0.92	0.77	26	25	38	33	14	8	21.8991	-0.386946	0.571202	-0.677423	0.498137	0.753776
TCF20	19.97	17.2	24.98	25.74	35.79	38.66	1944	1584	2299	2459	1630	1638	1922.8	0.413889	0.229262	1.8053	0.071027	0.304258
HSCB	20.55	34.22	26	25.07	17.4	17.29	171.29	310.63	219.12	241.33	96.36	82.72	174.5	-0.446272	0.336184	-1.32746	0.184355	0.480868
CBY1	17.57	21.74	35.66	22.81	27	14.24	220.31	291.81	430.17	317.91	207.97	104.29	245.005	-0.212108	0.304215	-0.697231	0.485658	0.744751
TOMM22	44.55	31.98	35.48	44.39	37.11	29.98	758	568	634	859	402	257	546.561	-0.0802512	0.277283	-0.28942	0.77226	0.908507
RSPH14	2.17	3.71	2.88	2.38	2.84	2.67	34	37	34	34	24	17	29.1068	-0.101557	0.492366	-0.206263	0.836585	0.936005
XBP1	166.82	198.46	156.92	189.38	205.18	171.12	3973	4963	3769	5043	2988	2041	3666.25	-0.000197322	0.247542	-0.000797127	0.999364	0.999639
RTCB	65.24	29.98	43.87	44.23	46.82	55.14	1696	832	1138	1279	815	728	1059.23	0.0129181	0.289958	0.0445516	0.964465	0.986721
JOSD1	43.47	28.27	35.14	47.17	52.19	58.35	1882	1300	1554	2249	1516	1222	1617.25	0.467053	0.242477	1.92618	0.0540823	0.26676
FBXO7	56.65	55.06	58.72	69.61	77.33	62.54	1545	1570	1632	2178	1364	920	1496.05	0.269603	0.223253	1.20761	0.227197	0.529174
GTPBP1	34.17	16.52	31.36	32.93	45.25	70.22	1274.07	680.18	948.72	1486.01	1146.36	1340.1	1206.16	0.92401	0.303746	3.04204	0.00234977	0.0449138
POLDIP3	32.67	23.85	31.08	33.17	44.96	41.7	1488	1124	1428	1708	1363	1026	1360.37	0.444135	0.238857	1.85942	0.062968	0.286042
RAB36	2.95	2.06	4.13	3.76	7.8	6.52	110	116	172	161	159	118	141.969	0.615796	0.317665	1.9385	0.0525618	0.263577
TIMP3	10.13	4.88	5.52	12.53	14.49	11.19	655	331	360	910	607	386	545.313	0.843751	0.316063	2.66957	0.00759485	0.0922273
PPP6R2	26.41	23.13	37.47	21.86	41.66	52.42	918	856	1351	985	959	844	994.172	0.338657	0.268346	1.26201	0.206944	0.50747
SBF1	65.94	33.29	55.84	46.1	76.89	135.22	3793	2013	3002	3030	3115	3906	3344.66	0.727617	0.334277	2.17669	0.0295039	0.195937
SUN2	44.34	25.23	45.19	37.69	58.37	110.82	1231.02	725.68	1209.56	1278.51	1154.02	1426.42	1236.39	0.809031	0.311298	2.5989	0.00935235	0.103064
CYB5R3	88.3	90.75	107.24	95.66	154.93	170.57	2342	2484	2823	2801	2606	2377	2635.09	0.507811	0.25247	2.01137	0.0442865	0.241254
DNAL4	21.36	23.51	28.1	21.28	26.16	24.85	422	477	541	472	332	262	405.902	-0.0236049	0.239301	-0.0986411	0.921423	0.972304
MIOX	0.23	0.59	0.6	0.62	1.97	2.14	4	8	10	10	17	16	12.2288	1.54125	0.790886	1.94876	0.0513238	0.260125
LMF2	47.76	42.75	57.43	35.4	64.34	83.24	1465	1365	1864	1244	1266	1288	1434.96	0.215266	0.279931	0.768997	0.441895	0.714761
RHBDD3	19.61	20.5	24.58	18.31	29.49	31.61	369	416	498	389	381	305	394.26	0.221537	0.272572	0.812767	0.416352	0.694498
PACSIN2	56.73	47.03	58.67	63.29	84.09	85.87	2484	2191	2624	3166	2314	1966	2463.91	0.453305	0.220538	2.05545	0.0398352	0.22901
TTLL1	3.88	4.44	6.83	5.11	5.83	4.68	75.84	100.88	161.61	135	80	49.87	95.0105	0.0240162	0.35149	0.0683269	0.945525	0.98011
AP1B1	30.37	18.54	28.76	26.82	40.23	44.77	1653.71	1072	1538.08	1600.5	1413	1280	1454.51	0.479846	0.268778	1.78529	0.0742148	0.31217
HMGXB4	8.92	8.1	10.53	12.91	13.75	8.26	401	424	518	683	405	214	422.385	0.288767	0.265828	1.08629	0.27735	0.581323
TOM1	15.16	19.39	21.13	25.53	38.43	30.95	404	543	597	668	687	479	579.213	0.717825	0.274095	2.61889	0.00882154	0.0999213
NEFH	1.49	1.87	2.41	2.26	3.37	2.61	79	104	129	135	116	74	105.908	0.489547	0.329881	1.48401	0.137805	0.419231
CHKB	56	84.71	110.97	55.25	82.45	107.74	1036.92	1242.04	1641.83	988.77	842	860.93	1087.03	-0.0472204	0.264614	-0.17845	0.858369	0.945636
BIK	6.13	1.72	3.65	4.22	2.52	3.67	75	22	45	58	20	24	38.4811	-0.162596	0.527853	-0.308033	0.758057	0.90285
HMOX1	23.03	21.39	20.17	24.86	35.39	36.09	469	449	419	577	473	387	470.414	0.531453	0.261378	2.03327	0.0420254	0.234361
MCAT	15.39	10.34	13.08	12	16.9	15.62	285	199	239	251	205	171	225.11	0.227114	0.292075	0.777586	0.436813	0.711198
THOC5	22.42	20.92	26.79	19.87	23.56	28	721	550	886	678	452	419	599.054	-0.0457693	0.243374	-0.188061	0.850829	0.942835
MCM5	19.43	17.05	24.61	19.03	33.82	25.43	537	487	705	617	560	368	541.219	0.283552	0.25411	1.11586	0.26448	0.568269
ARSA	21.26	21.08	34.43	18.66	31.2	44.13	507	560	832	521	491	616	600.708	0.325096	0.311483	1.0437	0.296623	0.59867
TSPO	25.51	32.56	41.1	28.47	33.38	35.16	254	328	389	310	222	191	275.271	0.00534571	0.263515	0.0202862	0.983815	0.993595
TTLL12	11.77	11.63	14.65	13.38	23.03	18.02	493	459	617	691	612	417	552.932	0.574149	0.248827	2.30742	0.0210314	0.162427
PDGFB	1.42	1.82	2.42	1.99	4.61	2.05	63	74	97	91	124	57	86.5322	0.692853	0.389237	1.78003	0.0750717	0.314288
RPL3	4142.85	4004.29	3895.74	3880.42	3863.51	3539.68	69792.2	70811	65865.1	73469.3	42082.5	31464.5	56493.8	-0.144201	0.221308	-0.651587	0.514668	0.76384
ZMAT5	16.42	20.53	19.18	15.05	13.23	14.84	205.51	264.76	242.04	212.52	105.52	101.46	178.885	-0.405688	0.285891	-1.41903	0.155889	0.443611
RBFOX2	56.26	33.71	52.38	52.81	54.25	56.37	4065	3046	4103	4590	2763	2319	3392.99	0.172274	0.21914	0.786136	0.431788	0.707563
SYNGR1	15.66	12.72	12.01	14.17	19.3	22.01	459	318	307	520	436	406	424.467	0.77041	0.298806	2.5783	0.00992881	0.106774
TAB1	8.69	11.54	13.1	12.47	15.49	12.88	334	464	517	493	413	285	413.827	0.289081	0.263029	1.09905	0.271747	0.575534
ASCC2	28.56	39.53	45.8	30.44	49.39	44.91	940	1164	1458	1221	873	713	1035.68	0.0847396	0.230434	0.367739	0.713068	0.877492
MTMR3	17.09	12.44	19.51	19.96	22.47	26.91	1282.66	989.26	1471.54	1804.21	1214.91	1086.62	1309.99	0.558113	0.228125	2.44652	0.0144242	0.133137
MIEF1	11.22	7.68	8.17	12.99	14.6	14.2	792.23	566.08	563.37	998.7	629.42	497	672.552	0.512011	0.262894	1.94759	0.0514636	0.260492
APOL1	2.45	2.9	6.86	2.24	2.29	4.27	61	81	188	61	40	56	76.1831	-0.547954	0.433071	-1.26528	0.205772	0.505896
PNPLA3	2.77	4.58	8.22	6.45	10.39	7.65	84	118	206.26	189.22	156.52	78	135.302	0.480636	0.352068	1.36518	0.172196	0.464443
MYH9	252.9	93	196.84	166.17	242.53	506.68	23299	8906	16555	16667	14019	22972	18152	0.681704	0.373336	1.82598	0.0678532	0.298022
CACNA1I	1.29	2.26	2.5	2.38	4.1	4.07	182	333	353	375	371	306	331.322	0.765203	0.31289	2.44559	0.0144613	0.133353
SAMM50	32.38	31.69	34.72	40.82	40.65	35.8	755	777	834.74	1060.78	603.48	442	721.007	0.184072	0.22735	0.809643	0.418145	0.69598
TXN2	52.67	62.27	58.64	59.02	77.01	68.83	921	1138	1026	1132	852	640	940.151	0.172126	0.239565	0.718494	0.472453	0.737275
FOXRED2	1.66	2.32	3.59	3.24	5.74	5.36	61	84	127	159	161	86	115.862	1.03381	0.353435	2.92505	0.00344402	0.0575382
EIF3D	137.35	134.1	139.49	161.45	184.57	132.53	3247	3236	3271	4262	2768	1556	2954.25	0.15811	0.239192	0.661018	0.508601	0.759556
TNRC6B	8.08	4.65	7.26	5.1	5.02	12.39	1267	806	1273	1236	571	800	966.695	0.0517531	0.274286	0.188683	0.850341	0.942697
SGSM3	128.5	131.64	179.49	107	167.9	257.96	2204.26	2468.84	3220.36	2243.76	2058.94	2525.69	2508.83	0.324288	0.28927	1.12106	0.262263	0.566949
IFT27	15.19	17.51	21.14	15.85	15.01	14.78	282	293.81	415.01	367	268	205	298.573	0.18674	0.253897	0.735497	0.462037	0.730038
KIAA0930	26.13	12.27	20.97	24.45	33.73	42.13	1093	595	932	1243	995	952	998.207	0.741628	0.283842	2.61282	0.00897987	0.100208
SLC25A17	12.15	13.82	17.43	13.52	15.19	6.76	322	391	456	400	220	105	292.417	-0.377864	0.296419	-1.27476	0.202393	0.502226
UPK3A	4.3	4.25	3.33	2.46	4.72	5.19	55	60	44	39	37	36	45.4901	-0.0505535	0.449155	-0.112552	0.910385	0.966549
FAM118A	20.93	11.63	19.79	19.9	22.12	23.42	467	288	434	490	297	264	365.785	0.216596	0.267238	0.810498	0.417654	0.69589
KCTD17	8.69	5.05	10.16	9.39	13.88	12.01	133	95	158	141	131	90	124.564	0.359431	0.324529	1.10755	0.268057	0.571425
ST13	416.56	291.41	279.02	395.83	364.24	280.2	8168.58	6237.33	5777.22	9141.72	4041.3	2577.25	5648.66	-0.0948466	0.281656	-0.336747	0.736308	0.890317
RBX1	41.28	49.55	53.17	41.51	32.51	21.51	604	742	815	705	312	169	509.793	-0.591023	0.291132	-2.03009	0.0423476	0.235552
EP300	29.69	28.52	46.44	41.24	50.92	61.15	3299	3343	5258	5401	3886	3453	4109.06	0.550108	0.229189	2.40023	0.0163846	0.140911
L3MBTL2	8.3	11.46	18.66	12.11	17.9	16.68	393.65	551.69	867.54	625.31	492.13	382.74	539.735	0.186034	0.277872	0.669494	0.50318	0.756756
CHADL	2.01	3.13	3.15	1.6	1.63	2.18	47.12	50.3	63.4	24.02	33	19.04	37.8619	-0.592729	0.476366	-1.24427	0.2134	0.513372
RANGAP1	21.89	7.2	16.9	15.65	25.41	29.73	930	375	870	730	729	754	756.282	0.54622	0.344	1.58785	0.11232	0.380095
ZC3H7B	19.19	17.33	27.1	23.52	37.42	33.52	1601	1515	2277	2202	2022	1491	1870.95	0.551371	0.243841	2.26119	0.0237473	0.174072
PHF5A	31.03	17.83	22.23	27.42	19.34	16.13	386	248	307	413	166	118	255.118	-0.15954	0.312854	-0.509948	0.610088	0.821993
ACO2	54.7	46.63	59.06	59.74	74.41	117.31	1737.21	1559.07	1907.9	2258.42	1621.28	1729.01	1834.66	0.563034	0.239818	2.34775	0.0188871	0.152748
POLR3H	11.6	9.65	15.49	9.13	16.63	20.89	465.79	400.93	736.1	450.58	441.72	413.99	485.922	0.224243	0.293475	0.764095	0.444811	0.717074
TRMU	45.91	48.05	62.63	40.65	49.04	68.7	926	1032	1350	951	727	797	955.15	0.0634397	0.257175	0.246679	0.805157	0.920415
PMM1	66.49	47.38	49.44	52.58	68.59	90.68	1102	828.32	832.49	998.63	775.12	811.81	907.047	0.353418	0.276933	1.27619	0.201889	0.501667
DESI1	17.37	14.27	16.51	16.3	12	13.54	430	326	430	525	311	203	357.159	0.160013	0.258336	0.619397	0.535655	0.775852
CERK	27.45	22.31	31.9	26.19	27.12	29.33	1642	1424	1971	1788	1085	965	1431.16	0.0101971	0.214313	0.0475804	0.962051	0.98613
BRD1	18.58	21.08	33.14	25.55	29.31	31.44	1048	1151	1762	1509	1027	935	1216.36	0.253521	0.235778	1.07525	0.282262	0.586549
ZBED4	15.29	10.23	14.59	13.33	15.28	19.54	1494	1047	1436	1462	967	1018	1230.5	0.229097	0.248878	0.92052	0.357301	0.650507
HDAC10	61.35	87.7	103.67	64.49	123.95	173.54	1056.15	1484.44	1724.39	1261.22	1283.11	1530.71	1442.59	0.479594	0.309536	1.5494	0.121286	0.393444
ABHD4	22.63	25.33	22.33	31.09	45.35	37.92	614	688	589	1038.8	905	629	766.853	0.86254	0.257702	3.34705	0.000816768	0.0233435
KHNYN	29.34	24.01	27.53	32.19	52.99	54.55	1748.27	1481.01	2069.38	2423.77	2157.12	1586.91	1945.4	0.67185	0.237999	2.82291	0.00475904	0.0703309
FKBP3	85.32	70.52	88.1	69.76	52.27	39.54	1400.7	1208.41	1421.22	1306.61	552.03	354.26	956.022	-0.590079	0.268927	-2.1942	0.0282213	0.191634
SDR39U1	49.94	65.66	89.01	60.71	92.18	96.42	706.73	993.99	1236.44	985.15	774.24	670.09	883.353	0.183637	0.254242	0.722294	0.470114	0.73586
RBM23	28.73	37.14	51.11	28.1	38.54	35.88	766.99	961.91	1256.97	884.97	634	450	789.582	-0.186695	0.237927	-0.784674	0.432645	0.708387
PRMT5	74.34	74.52	83.38	71.96	106.39	98.75	1565.86	1529.03	1635.99	1855.38	1274.82	988.47	1450.06	0.195664	0.218328	0.896191	0.370151	0.661781
COCH	1.93	1.59	2.7	3.93	4.12	4.04	65.74	54.91	75.67	139.33	71.28	39	71.4713	0.65275	0.374206	1.74436	0.0810968	0.327177
AP4S1	5.08	5.44	7.9	3.11	3.26	2.72	76.6	85	123.22	73	29	21	61.2241	-0.895498	0.397286	-2.25404	0.0241937	0.175929
POLE2	2.23	3.67	6.53	4.42	3.81	2.26	38	80	106	96	45	18	58.0734	-0.199209	0.467116	-0.426466	0.669768	0.854901
VCPKMT	11.92	7.29	10.06	9.23	5.22	6.12	274	178	232	241	78	79	166.496	-0.500369	0.332426	-1.5052	0.132272	0.41115
SOS2	11.02	13	18.96	15.77	13.21	12.93	790	1000	1375	1310	570	471	860.033	-0.0934839	0.253856	-0.368256	0.712682	0.877422
CDKL1	3.44	5.07	5.73	2.38	1.26	1.55	34.46	51	76	60	15	16	37.6039	-0.538106	0.502866	-1.07008	0.284584	0.587864
NIN	5.65	7.6	12.4	12.74	11.47	7.52	630	772	1140	1217	513	325	709.153	-0.00666533	0.284751	-0.0234075	0.981325	0.992742
PYGL	33.76	48.52	47.61	49.15	44.5	42.57	1117.99	1578.97	1497	1876	1023	745	1256.84	0.140654	0.240023	0.586003	0.557874	0.789877
TRIM9	0.85	1.03	1.82	1.91	1	0.99	61	45	44	60	43	27	45.7848	0.16085	0.42939	0.374601	0.707957	0.875175
PSMC6	127.08	110.85	118.48	100.61	76.75	72.61	2293.5	2173.85	2199.82	2168.99	767.96	630.19	1567	-0.642555	0.269992	-2.37991	0.017317	0.14572
GNPNAT1	16.62	12.45	14.69	25.14	20.39	12.62	534.07	457.62	389.47	845.44	306.18	162.33	417.757	0.130649	0.341987	0.382029	0.70244	0.873479
DDHD1	9.13	5.47	9.64	7.6	5.91	5.8	717	572	918	793	328	242	547.62	-0.388508	0.269411	-1.44207	0.149284	0.435365
CDKN3	5.72	4.07	7.14	6.19	2.6	1.21	48	40	55	64	13	5	32.669	-0.65902	0.593198	-1.11096	0.266585	0.570355
CNIH1	93.7	77.02	66.25	97.72	78.57	53.38	1426	1328	1126	2000	776	400	1091.88	-0.0746425	0.319828	-0.233383	0.815464	0.925048
CGRRF1	14.45	6.63	8.59	12.02	9.79	5.35	189	111	114	173	69	31	105.397	-0.383241	0.414762	-0.924001	0.355486	0.649343
ATP6V1D	99.78	52.36	53.59	74.1	57.51	49.71	1825	961	993	1548	631	520.04	1021.31	-0.213576	0.317621	-0.672426	0.501313	0.75551
CCDC198	7.26	10.99	16.05	14.41	9.45	11.96	149	221	255	303	91	80	167.973	-0.134498	0.343947	-0.391043	0.695766	0.869835
PIGH	17.42	16.69	18	15.71	17.56	12.59	244.66	263.42	265.25	254.87	144.77	73.99	194.261	-0.391929	0.301424	-1.30026	0.193512	0.493492
PSMA3	147.19	121.05	121	143.61	88.78	67.96	1734	1475	1448	1867	694	419	1171.23	-0.415829	0.301922	-1.37727	0.168427	0.459423
VTI1B	47.43	45.27	52.82	45.92	39.72	36.86	894.31	788.35	913.24	977.13	481.15	339.04	689.372	-0.211791	0.244276	-0.867016	0.385933	0.673029
TIMM9	49.32	63.62	56.88	61.33	46.86	27.37	419.49	605	472.06	660.86	250.34	127	387.956	-0.308922	0.339621	-0.909608	0.363029	0.65599
GSTZ1	13.65	17.48	19.86	18.35	25.34	18.9	189	259	272	284	193	141	217.6	0.174155	0.272882	0.638205	0.52334	0.768281
KIAA0586	10.59	11.59	13.85	9.12	6.62	13.07	446.11	522.45	569.86	516.88	233.57	267.11	405.86	-0.223682	0.251862	-0.888115	0.374479	0.665357
TMED8	6.83	5.22	7.38	7.23	5.52	5.72	753	603	819	894	394	336	597.45	-0.0945406	0.246732	-0.383172	0.701592	0.872968
SAMD15	0.68	1.49	1.33	1.79	0.39	0.42	24	31	37	37	9	6	21.2983	-0.599102	0.616645	-0.971551	0.331274	0.629173
AHSA1	145.65	107.61	132.33	111.36	135.66	105.41	1702	1300	1614	1570	1032	788	1291.27	-0.059016	0.22836	-0.258434	0.796072	0.918094
DAAM1	29.73	15.97	19.73	23.31	28.41	28.79	1404	941	1166	1300	653	540	953.426	-0.157198	0.252032	-0.623724	0.532809	0.773619
SPTLC2	14	8.3	11.49	11.02	16.29	10.88	1230	831	1169	1316	763	527	933.019	0.0422187	0.246508	0.171267	0.864014	0.948406
RIN3	2.53	2.16	4.22	4.48	8.37	7.32	117	117	199	241	250	203	198.789	1.18732	0.317014	3.74532	0.000180167	0.0086208
LGMN	57.12	60.44	80.91	78.73	87.54	88.62	1331	1299	1663	2056	1381	1104	1461.57	0.48831	0.211872	2.30474	0.0211813	0.162984
ALKBH1	7.57	6.26	7.53	8.84	11.91	8.64	213	168	224	285	195	100	191.263	0.295216	0.295937	0.997565	0.31849	0.617423
SNW1	37.21	39.54	44.39	45.36	40.97	37.89	1002.08	1110.29	1141.33	1409.62	745.62	553.76	952.985	0.0751044	0.228811	0.328238	0.742732	0.893412
ITPK1	11.56	5.98	11.88	14.44	20.8	25	437	264	484	537	483	410	448.253	0.747703	0.288156	2.59479	0.00946499	0.103751
DHRS7	63.04	64.71	79.05	100.96	102.78	72.71	888.81	992.83	1133.57	1603.74	830.42	481.88	941.569	0.262916	0.253508	1.03711	0.299684	0.601434
PPM1A	61.75	42.08	56.81	44.84	36.36	44.36	1721	1338	1662	1594	694	619	1191.57	-0.37717	0.241489	-1.56185	0.118324	0.389339
SIX4	16.11	18.79	28.55	12.98	15.21	18.59	1258	1748	2442	1212	538	526	1172.99	-0.892331	0.255625	-3.49079	0.000481601	0.0163439
CEP128	5.4	3.6	6.99	3.6	3.89	3.52	239	158	229	164	94	77	150.729	-0.528191	0.300283	-1.75898	0.0785815	0.321826
ERH	182.76	147.21	189.5	177	115.04	76.16	1810	1513	1873	1971	740	404	1260.89	-0.504344	0.30291	-1.665	0.0959136	0.353139
HIF1A	95.37	65.23	73.88	86.71	100.28	70.76	4447.4	3230.55	3551.05	4912.23	2314.24	1408.99	3118.27	-0.0998434	0.271466	-0.367793	0.713027	0.877492
SUSD6	27.89	14.55	22.81	18.34	23.88	35.67	1978	1091	1574	1372	1067	1429	1445.24	0.233608	0.313695	0.744698	0.456454	0.725416
SRSF5	212.26	281.29	355.27	230.2	249.86	209.45	3111	4585	5375	3715	2138	1596	3203.78	-0.437981	0.236153	-1.85465	0.0636465	0.287271
EIF5	146.96	128.21	129.62	107	91.11	64.82	3964.99	4344	4023.97	3958.98	1722	913	2892.88	-0.65348	0.286101	-2.28409	0.0223664	0.168055
SERPINA4	5.15	8.31	5.51	12.19	13.85	9.99	116	196	125	308	203	121	178.657	0.872963	0.32858	2.65677	0.00788921	0.0940886
SLC8A3	0.67	0.77	1.09	1.87	3.77	0.44	25	42	59	133	126	16	66.3164	1.4756	0.533656	2.76509	0.00569077	0.0784408
DICER1	27.26	20.48	32.52	27.07	21.83	17.56	2801	2324	3341	3741	1498	972	2259.76	-0.171697	0.269304	-0.637557	0.523762	0.768612
ZFYVE21	20.8	20.76	31.98	21.96	29.92	20.79	435.48	455.33	718.18	466.1	390.73	304.8	449.713	-0.00613743	0.261143	-0.0235022	0.98125	0.992742
MTHFD1	29.39	25.95	39.56	34.96	35.64	26.28	906.5	746.46	1037.71	1200.13	762.63	463.09	822.842	0.212459	0.239011	0.888908	0.374052	0.665042
ZC3H14	58.94	38.25	62.18	42.33	44.22	41.97	2038.82	1550.33	2224.36	1885.81	892.44	710.25	1446.72	-0.403654	0.235663	-1.71284	0.0867419	0.33748
TELO2	20.31	18.28	32.83	19.75	32.37	31.44	584	621	954	631	636	519	657.427	0.227701	0.275219	0.827344	0.408042	0.688821
PCNX1	26.4	16.82	28.81	20.49	22.92	34.12	2049.98	1362	2250	1926.97	999	1009	1529.22	-0.134885	0.24123	-0.559157	0.576055	0.802636
GSKIP	23.41	11.22	10.28	19.39	12.22	14.2	603	371	288	598	186	114	331.915	-0.316833	0.387726	-0.817158	0.413838	0.692688
VRK1	11.81	9.77	14.66	13.75	11.48	5.69	249	230	332	347	139	63	205.852	-0.311724	0.346373	-0.899967	0.368138	0.659578
PSMC1	126.72	98.04	97.67	110.7	90.58	68.73	2024.87	1631.93	1622.41	2019.9	972.43	614.23	1392.21	-0.263737	0.266611	-0.989219	0.322556	0.621582
PAPLN	2.63	3.98	4.1	1.92	2.61	2.3	99.34	154.92	178.6	92.4	62.79	72.23	105.368	-0.472647	0.34688	-1.36257	0.173019	0.465876
RPS6KA5	2.06	1.03	2.07	1.05	0.69	1.63	125.84	90	185.27	86	34	53.89	88.5088	-0.786525	0.375214	-2.0962	0.0360644	0.218145
PPP4R3A	65.22	72.26	91.51	72.94	64.66	68.47	2338	2576	3060	2970	1563	1268	2184.39	-0.10106	0.212449	-0.475689	0.634296	0.835342
C14orf93	6.36	7.9	9.34	6.63	9.51	8.46	165.73	203	246.97	203.93	135.97	114.73	172.913	-0.0226417	0.278866	-0.0811921	0.935289	0.976346
PSMB5	113.69	96.86	103.67	126.5	127.81	92.44	1502	1330	1373	1851	1111	653	1253.84	0.111098	0.247074	0.449655	0.65296	0.845041
YY1	98.08	58.82	78.04	83.79	69.11	80.55	3940	2950.49	3553.69	4409.67	2459	2098	3144.24	0.144646	0.225864	0.640413	0.521904	0.76749
ACIN1	177.44	140.79	219.93	165.57	209.62	248.73	5659	5434	7922	6162.33	4688.4	4665	5707.82	0.177906	0.235977	0.753911	0.450902	0.720482
CCNB1IP1	183.7	130.06	108.95	187.43	117.41	80.39	3541	2624	2142	4088	1472	813	2267.67	-0.186734	0.336722	-0.554564	0.579193	0.804574
TRIP11	20.15	16.54	23.51	17.28	13.36	10.24	1119	1087	1241	1207	492	290	829.53	-0.533178	0.282283	-1.88881	0.0589175	0.276775
APEX1	187.92	155.8	181.92	165.28	180.41	143.29	3594	3126	3545	3548	2236	1424	2781.98	-0.156477	0.226728	-0.690151	0.490099	0.748334
PABPN1	215.73	176.54	237.1	168.7	204.08	233.24	4195.68	3567.45	4802.61	3956.52	3144.32	3008.46	3759.92	0.15011	0.237164	0.632939	0.526773	0.77067
EFS	25.04	29.65	42.17	33.59	57.2	54.1	920	1140	1561	1386	1364	1063	1260.91	0.563886	0.264456	2.13225	0.0329865	0.207609
ARHGAP5	63.34	34.85	42.3	47.96	36.71	31.52	4239.03	2694.2	3023.06	4154.74	1643.3	1166.71	2632.08	-0.258419	0.291001	-0.888037	0.374521	0.665357
CINP	18.76	21.46	17.76	19.86	22.53	16.65	231.47	279.32	236.77	276.51	177.12	110.77	210.535	-0.0535265	0.285391	-0.187555	0.851225	0.942958
SRP54	49.95	50.56	53.88	57.9	47.26	40.32	1280	1241	1263	1674	807	505	1065.21	-0.0483748	0.255928	-0.189017	0.850079	0.94263
CHD8	52.77	65.69	98.99	50.09	56.2	83.01	3794	3700	5189	4470.39	2692	2923	3712.76	0.10461	0.223847	0.467327	0.640266	0.837839
PCK2	13.69	21.62	21.71	19.6	30.64	22.66	403	638	559	634	554	267	500.407	0.251291	0.292551	0.858966	0.390359	0.675793
PRORP	17.49	12.18	15.95	17.58	21.76	16.78	655	481.49	655.4	634.33	361.77	274.69	487.036	-0.132379	0.244895	-0.540555	0.588815	0.80962
DCAF11	36.98	19.95	28.44	26.26	35.12	46.96	1080.78	624	878.39	922.78	710.48	747.49	837.432	0.340537	0.286255	1.18963	0.234192	0.536848
[truncated: 57,610 more rows]
