# Supplementary material for: Modeling of lung phenotype of Hermansky–Pudlak syndrome type I using patient-specific iPSCs
Source: Respir Res. 2021 Nov 4;22:284. doi: 10.1186/s12931-021-01877-8 (PMC8570015; doi:10.1186/s12931-021-01877-8)
Supplement: Supplementary file 4 — Additional file 4: Table S7. RNA-seq processed data of each model on lung epithelial cell marker gene expression. [file 12931_2021_1877_MOESM4_ESM.xlsx]

## Sheet: Marker gene expression
Gene Symbol	Progenitor_TPM_1	Progenitor_TPM_2	Progenitor_TPM_3	HealthyAOs_TPM_1	HealthyAOs_TPM_2	HealthyAOs_TPM_3	HPS1AOs_TPM_1	HPS1AOs_TPM_2	HPS1AOs_TPM_3	CorAOs_TPM_1	CorAOs_TPM_2	CorAOs_TPM_3	WTLBOs_TPM_1	WTLBOs_TPM_2	WTLBOs_TPM_3	HPS1LBOs_TPM_1	HPS1LBOs_TPM_2	HPS1LBOs_TPM_3	AdultAT2_TPM_1	AdultAT2_TPM_2	AdultAT2_TPM_3
ABCA3	4.16	9.82	6.07	51.85	44.93	23.17	49.04	59.25	53.69	47.97	45.1	52.05	18.56	18.73	37.63	9.67	19.1	37.01	27.34	418.64	156.33
AGER	12.24	9.04	22.85	86.84	96.09	58.45	19.13	61.78	16.74	33.21	44.49	48.78	17.31	24.4	29.17	20.7	28.82	34.06	11.52	405.91	24
AGR2	1.03	1.24	0	35.97	22.45	77.43	827.7	536.33	1376.52	643.28	596.59	831.25	806.19	846.99	557.18	778.35	489.78	514.91	250.53	67.35	77.58
AQP5	0.07	0.14	0.16	14.79	18.13	3.09	464.83	7.08	27.9	5.87	4.54	5.95	0.47	0.34	1.23	0.32	0.32	0.48	55.48	14.25	12.68
ASCL1	41.04	1.74	23.71	133.05	101.81	171.66	2.15	32.54	24.01	3.53	6.85	5	0.12	0.03	0.23	0	0	0.31	0.04	0	0.2
BMP4	102.22	154.98	101.14	127.98	136.27	42.68	190.46	247.91	196.47	219.01	283.49	200.23	39.28	39.97	37.07	35.34	52.75	41.52	2.18	2.08	2.22
CALCA	0.05	0	1.11	29.55	34.53	53.48	0.44	3.91	74.94	57.31	162.09	30.93	0.04	0	0.37	0	0	0	0.37	0.13	0.68
CAV1	11.36	6.55	23	25.77	28.03	23.84	20.05	52.98	26.33	62.15	58.38	70.47	2.23	2	1.41	1.51	2.82	1.71	35.12	106.88	17.23
CD200	40.61	44.47	37.33	0.93	0.53	3.67	0.13	0.07	0.38	0.23	0.28	0.11	3.44	3.59	6.36	6.9	6.49	2.89	0.34	0.69	0.25
CD36	4.87	4.13	5.46	0.76	4.03	0.64	1.59	1.96	0.66	4.33	7.85	4.96	0.34	0.15	0.91	0.39	0.27	0.16	66.31	96.07	63.1
CD44	4.35	26.32	5.23	25	31.66	11.29	76.96	19.85	17.93	35.04	18.87	32.07	29.75	23.07	14.45	14.51	26.85	14.87	367.54	365.55	369.48
CD74	178.02	284.66	168.36	42.37	33.6	22.09	34.83	0.9	0.42	3.85	3.77	2.58	52.43	61.94	103.56	85.77	140.76	129.29	10596.3	9252.46	8259
CEACAM6	7.36	10.12	11.07	55.51	38.96	34.12	154.86	195.7	239.63	387.98	404.66	284.22	2.09	1.49	1.19	6.13	8.31	3.76	77.95	81.23	25.56
CEBPA	14.27	36.6	16.85	10.1	13.3	8.18	22.87	14.59	17.1	12.97	14.72	13.38	5.44	3.23	5.54	6.46	10.06	9.45	29.95	57.17	77.96
CEBPD	27.65	7.3	23.19	199.56	205.89	165.69	413.41	565.83	529.83	621.47	621.62	829.75	260.27	394.72	321.15	188.3	230.71	243.45	143.83	330.73	238.63
CFTR	1.38	2.4	0.81	14.07	10.58	12.22	7.69	9.74	7.51	18.86	20.77	15.08	8.24	8.32	8.65	2.92	3.73	4.76	12.88	9.56	6.73
CHGA	0.15	0.71	0.1	4.63	5.46	35.19	0.86	0.86	14.08	0	0.32	0.05	0.25	0.17	0.24	0.27	0.53	1.6	0.2	0.54	0.56
CLDN18	3.46	1.12	3.55	0.2	0.5	0.47	1.72	8.25	4.23	0.81	1.12	0.71	10.13	5.8	6.87	10.78	10.61	6.7	7.11	191.96	92.54
CPM	831.47	927.65	850.89	1441.22	1729.2	612.78	805.14	301.85	271.81	408.17	358.16	277.06	146.87	124.16	163.29	100.9	92.38	126.13	120.12	126.65	133.15
CTNNB1	314.72	309.75	282.16	445.38	452.46	400.68	445.79	335.32	374.82	457.72	430.77	353.02	231.24	185.12	194.64	215.61	238.58	219.39	248.93	313.68	286.82
CTSH	275.61	187.44	216	1289.79	1555.56	1161.31	4014.62	261.15	859.93	390.92	319.47	323.78	171.59	152.69	194.57	154.6	153.67	144.07	890.73	1243.97	1517.35
DLL1	13.17	2.63	6.5	31.89	24.99	38.1	1.32	9.64	4.6	5.02	8.03	6.89	0.7	1.06	1.03	0.81	0.99	1.45	1.49	0.81	0.69
EGFR	11.86	13.02	15.26	109.08	132.3	150.76	14.06	35.55	24.38	50.55	47.96	67.17	5.84	5.05	7.33	7.77	7.84	5.8	7.53	21.25	8.83
EPAS1	1.92	1.13	0.67	61.94	50.85	54.45	168.81	111.97	131.74	193.96	164.53	175.87	26.44	25.65	28.34	29.88	39.04	54.36	102.58	189.65	102.18
ETV5	23.26	40.63	19.56	139.76	198.79	68.2	57.56	66.33	56.69	123.48	97.86	56.39	88.74	69.13	103.97	87.37	95.59	115.67	3.14	28.5	12.23
FGFR2	242.45	124.47	215.12	256.68	324.84	200.62	83.61	299.92	85.18	197.56	240.05	234.58	34.03	39	44.33	32.54	32.57	31.67	32.37	44.48	36.38
FOXA2	114.04	48.04	101.87	88.79	89.3	82.95	77.32	129.36	81.46	95.41	103.28	105.88	68.06	85.96	107.92	59.78	92.46	118.23	10.63	18.6	12.8
FOXJ1	5.9	5.23	5.51	15.1	9.1	11.1	28.01	26.55	108.54	21.98	18.58	29.38	10.23	11.77	15.1	7.8	13.81	13.63	40.44	4.85	3.7
FOXP2	6.94	2.5	10.02	43.09	45.02	45.59	10.9	23.65	13.4	19.8	23.95	19.41	19.88	17.49	26.71	10.52	11.68	16.19	2.35	3.1	3.96
FOXP4	38.96	39.08	42.39	83.69	73.64	61.91	138.24	120.3	124.68	101.54	104.53	100.64	100.02	89.61	122.1	129.3	232.07	285.66	13.12	29.63	18.79
GATA6	42.55	50.47	42.96	27.61	35.86	22.14	18.92	63.49	24.42	41.92	46.6	39.8	41.91	49.8	64.02	53.19	69.6	68.2	2.25	19.85	6.35
ADGRF5	0.25	1.42	0.49	50.9	60.55	33.8	110.3	93.24	74.33	142.79	133.01	127.4	30.03	26.6	33.82	21.15	21.49	33.7	25.49	110.13	43.46
HES1	82.14	41.65	60.27	136.82	163.68	115.43	233.57	355.66	234.51	242.43	291.37	309.65	143.82	160.94	186.47	74.42	82.05	174.2	20.02	30.66	20.28
HEY1	2.59	0.38	0.03	5.39	5.27	8.44	1.12	2.41	1.72	2.41	2.1	2.93	1.91	1.34	2.54	1.9	2.56	2.62	4.18	6.68	5.63
HIF3A	19.04	43.74	31.9	220.76	185.78	182.42	67.67	138.54	84.88	95.12	91.16	118.66	38.18	39.21	50.32	34.04	51.19	114.52	1.2	4.58	5.26
HLA-DPA1	0.59	0.17	0.59	0	0	0	0.08	0.11	0	0	0.11	0.41	0.51	1.1	1.06	1.07	1.97	0.64	1663.32	1448.76	1271.75
HLA-DRA	0.37	0	0	0	0	0	0	0	0	0	0	0	0.07	0.12	0.13	0	0.19	0	7547.5	6576.96	4267.28
HLA-DRB1	0.65	2.26	1.81	0	0	0	0.22	0.08	0.27	0.42	0.22	0.07	12.5	19.16	14.98	24.85	24.71	19.97	1775.32	1313.69	1300.9
HOPX	31.08	25.6	40.81	238.61	322.69	324.85	468.3	510.28	439.62	467.66	478.49	571.05	1.82	0.6	1.08	0.69	0.83	0.41	173.08	666.22	169.9
ID2	730.14	898.99	854.11	527.95	506.2	630.02	116.7	298.68	141.16	154.59	178.54	121.18	222	262.24	269.24	155.29	167.04	216.79	139.87	205.46	239.83
KRAS	40.49	29.26	36.63	38.9	46.83	36.45	23.76	23.79	23.55	16.68	19.35	19.67	36.48	15.65	21.31	27.27	19.81	17.4	7.31	10.14	8.54
KRT15	1.34	1.68	0.23	3.74	4.76	5.38	26.47	139.63	90.37	303.53	316.79	199.25	8.01	12.69	17.55	5.62	9.84	8.57	5.41	7.85	2.97
KRT5	0.94	0	0	0.11	0.06	0	2.93	6.51	4.34	25.22	24.5	16.68	0	0	0.03	0.42	0	0	1.59	1.25	1.03
LAMP3	3.71	19.36	2.38	51.48	79	49.12	93.68	22.7	22.19	31.74	20.7	29.22	7.6	5.79	5.25	9.29	8.96	9.99	26.97	366.7	207.24
LPCAT1	197.56	159.28	216.03	1294.42	1115.76	674.32	1379.95	1010.87	1105.79	851.63	835.61	891.65	118.53	109	189.9	88.07	113.06	141.27	49.79	269	149.79
LRRK2	0.62	0	0	1.51	2.07	0.51	2.79	2.46	2.41	3.81	3.12	3.76	1.39	1.31	1.65	0.3	0.28	0.49	17.44	174.6	85.67
LYZ	7.18	0.07	0.05	0.24	0.22	1.7	5.76	0.05	18.61	0.33	0.12	0.43	61.77	77.21	58.54	184.85	159.97	66.09	2257.05	3417.07	3396.8
MUC5AC	0.02	0	0.02	0.53	0.15	0.53	0.11	0.01	2.06	0.02	0.05	0.11	0.15	0.17	0.28	0.1	0.19	0.69	2.25	0.16	1
MYB	2.6	0.65	1.31	1.86	1.09	2	2.69	3.88	2.86	2.49	2.8	2.16	2.22	2.28	2.9	2.3	1.73	1.6	9.46	2.44	6.21
NAPSA	10.58	71.23	16.05	426.47	378.28	143.59	480.4	144.84	264.32	545.79	424.59	445.6	49.35	66.07	66.81	55.13	81.25	65.19	195.4	1505.03	1033.83
NFIB	11.75	1	9.78	19.43	20.98	22.37	22.42	28.46	17.41	24.6	26.95	24.41	20.88	15.55	25.11	12.71	11.56	19.86	5.54	4.7	2.8
NGFR	0.54	0	0.05	0.18	0.08	0.06	0.07	0.22	0.58	1.06	0.83	0.63	0.13	0.12	0.13	0.09	0.19	0.28	0.04	0.2	0.03
NKX2-1	171.34	143.84	181.87	208.5	194.86	120.71	191.78	298.26	208.4	273.03	266.9	285.08	116.43	145.2	231.33	91.94	120.56	159.72	27.78	122.15	64.43
MYCN	45.25	82.92	72.81	27.16	38.14	20	13.86	31.51	24.92	22.82	24.41	32.14	11.17	19.08	19.02	9.76	14.55	13.75	0.06	0.09	0.17
PDPN	49.18	41.37	49.85	18.96	18.12	29.11	98.53	34.83	133.81	37.48	54.56	65	3.16	2.08	3.87	1.99	2.37	1.38	0.3	9.97	0.82
PGC	6.31	7.07	1.75	1527.89	1670.99	361.27	4153.88	1045.88	3735.16	1239.73	1073.8	922.63	106.22	188.45	107.43	291.49	465.53	296.55	101.5	1798.82	2068.06
RBPJ	175	102.04	155.96	128.86	124.67	128.97	104.88	62.78	152.91	67.06	65.87	60.14	57.04	43.44	52.79	58.06	48.85	48.53	47.84	38.89	50.86
SCGB1A1	0	0	0	15.89	11.77	18.66	308.8	211.84	1599.32	1074.12	845.2	1457.23	0	0	0	0	0	0	36094.5	3548.01	18560.2
SCGB3A2	10.01	1.7	4.74	1869.07	1743.5	6354.68	405.87	363.11	294.78	373.4	537.19	1411.07	4.68	5.1	8.79	1.34	1.26	2.5	4592.89	869.93	892.5
SFTPA1	0	0.76	0	109.55	357.29	14.73	716.59	160.63	198.82	1023.11	784.89	723.16	1.35	2.02	2.51	1.47	1.5	1.1	395.22	8110.69	4156.87
SFTPA2	0	0.21	0	55.39	101.94	11.84	835.79	154.26	338.31	1712.69	1079.05	1348.63	0.72	0.5	0.98	0.57	1.5	1.59	1129.31	13227.4	4909.98
SFTPB	0.27	0.62	0.21	11234.8	9806.39	4588.93	12182.9	9200.75	13106.6	14441.6	13274.6	16386.4	29.17	31.69	63.95	24.5	32.63	80.44	7114.14	16974.3	11019.3
SFTPC	0.12	1.39	0	6936.3	11154	2742.22	12303.2	28808.3	6099.92	63502.3	52844.1	33299.5	0.55	0.22	0.2	0	0.12	0.14	649.4	34699.7	21774.5
SFTPD	1.47	3.09	1.96	20.74	19.69	13.09	20.27	53.74	10.52	82.62	81.71	62.05	0.88	1.68	1.87	0.94	1.36	1.32	90.27	545.58	302.32
SHH	28.22	13.23	30.63	21.7	25.38	15.7	16.44	34.54	14.22	13.7	15.65	11.61	22.33	26.42	24.6	28.29	39.1	34.58	0.98	3.01	3.44
SLC34A2	0.54	1.81	1.54	163.87	259.09	54.61	1371.32	1104.87	1060.07	958.97	998.39	802.86	3.76	3.65	3.74	2.05	3.4	3.45	246.58	917.92	495.19
SNTN	0.07	0	0.14	0	0.27	0.12	0.75	0.2	1	0	0.12	0	0.17	0.18	0.09	0	0.03	0	32.5	2.31	1.82
SOX2	41.46	11.44	40.24	57.8	43.67	50.79	15.35	78.84	27.4	30.75	49.53	44.54	59.44	110.33	104.35	34	34.09	46.26	12.68	2.41	2.5
SOX9	9.02	16.77	12.71	4.71	8.55	2.07	11.37	36.98	22.21	33.23	35.07	30.98	52.44	65.34	86.68	54.5	69.46	79.29	1.62	1.88	2.17
SPDEF	0.51	0.3	0.84	0.4	0.47	0.65	1.46	4.34	3.4	7.75	8.09	6.86	1.73	2.49	4.46	2.02	1.9	3.53	6.97	0.74	2.86
SYP	6.26	0.47	1.31	17.16	9.76	26.93	0.76	11.08	6.45	3.88	4.13	5.9	0.48	0.77	1.08	0.86	1.38	0.99	1.82	1.9	1.8
TP63	2.47	1.59	1.02	7.61	5.29	6.67	5.26	15.56	22.11	41.19	37.8	29.7	2.69	0.41	1.14	0.3	0.93	1.02	0.34	1.07	0.59
VEGFA	139.71	191.94	173.42	493.83	477.24	424.8	244.76	413.43	218.15	259.84	335.53	349.59	859.44	1377.17	1218.43	936.39	1309.28	1602.69	60.31	123.05	113.95
WNT7B	15.63	3.82	20.93	13.41	12.56	7.82	4.09	13.74	12.4	12.11	10	12.24	23.83	29.71	37.68	22.98	38.13	54.81	3.95	4.1	3.1
