# Supplementary material for: Modeling of lung phenotype of Hermansky–Pudlak syndrome type I using patient-specific iPSCs
Source: Respir Res. 2021 Nov 4;22:284. doi: 10.1186/s12931-021-01877-8 (PMC8570015; doi:10.1186/s12931-021-01877-8)
Supplement: Supplementary file 5 — Additional file 5: Table S8. Proteomic data of EpCAM+ cells isolated from alveolar organoids. [file 12931_2021_1877_MOESM5_ESM.xlsx]

## Sheet: proteomics
#	Protein Name	Accession Number	Mw	Identified Peptide Count	Exclusive Intensity (Log2 Fold Change) (Normalized)	Exclusive Intensity (Fold Change) (Normalized)	Exclusive Intensity (Normalized)
					GM / IR	GM / IR	GM	IR
1	sp|Q9UIJ7|KAD3_HUMAN GTP:AMP phosphotransferase AK3, mitochondrial OS=Homo sapiens OX=9606 GN=AK3 PE=1 SV=4	sp|Q9UIJ7|KAD3_HUMAN	26 kDa	11	-0.546525	0.684667	148105200	216317000
2	sp|Q9BTE7|DCNL5_HUMAN DCN1-like protein 5 OS=Homo sapiens OX=9606 GN=DCUN1D5 PE=1 SV=1	sp|Q9BTE7|DCNL5_HUMAN	28 kDa	2	-0.227098	0.854352	12013140	14061120
3	sp|Q9Y210|TRPC6_HUMAN Short transient receptor potential channel 6 OS=Homo sapiens OX=9606 GN=TRPC6 PE=1 SV=1	sp|Q9Y210|TRPC6_HUMAN	106 kDa	3	-3.39758	0.0948914	1441349	15189460
4	sp|Q16698|DECR_HUMAN 2,4-dienoyl-CoA reductase, mitochondrial OS=Homo sapiens OX=9606 GN=DECR1 PE=1 SV=1	sp|Q16698|DECR_HUMAN	36 kDa	13	-0.431477	0.741502	213333800	287704800
5	sp|Q15843|NEDD8_HUMAN NEDD8 OS=Homo sapiens OX=9606 GN=NEDD8 PE=1 SV=1	sp|Q15843|NEDD8_HUMAN	9 kDa	3	0.852973	1.80622	20778650	11503950
6	sp|Q9H3M7|TXNIP_HUMAN Thioredoxin-interacting protein OS=Homo sapiens OX=9606 GN=TXNIP PE=1 SV=1	sp|Q9H3M7|TXNIP_HUMAN	44 kDa	2	-1.85095	0.27721	3852579	13897710
7	sp|Q9H1E5|TMX4_HUMAN Thioredoxin-related transmembrane protein 4 OS=Homo sapiens OX=9606 GN=TMX4 PE=1 SV=1	sp|Q9H1E5|TMX4_HUMAN	39 kDa	3	-0.987855	0.504227	13620800	27013240
8	sp|Q04695|K1C17_HUMAN Keratin, type I cytoskeletal 17 OS=Homo sapiens OX=9606 GN=KRT17 PE=1 SV=2	sp|Q04695|K1C17_HUMAN	48 kDa	16	-1.6037	0.329031	17475580	53112220
9	sp|O75643|U520_HUMAN U5 small nuclear ribonucleoprotein 200 kDa helicase OS=Homo sapiens OX=9606 GN=SNRNP200 PE=1 SV=2	sp|O75643|U520_HUMAN	245 kDa	45	0.357449	1.28116	452643200	353307600
10	sp|Q9UKG9|OCTC_HUMAN Peroxisomal carnitine O-octanoyltransferase OS=Homo sapiens OX=9606 GN=CROT PE=1 SV=2	sp|Q9UKG9|OCTC_HUMAN	70 kDa	7	-2.19087	0.219019	10750680	49085610
11	sp|A3KMH1|VWA8_HUMAN von Willebrand factor A domain-containing protein 8 OS=Homo sapiens OX=9606 GN=VWA8 PE=1 SV=2	sp|A3KMH1|VWA8_HUMAN	215 kDa	14	-0.410001	0.752623	160891600	213774600
12	sp|P08670|VIME_HUMAN Vimentin OS=Homo sapiens OX=9606 GN=VIM PE=1 SV=4	sp|P08670|VIME_HUMAN	54 kDa	24	0.482403	1.39707	467577100	334684300
13	sp|Q9BRX2|PELO_HUMAN Protein pelota homolog OS=Homo sapiens OX=9606 GN=PELO PE=1 SV=2	sp|Q9BRX2|PELO_HUMAN	43 kDa	4	1.3573	2.56206	2661650	1038872
14	sp|Q15042|RB3GP_HUMAN Rab3 GTPase-activating protein catalytic subunit OS=Homo sapiens OX=9606 GN=RAB3GAP1 PE=1 SV=3	sp|Q15042|RB3GP_HUMAN	111 kDa	4	-0.176095	0.885095	15739710	17783070
15	sp|Q96S52|PIGS_HUMAN GPI transamidase component PIG-S OS=Homo sapiens OX=9606 GN=PIGS PE=1 SV=3	sp|Q96S52|PIGS_HUMAN	62 kDa	5	-0.609518	0.655416	28329570	43223820
16	sp|Q9UH99|SUN2_HUMAN SUN domain-containing protein 2 OS=Homo sapiens OX=9606 GN=SUN2 PE=1 SV=3	sp|Q9UH99|SUN2_HUMAN	80 kDa	6	-1.17793	0.441986	42988920	97263170
17	sp|P25815|S100P_HUMAN Protein S100-P OS=Homo sapiens OX=9606 GN=S100P PE=1 SV=2	sp|P25815|S100P_HUMAN	10 kDa	2	1.43636	2.70637	57994870	21429060
18	sp|Q5H8A4|PIGG_HUMAN GPI ethanolamine phosphate transferase 2 OS=Homo sapiens OX=9606 GN=PIGG PE=1 SV=1	sp|Q5H8A4|PIGG_HUMAN	108 kDa	3	-0.952442	0.516757	2168254	4195886
19	sp|P19012|K1C15_HUMAN Keratin, type I cytoskeletal 15 OS=Homo sapiens OX=9606 GN=KRT15 PE=1 SV=3	sp|P19012|K1C15_HUMAN	49 kDa	27	-2.62316	0.162312	44965430	277030600
20	sp|P08579|RU2B_HUMAN U2 small nuclear ribonucleoprotein B'' OS=Homo sapiens OX=9606 GN=SNRPB2 PE=1 SV=1	sp|P08579|RU2B_HUMAN	25 kDa	6	1.31628	2.49023	59780930	24006150
21	sp|P37198|NUP62_HUMAN Nuclear pore glycoprotein p62 OS=Homo sapiens OX=9606 GN=NUP62 PE=1 SV=3	sp|P37198|NUP62_HUMAN	53 kDa	5	-0.827412	0.563539	9020651	16007140
22	sp|P36268|GGT2_HUMAN Inactive glutathione hydrolase 2 OS=Homo sapiens OX=9606 GN=GGT2 PE=1 SV=3	sp|P36268|GGT2_HUMAN	62 kDa	2	-1.55954	0.339259	4426787	13048410
23	sp|Q9P0K7|RAI14_HUMAN Ankycorbin OS=Homo sapiens OX=9606 GN=RAI14 PE=1 SV=2	sp|Q9P0K7|RAI14_HUMAN	110 kDa	6	0.279427	1.21371	6515127	5367931
24	sp|Q9UKK3|PARP4_HUMAN Protein mono-ADP-ribosyltransferase PARP4 OS=Homo sapiens OX=9606 GN=PARP4 PE=1 SV=3	sp|Q9UKK3|PARP4_HUMAN	193 kDa	5	-1.64373	0.320027	3667955	11461380
25	sp|Q14690|RRP5_HUMAN Protein RRP5 homolog OS=Homo sapiens OX=9606 GN=PDCD11 PE=1 SV=3	sp|Q14690|RRP5_HUMAN	209 kDa	9	-0.442201	0.736011	19816660	26924410
26	sp|O60443|GSDME_HUMAN Gasdermin-E OS=Homo sapiens OX=9606 GN=GSDME PE=1 SV=2	sp|O60443|GSDME_HUMAN	55 kDa	6	-1.64808	0.319065	15781000	49460140
27	sp|O00483|NDUA4_HUMAN Cytochrome c oxidase subunit NDUFA4 OS=Homo sapiens OX=9606 GN=NDUFA4 PE=1 SV=1	sp|O00483|NDUA4_HUMAN	9 kDa	4	-0.537605	0.688914	82743640	120107400
28	sp|Q9HD26|GOPC_HUMAN Golgi-associated PDZ and coiled-coil motif-containing protein OS=Homo sapiens OX=9606 GN=GOPC PE=1 SV=1	sp|Q9HD26|GOPC_HUMAN	51 kDa	4	-1.06576	0.477722	7048301	14753980
29	sp|P54578|UBP14_HUMAN Ubiquitin carboxyl-terminal hydrolase 14 OS=Homo sapiens OX=9606 GN=USP14 PE=1 SV=3	sp|P54578|UBP14_HUMAN	56 kDa	10	0.214578	1.16036	117946200	101645800
30	sp|P21266|GSTM3_HUMAN Glutathione S-transferase Mu 3 OS=Homo sapiens OX=9606 GN=GSTM3 PE=1 SV=3	sp|P21266|GSTM3_HUMAN	27 kDa	8	1.41896	2.67392	287641000	107572700
31	sp|P13796|PLSL_HUMAN Plastin-2 OS=Homo sapiens OX=9606 GN=LCP1 PE=1 SV=6	sp|P13796|PLSL_HUMAN	70 kDa	14	-3.31722	0.100327	4286021	42720490
32	sp|P61086|UBE2K_HUMAN Ubiquitin-conjugating enzyme E2 K OS=Homo sapiens OX=9606 GN=UBE2K PE=1 SV=3	sp|P61086|UBE2K_HUMAN	22 kDa	7	-0.880411	0.543213	9807322	18054290
33	sp|Q562R1|ACTBL_HUMAN Beta-actin-like protein 2 OS=Homo sapiens OX=9606 GN=ACTBL2 PE=1 SV=2	sp|Q562R1|ACTBL_HUMAN	42 kDa	19	-1.67715	0.312701	407003500	1301576000
34	sp|Q9NVM6|DJC17_HUMAN DnaJ homolog subfamily C member 17 OS=Homo sapiens OX=9606 GN=DNAJC17 PE=1 SV=1	sp|Q9NVM6|DJC17_HUMAN	35 kDa	2	-0.320823	0.800613	10980300	13714870
35	sp|P33176|KINH_HUMAN Kinesin-1 heavy chain OS=Homo sapiens OX=9606 GN=KIF5B PE=1 SV=1	sp|P33176|KINH_HUMAN	110 kDa	28	0.245298	1.18534	317590300	267932400
36	sp|P25786|PSA1_HUMAN Proteasome subunit alpha type-1 OS=Homo sapiens OX=9606 GN=PSMA1 PE=1 SV=1	sp|P25786|PSA1_HUMAN	30 kDa	13	0.35093	1.27538	389666000	305528800
37	sp|P06703|S10A6_HUMAN Protein S100-A6 OS=Homo sapiens OX=9606 GN=S100A6 PE=1 SV=1	sp|P06703|S10A6_HUMAN	10 kDa	3	1.4364	2.70644	175140000	64712250
38	sp|P13647|K2C5_HUMAN Keratin, type II cytoskeletal 5 OS=Homo sapiens OX=9606 GN=KRT5 PE=1 SV=3	sp|P13647|K2C5_HUMAN	62 kDa	35	-2.07392	0.237514	385492300	1623032000
39	sp|Q5EB52|MEST_HUMAN Mesoderm-specific transcript homolog protein OS=Homo sapiens OX=9606 GN=MEST PE=1 SV=2	sp|Q5EB52|MEST_HUMAN	39 kDa	6	-0.760759	0.590186	12743750	21592780
40	sp|P42166|LAP2A_HUMAN Lamina-associated polypeptide 2, isoform alpha OS=Homo sapiens OX=9606 GN=TMPO PE=1 SV=2	sp|P42166|LAP2A_HUMAN	75 kDa	19	1.09117	2.13046	83197580	39051400
41	sp|Q16775|GLO2_HUMAN Hydroxyacylglutathione hydrolase, mitochondrial OS=Homo sapiens OX=9606 GN=HAGH PE=1 SV=2	sp|Q16775|GLO2_HUMAN	34 kDa	3	-0.81366	0.568937	7845712	13790130
42	sp|P14384|CBPM_HUMAN Carboxypeptidase M OS=Homo sapiens OX=9606 GN=CPM PE=1 SV=2	sp|P14384|CBPM_HUMAN	51 kDa	10	1.34597	2.54201	381108800	149923900
43	sp|O43272|PROD_HUMAN Proline dehydrogenase 1, mitochondrial OS=Homo sapiens OX=9606 GN=PRODH PE=1 SV=3	sp|O43272|PROD_HUMAN	68 kDa	11	-1.55129	0.341204	51342430	150474400
44	sp|P07954|FUMH_HUMAN Fumarate hydratase, mitochondrial OS=Homo sapiens OX=9606 GN=FH PE=1 SV=3	sp|P07954|FUMH_HUMAN	55 kDa	15	-0.352342	0.783311	129682600	165556900
45	sp|P07900|HS90A_HUMAN Heat shock protein HSP 90-alpha OS=Homo sapiens OX=9606 GN=HSP90AA1 PE=1 SV=5	sp|P07900|HS90A_HUMAN	85 kDa	55	0.268384	1.20446	3116319000	2587321000
46	sp|Q9UI12|VATH_HUMAN V-type proton ATPase subunit H OS=Homo sapiens OX=9606 GN=ATP6V1H PE=1 SV=1	sp|Q9UI12|VATH_HUMAN	56 kDa	8	-0.766714	0.587755	31239750	53151010
47	sp|P21291|CSRP1_HUMAN Cysteine and glycine-rich protein 1 OS=Homo sapiens OX=9606 GN=CSRP1 PE=1 SV=3	sp|P21291|CSRP1_HUMAN	21 kDa	2	0.65493	1.57454	9244841	5871457
48	sp|P00918|CAH2_HUMAN Carbonic anhydrase 2 OS=Homo sapiens OX=9606 GN=CA2 PE=1 SV=2	sp|P00918|CAH2_HUMAN	29 kDa	6	1.6507	3.13986	200523800	63863830
49	sp|O00217|NDUS8_HUMAN NADH dehydrogenase [ubiquinone] iron-sulfur protein 8, mitochondrial OS=Homo sapiens OX=9606 GN=NDUFS8 PE=1 SV=1	sp|O00217|NDUS8_HUMAN	24 kDa	3	-0.684432	0.622251	35007400	56259330
50	sp|Q9Y6E0|STK24_HUMAN Serine/threonine-protein kinase 24 OS=Homo sapiens OX=9606 GN=STK24 PE=1 SV=1	sp|Q9Y6E0|STK24_HUMAN	49 kDa	8	-0.818491	0.567035	6971658	12294940
51	sp|P15104|GLNA_HUMAN Glutamine synthetase OS=Homo sapiens OX=9606 GN=GLUL PE=1 SV=4	sp|P15104|GLNA_HUMAN	42 kDa	5	1.96678	3.90894	198090500	50676240
52	sp|P52895|AK1C2_HUMAN Aldo-keto reductase family 1 member C2 OS=Homo sapiens OX=9606 GN=AKR1C2 PE=1 SV=3	sp|P52895|AK1C2_HUMAN	37 kDa	17	-1.09245	0.468965	120188100	256283700
53	sp|Q92696|PGTA_HUMAN Geranylgeranyl transferase type-2 subunit alpha OS=Homo sapiens OX=9606 GN=RABGGTA PE=1 SV=2	sp|Q92696|PGTA_HUMAN	65 kDa	5	-0.822967	0.565278	8932706	15802320
54	sp|P63244|RACK1_HUMAN Receptor of activated protein C kinase 1 OS=Homo sapiens OX=9606 GN=RACK1 PE=1 SV=3	sp|P63244|RACK1_HUMAN	35 kDa	19	0.0985259	1.07068	1777858000	1660496000
55	sp|Q8TF05|PP4R1_HUMAN Serine/threonine-protein phosphatase 4 regulatory subunit 1 OS=Homo sapiens OX=9606 GN=PPP4R1 PE=1 SV=1	sp|Q8TF05|PP4R1_HUMAN	107 kDa	6	0.452808	1.3687	53703950	39237160
56	sp|P19013|K2C4_HUMAN Keratin, type II cytoskeletal 4 OS=Homo sapiens OX=9606 GN=KRT4 PE=1 SV=5	sp|P19013|K2C4_HUMAN	56 kDa	11	-2.77755	0.145839	10667060	73142870
57	sp|Q9NUB1|ACS2L_HUMAN Acetyl-coenzyme A synthetase 2-like, mitochondrial OS=Homo sapiens OX=9606 GN=ACSS1 PE=1 SV=2	sp|Q9NUB1|ACS2L_HUMAN	75 kDa	5	-2.12715	0.228909	6936917	30304210
58	sp|P05023|AT1A1_HUMAN Sodium/potassium-transporting ATPase subunit alpha-1 OS=Homo sapiens OX=9606 GN=ATP1A1 PE=1 SV=1	sp|P05023|AT1A1_HUMAN	113 kDa	31	-0.627443	0.647323	1669761000	2579487000
59	sp|P23246|SFPQ_HUMAN Splicing factor, proline- and glutamine-rich OS=Homo sapiens OX=9606 GN=SFPQ PE=1 SV=2	sp|P23246|SFPQ_HUMAN	76 kDa	26	0.693889	1.61764	1550520000	958508600
60	sp|Q9P0M6|H2AW_HUMAN Core histone macro-H2A.2 OS=Homo sapiens OX=9606 GN=MACROH2A2 PE=1 SV=3	sp|Q9P0M6|H2AW_HUMAN	40 kDa	9	-1.12327	0.459051	32365990	70506310
61	sp|Q9UKU7|ACAD8_HUMAN Isobutyryl-CoA dehydrogenase, mitochondrial OS=Homo sapiens OX=9606 GN=ACAD8 PE=1 SV=1	sp|Q9UKU7|ACAD8_HUMAN	45 kDa	4	-0.0376635	0.974231	36606690	37574940
62	sp|Q9GZL7|WDR12_HUMAN Ribosome biogenesis protein WDR12 OS=Homo sapiens OX=9606 GN=WDR12 PE=1 SV=2	sp|Q9GZL7|WDR12_HUMAN	48 kDa	3	-0.406931	0.754226	8917537	11823430
63	sp|Q96HE7|ERO1A_HUMAN ERO1-like protein alpha OS=Homo sapiens OX=9606 GN=ERO1A PE=1 SV=2	sp|Q96HE7|ERO1A_HUMAN	54 kDa	16	-0.73591	0.600439	214126900	356617100
64	sp|Q8NBS9|TXND5_HUMAN Thioredoxin domain-containing protein 5 OS=Homo sapiens OX=9606 GN=TXNDC5 PE=1 SV=2	sp|Q8NBS9|TXND5_HUMAN	48 kDa	17	-0.565368	0.675783	451313200	667837500
65	sp|O00469|PLOD2_HUMAN Procollagen-lysine,2-oxoglutarate 5-dioxygenase 2 OS=Homo sapiens OX=9606 GN=PLOD2 PE=1 SV=2	sp|O00469|PLOD2_HUMAN	85 kDa	18	0.342332	1.2678	427580300	337260600
66	sp|P15428|PGDH_HUMAN 15-hydroxyprostaglandin dehydrogenase [NAD(+)] OS=Homo sapiens OX=9606 GN=HPGD PE=1 SV=1	sp|P15428|PGDH_HUMAN	29 kDa	3	-3.11427	0.115481	2074373	17962900
67	sp|Q5JRX3|PREP_HUMAN Presequence protease, mitochondrial OS=Homo sapiens OX=9606 GN=PITRM1 PE=1 SV=3	sp|Q5JRX3|PREP_HUMAN	117 kDa	15	-0.667429	0.629628	66190550	105126500
68	sp|P56134|ATPK_HUMAN ATP synthase subunit f, mitochondrial OS=Homo sapiens OX=9606 GN=ATP5MF PE=1 SV=3	sp|P56134|ATPK_HUMAN	11 kDa	3	-0.626527	0.647734	175113100	270347300
69	sp|P04066|FUCO_HUMAN Tissue alpha-L-fucosidase OS=Homo sapiens OX=9606 GN=FUCA1 PE=1 SV=4	sp|P04066|FUCO_HUMAN	54 kDa	8	-1.37557	0.385401	114006700	295813400
70	sp|Q13480|GAB1_HUMAN GRB2-associated-binding protein 1 OS=Homo sapiens OX=9606 GN=GAB1 PE=1 SV=2	sp|Q13480|GAB1_HUMAN	77 kDa	3	-0.783625	0.580905	693932	1194569
71	sp|Q9HAT2|SIAE_HUMAN Sialate O-acetylesterase OS=Homo sapiens OX=9606 GN=SIAE PE=1 SV=1	sp|Q9HAT2|SIAE_HUMAN	58 kDa	4	0.338579	1.26451	6367248	5035345
72	sp|Q08257|QOR_HUMAN Quinone oxidoreductase OS=Homo sapiens OX=9606 GN=CRYZ PE=1 SV=1	sp|Q08257|QOR_HUMAN	35 kDa	9	-0.202665	0.868944	159565900	183632000
73	sp|Q6BCY4|NB5R2_HUMAN NADH-cytochrome b5 reductase 2 OS=Homo sapiens OX=9606 GN=CYB5R2 PE=1 SV=1	sp|Q6BCY4|NB5R2_HUMAN	31 kDa	5	-0.755092	0.592508	9447025	15944120
74	sp|Q9BVA1|TBB2B_HUMAN Tubulin beta-2B chain OS=Homo sapiens OX=9606 GN=TUBB2B PE=1 SV=1	sp|Q9BVA1|TBB2B_HUMAN	50 kDa	34	2.32456	5.00913	69799150	13934380
75	sp|Q8WUM0|NU133_HUMAN Nuclear pore complex protein Nup133 OS=Homo sapiens OX=9606 GN=NUP133 PE=1 SV=2	sp|Q8WUM0|NU133_HUMAN	129 kDa	13	-0.464507	0.724719	32677290	45089620
76	sp|Q9NXV6|CARF_HUMAN CDKN2A-interacting protein OS=Homo sapiens OX=9606 GN=CDKN2AIP PE=1 SV=3	sp|Q9NXV6|CARF_HUMAN	61 kDa	5	0.664175	1.58466	2041453	1288258
77	sp|P06756|ITAV_HUMAN Integrin alpha-V OS=Homo sapiens OX=9606 GN=ITGAV PE=1 SV=2	sp|P06756|ITAV_HUMAN	116 kDa	12	-1.03698	0.487346	42033010	86248760
78	sp|P06733|ENOA_HUMAN Alpha-enolase OS=Homo sapiens OX=9606 GN=ENO1 PE=1 SV=2	sp|P06733|ENOA_HUMAN	47 kDa	41	-0.913194	0.531008	5502361000	10362100000
79	sp|Q8NF37|PCAT1_HUMAN Lysophosphatidylcholine acyltransferase 1 OS=Homo sapiens OX=9606 GN=LPCAT1 PE=1 SV=2	sp|Q8NF37|PCAT1_HUMAN	59 kDa	13	0.942044	1.92125	854526400	444776500
80	sp|P37802|TAGL2_HUMAN Transgelin-2 OS=Homo sapiens OX=9606 GN=TAGLN2 PE=1 SV=3	sp|P37802|TAGL2_HUMAN	22 kDa	19	-1.16266	0.446687	924815100	2070387000
81	sp|Q9UHY7|ENOPH_HUMAN Enolase-phosphatase E1 OS=Homo sapiens OX=9606 GN=ENOPH1 PE=1 SV=1	sp|Q9UHY7|ENOPH_HUMAN	29 kDa	3	-1.03679	0.48741	15449940	31698040
82	sp|O60437|PEPL_HUMAN Periplakin OS=Homo sapiens OX=9606 GN=PPL PE=1 SV=4	sp|O60437|PEPL_HUMAN	205 kDa	37	-0.68492	0.62204	123680800	198830900
83	sp|Q9NZI8|IF2B1_HUMAN Insulin-like growth factor 2 mRNA-binding protein 1 OS=Homo sapiens OX=9606 GN=IGF2BP1 PE=1 SV=2	sp|Q9NZI8|IF2B1_HUMAN	63 kDa	21	1.03082	2.04319	532302100	260525200
84	sp|Q7Z3D6|GLUCM_HUMAN D-glutamate cyclase, mitochondrial OS=Homo sapiens OX=9606 GN=DGLUCY PE=1 SV=2	sp|Q7Z3D6|GLUCM_HUMAN	66 kDa	6	-3.01316	0.123865	85760000	692364700
85	sp|Q8WVV9|HNRLL_HUMAN Heterogeneous nuclear ribonucleoprotein L-like OS=Homo sapiens OX=9606 GN=HNRNPLL PE=1 SV=1	sp|Q8WVV9|HNRLL_HUMAN	60 kDa	5	-0.773248	0.585099	7551822	12906920
86	sp|Q02218|ODO1_HUMAN 2-oxoglutarate dehydrogenase, mitochondrial OS=Homo sapiens OX=9606 GN=OGDH PE=1 SV=3	sp|Q02218|ODO1_HUMAN	116 kDa	18	-0.77276	0.585297	125381700	214219100
87	sp|Q9NZM1|MYOF_HUMAN Myoferlin OS=Homo sapiens OX=9606 GN=MYOF PE=1 SV=1	sp|Q9NZM1|MYOF_HUMAN	235 kDa	39	-1.23277	0.425501	151386800	355784900
88	sp|P43378|PTN9_HUMAN Tyrosine-protein phosphatase non-receptor type 9 OS=Homo sapiens OX=9606 GN=PTPN9 PE=1 SV=1	sp|P43378|PTN9_HUMAN	68 kDa	3	-0.481481	0.716242	2769896	3867264
89	sp|Q9Y673|ALG5_HUMAN Dolichyl-phosphate beta-glucosyltransferase OS=Homo sapiens OX=9606 GN=ALG5 PE=1 SV=1	sp|Q9Y673|ALG5_HUMAN	37 kDa	5	-1.07551	0.474502	2070473	4363465
90	sp|Q96A26|F162A_HUMAN Protein FAM162A OS=Homo sapiens OX=9606 GN=FAM162A PE=1 SV=2	sp|Q96A26|F162A_HUMAN	17 kDa	5	-1.07931	0.473255	61710090	130395000
91	sp|P11166|GTR1_HUMAN Solute carrier family 2, facilitated glucose transporter member 1 OS=Homo sapiens OX=9606 GN=SLC2A1 PE=1 SV=2	sp|P11166|GTR1_HUMAN	54 kDa	4	-1.68937	0.310063	61847170	199466300
92	sp|P26006|ITA3_HUMAN Integrin alpha-3 OS=Homo sapiens OX=9606 GN=ITGA3 PE=1 SV=5	sp|P26006|ITA3_HUMAN	117 kDa	5	-0.812166	0.569526	29850480	52412830
93	sp|Q96N66|MBOA7_HUMAN Lysophospholipid acyltransferase 7 OS=Homo sapiens OX=9606 GN=MBOAT7 PE=1 SV=2	sp|Q96N66|MBOA7_HUMAN	53 kDa	8	-0.590522	0.664103	154600500	232796100
94	sp|P00352|AL1A1_HUMAN Retinal dehydrogenase 1 OS=Homo sapiens OX=9606 GN=ALDH1A1 PE=1 SV=2	sp|P00352|AL1A1_HUMAN	55 kDa	9	2.54197	5.82384	137746300	23652160
95	sp|O60216|RAD21_HUMAN Double-strand-break repair protein rad21 homolog OS=Homo sapiens OX=9606 GN=RAD21 PE=1 SV=2	sp|O60216|RAD21_HUMAN	72 kDa	3	-0.513352	0.700593	22005110	31409280
96	sp|P43034|LIS1_HUMAN Platelet-activating factor acetylhydrolase IB subunit alpha OS=Homo sapiens OX=9606 GN=PAFAH1B1 PE=1 SV=2	sp|P43034|LIS1_HUMAN	47 kDa	13	0.42938	1.34665	173297200	128687200
97	sp|P59047|NALP5_HUMAN NACHT, LRR and PYD domains-containing protein 5 OS=Homo sapiens OX=9606 GN=NLRP5 PE=2 SV=2	sp|P59047|NALP5_HUMAN	134 kDa	3	0.850401	1.803	71258960	39522390
98	sp|O60493|SNX3_HUMAN Sorting nexin-3 OS=Homo sapiens OX=9606 GN=SNX3 PE=1 SV=3	sp|O60493|SNX3_HUMAN	19 kDa	5	0.713906	1.64024	84896770	51758780
99	sp|Q9BZQ8|NIBA1_HUMAN Protein Niban 1 OS=Homo sapiens OX=9606 GN=NIBAN1 PE=1 SV=1	sp|Q9BZQ8|NIBA1_HUMAN	103 kDa	8	-0.998414	0.50055	54293860	108468400
100	sp|Q6NXG1|ESRP1_HUMAN Epithelial splicing regulatory protein 1 OS=Homo sapiens OX=9606 GN=ESRP1 PE=1 SV=2	sp|Q6NXG1|ESRP1_HUMAN	76 kDa	9	-0.429082	0.742734	16161820	21759900
101	sp|Q8NB37|GALD1_HUMAN Glutamine amidotransferase-like class 1 domain-containing protein 1 OS=Homo sapiens OX=9606 GN=GATD1 PE=1 SV=1	sp|Q8NB37|GALD1_HUMAN	23 kDa	2	0.841238	1.79159	60336290	33677580
102	sp|P35251|RFC1_HUMAN Replication factor C subunit 1 OS=Homo sapiens OX=9606 GN=RFC1 PE=1 SV=4	sp|P35251|RFC1_HUMAN	128 kDa	2	-0.611764	0.654396	2867292	4381584
103	sp|Q8IWE2|NXP20_HUMAN Protein NOXP20 OS=Homo sapiens OX=9606 GN=FAM114A1 PE=1 SV=2	sp|Q8IWE2|NXP20_HUMAN	61 kDa	4	1.06187	2.08763	5194762	2488351
104	sp|Q8NDA8|MROH1_HUMAN Maestro heat-like repeat-containing protein family member 1 OS=Homo sapiens OX=9606 GN=MROH1 PE=2 SV=3	sp|Q8NDA8|MROH1_HUMAN	181 kDa	2	-0.910104	0.532147	4571663	8590984
105	sp|P21333|FLNA_HUMAN Filamin-A OS=Homo sapiens OX=9606 GN=FLNA PE=1 SV=4	sp|P21333|FLNA_HUMAN	281 kDa	97	0.272549	1.20794	3866062000	3200540000
106	sp|P62917|RL8_HUMAN 60S ribosomal protein L8 OS=Homo sapiens OX=9606 GN=RPL8 PE=1 SV=2	sp|P62917|RL8_HUMAN	28 kDa	12	0.695824	1.61981	1076750000	664738600
107	sp|P58546|MTPN_HUMAN Myotrophin OS=Homo sapiens OX=9606 GN=MTPN PE=1 SV=2	sp|P58546|MTPN_HUMAN	13 kDa	2	-0.254276	0.838408	23119090	27575000
108	sp|Q15345|LRC41_HUMAN Leucine-rich repeat-containing protein 41 OS=Homo sapiens OX=9606 GN=LRRC41 PE=1 SV=3	sp|Q15345|LRC41_HUMAN	89 kDa	3	-0.924764	0.526767	17036410	32341480
109	sp|Q9BTV4|TMM43_HUMAN Transmembrane protein 43 OS=Homo sapiens OX=9606 GN=TMEM43 PE=1 SV=1	sp|Q9BTV4|TMM43_HUMAN	45 kDa	7	-0.633991	0.644391	78222470	121389700
110	sp|Q9H6K5|PRR36_HUMAN Proline-rich protein 36 OS=Homo sapiens OX=9606 GN=PRR36 PE=1 SV=2	sp|Q9H6K5|PRR36_HUMAN	133 kDa	5	1.06049	2.08563	12483200	5985324
111	sp|P02792|FRIL_HUMAN Ferritin light chain OS=Homo sapiens OX=9606 GN=FTL PE=1 SV=2	sp|P02792|FRIL_HUMAN	20 kDa	2	1.9118	3.76277	14280120	3795104
112	sp|Q9UPU5|UBP24_HUMAN Ubiquitin carboxyl-terminal hydrolase 24 OS=Homo sapiens OX=9606 GN=USP24 PE=1 SV=3	sp|Q9UPU5|UBP24_HUMAN	294 kDa	9	-0.756641	0.591873	3215976	5433561
113	sp|O75534|CSDE1_HUMAN Cold shock domain-containing protein E1 OS=Homo sapiens OX=9606 GN=CSDE1 PE=1 SV=2	sp|O75534|CSDE1_HUMAN	89 kDa	11	0.54386	1.45787	77299030	53021970
114	sp|Q16822|PCKGM_HUMAN Phosphoenolpyruvate carboxykinase [GTP], mitochondrial OS=Homo sapiens OX=9606 GN=PCK2 PE=1 SV=4	sp|Q16822|PCKGM_HUMAN	71 kDa	10	-1.0416	0.485789	27089220	55763290
115	sp|O95168|NDUB4_HUMAN NADH dehydrogenase [ubiquinone] 1 beta subcomplex subunit 4 OS=Homo sapiens OX=9606 GN=NDUFB4 PE=1 SV=3	sp|O95168|NDUB4_HUMAN	15 kDa	5	-0.553636	0.681301	27054920	39710690
116	sp|Q14444|CAPR1_HUMAN Caprin-1 OS=Homo sapiens OX=9606 GN=CAPRIN1 PE=1 SV=2	sp|Q14444|CAPR1_HUMAN	78 kDa	8	0.397784	1.31748	67231060	51029950
117	sp|Q9Y6M9|NDUB9_HUMAN NADH dehydrogenase [ubiquinone] 1 beta subcomplex subunit 9 OS=Homo sapiens OX=9606 GN=NDUFB9 PE=1 SV=3	sp|Q9Y6M9|NDUB9_HUMAN	22 kDa	5	-0.306536	0.808581	68509470	84728040
118	sp|Q13084|RM28_HUMAN 39S ribosomal protein L28, mitochondrial OS=Homo sapiens OX=9606 GN=MRPL28 PE=1 SV=4	sp|Q13084|RM28_HUMAN	30 kDa	4	-0.609879	0.655252	10922560	16669260
119	sp|Q9NRG9|AAAS_HUMAN Aladin OS=Homo sapiens OX=9606 GN=AAAS PE=1 SV=1	sp|Q9NRG9|AAAS_HUMAN	60 kDa	6	-0.729756	0.603006	9158129	15187460
120	sp|Q92734|TFG_HUMAN Protein TFG OS=Homo sapiens OX=9606 GN=TFG PE=1 SV=2	sp|Q92734|TFG_HUMAN	43 kDa	5	0.772893	1.70869	83281850	48740080
121	sp|Q9BWS9|CHID1_HUMAN Chitinase domain-containing protein 1 OS=Homo sapiens OX=9606 GN=CHID1 PE=1 SV=1	sp|Q9BWS9|CHID1_HUMAN	45 kDa	7	-0.7369	0.600027	18363400	30604280
122	sp|Q96GK7|FAH2A_HUMAN Fumarylacetoacetate hydrolase domain-containing protein 2A OS=Homo sapiens OX=9606 GN=FAHD2A PE=1 SV=1	sp|Q96GK7|FAH2A_HUMAN	35 kDa	5	-0.998937	0.500369	16009860	31996130
123	sp|Q7Z4H8|PLGT3_HUMAN Protein O-glucosyltransferase 3 OS=Homo sapiens OX=9606 GN=POGLUT3 PE=1 SV=2	sp|Q7Z4H8|PLGT3_HUMAN	59 kDa	5	-0.594852	0.662112	21917250	33102020
124	sp|P16144|ITB4_HUMAN Integrin beta-4 OS=Homo sapiens OX=9606 GN=ITGB4 PE=1 SV=5	sp|P16144|ITB4_HUMAN	202 kDa	12	-1.13428	0.455562	65999260	144874400
125	sp|P52292|IMA1_HUMAN Importin subunit alpha-1 OS=Homo sapiens OX=9606 GN=KPNA2 PE=1 SV=1	sp|P52292|IMA1_HUMAN	58 kDa	6	-0.666618	0.629982	47534470	75453740
126	sp|P04632|CPNS1_HUMAN Calpain small subunit 1 OS=Homo sapiens OX=9606 GN=CAPNS1 PE=1 SV=1	sp|P04632|CPNS1_HUMAN	28 kDa	6	-0.56411	0.676373	121660300	179871700
127	sp|Q07157|ZO1_HUMAN Tight junction protein ZO-1 OS=Homo sapiens OX=9606 GN=TJP1 PE=1 SV=3	sp|Q07157|ZO1_HUMAN	195 kDa	17	0.36662	1.28933	90879830	70486180
128	sp|Q96IZ0|PAWR_HUMAN PRKC apoptosis WT1 regulator protein OS=Homo sapiens OX=9606 GN=PAWR PE=1 SV=1	sp|Q96IZ0|PAWR_HUMAN	37 kDa	2	0.729828	1.65844	16219710	9780095
129	sp|P41240|CSK_HUMAN Tyrosine-protein kinase CSK OS=Homo sapiens OX=9606 GN=CSK PE=1 SV=1	sp|P41240|CSK_HUMAN	51 kDa	3	-0.386184	0.765151	16635700	21741730
130	sp|Q9Y446|PKP3_HUMAN Plakophilin-3 OS=Homo sapiens OX=9606 GN=PKP3 PE=1 SV=1	sp|Q9Y446|PKP3_HUMAN	87 kDa	10	-0.500054	0.70708	29901350	42288490
131	sp|P30740|ILEU_HUMAN Leukocyte elastase inhibitor OS=Homo sapiens OX=9606 GN=SERPINB1 PE=1 SV=1	sp|P30740|ILEU_HUMAN	43 kDa	8	1.39882	2.63685	62259230	23611170
132	sp|P00338|LDHA_HUMAN L-lactate dehydrogenase A chain OS=Homo sapiens OX=9606 GN=LDHA PE=1 SV=2	sp|P00338|LDHA_HUMAN	37 kDa	24	-0.577217	0.670256	2182944000	3256883000
133	sp|Q99439|CNN2_HUMAN Calponin-2 OS=Homo sapiens OX=9606 GN=CNN2 PE=1 SV=4	sp|Q99439|CNN2_HUMAN	34 kDa	10	0.845312	1.79665	295051800	164223000
134	sp|P09467|F16P1_HUMAN Fructose-1,6-bisphosphatase 1 OS=Homo sapiens OX=9606 GN=FBP1 PE=1 SV=5	sp|P09467|F16P1_HUMAN	37 kDa	3	-1.46766	0.361568	20774750	57457410
135	sp|O15446|RPA34_HUMAN DNA-directed RNA polymerase I subunit RPA34 OS=Homo sapiens OX=9606 GN=CD3EAP PE=1 SV=1	sp|O15446|RPA34_HUMAN	55 kDa	2	1.78517	3.44659	6297948	1827296
136	sp|Q02539|H11_HUMAN Histone H1.1 OS=Homo sapiens OX=9606 GN=H1-1 PE=1 SV=3	sp|Q02539|H11_HUMAN	22 kDa	7	1.53515	2.89819	24163590	8337480
137	sp|P11413|G6PD_HUMAN Glucose-6-phosphate 1-dehydrogenase OS=Homo sapiens OX=9606 GN=G6PD PE=1 SV=4	sp|P11413|G6PD_HUMAN	59 kDa	38	-0.432602	0.740924	1245705000	1681285000
138	sp|Q9UBN7|HDAC6_HUMAN Histone deacetylase 6 OS=Homo sapiens OX=9606 GN=HDAC6 PE=1 SV=2	sp|Q9UBN7|HDAC6_HUMAN	131 kDa	2	-1.33209	0.397192	986666	2484101
139	sp|P35232|PHB_HUMAN Prohibitin OS=Homo sapiens OX=9606 GN=PHB PE=1 SV=1	sp|P35232|PHB_HUMAN	30 kDa	18	-0.348037	0.785652	764081400	972544100
140	sp|O95810|CAVN2_HUMAN Caveolae-associated protein 2 OS=Homo sapiens OX=9606 GN=CAVIN2 PE=1 SV=3	sp|O95810|CAVN2_HUMAN	47 kDa	3	1.04362	2.06139	18607050	9026437
141	sp|P03956|MMP1_HUMAN Interstitial collagenase OS=Homo sapiens OX=9606 GN=MMP1 PE=1 SV=3	sp|P03956|MMP1_HUMAN	54 kDa	3	-5.09722	0.0292136	746368	25548660
142	sp|P52272|HNRPM_HUMAN Heterogeneous nuclear ribonucleoprotein M OS=Homo sapiens OX=9606 GN=HNRNPM PE=1 SV=3	sp|P52272|HNRPM_HUMAN	78 kDa	41	0.33363	1.26018	1662678000	1319397000
143	sp|Q16666|IF16_HUMAN Gamma-interferon-inducible protein 16 OS=Homo sapiens OX=9606 GN=IFI16 PE=1 SV=3	sp|Q16666|IF16_HUMAN	88 kDa	2	-5.47836	0.022431	226818	10111820
144	sp|Q9BVI4|NOC4L_HUMAN Nucleolar complex protein 4 homolog OS=Homo sapiens OX=9606 GN=NOC4L PE=1 SV=1	sp|Q9BVI4|NOC4L_HUMAN	58 kDa	5	-0.730125	0.602852	3611200	5990196
145	sp|Q9NVT9|ARMC1_HUMAN Armadillo repeat-containing protein 1 OS=Homo sapiens OX=9606 GN=ARMC1 PE=1 SV=1	sp|Q9NVT9|ARMC1_HUMAN	31 kDa	3	-2.06916	0.238298	2598481	10904340
146	sp|Q05707|COEA1_HUMAN Collagen alpha-1(XIV) chain OS=Homo sapiens OX=9606 GN=COL14A1 PE=1 SV=3	sp|Q05707|COEA1_HUMAN	194 kDa	5	-1.8918	0.269471	1435885	5328529
147	sp|Q5JWF2|GNAS1_HUMAN Guanine nucleotide-binding protein G(s) subunit alpha isoforms XLas OS=Homo sapiens OX=9606 GN=GNAS PE=1 SV=2	sp|Q5JWF2|GNAS1_HUMAN	111 kDa	11	0.880978	1.84162	1331842000	723189300
148	sp|O95248|MTMR5_HUMAN Myotubularin-related protein 5 OS=Homo sapiens OX=9606 GN=SBF1 PE=1 SV=4	sp|O95248|MTMR5_HUMAN	208 kDa	2	-1.10162	0.465991	3241215	6955526
149	sp|Q99933|BAG1_HUMAN BAG family molecular chaperone regulator 1 OS=Homo sapiens OX=9606 GN=BAG1 PE=1 SV=4	sp|Q99933|BAG1_HUMAN	39 kDa	3	-0.967921	0.511242	9326362	18242550
150	sp|O14925|TIM23_HUMAN Mitochondrial import inner membrane translocase subunit Tim23 OS=Homo sapiens OX=9606 GN=TIMM23 PE=1 SV=1	sp|O14925|TIM23_HUMAN	22 kDa	4	-0.868077	0.547877	7857384	14341520
151	sp|P16401|H15_HUMAN Histone H1.5 OS=Homo sapiens OX=9606 GN=H1-5 PE=1 SV=3	sp|P16401|H15_HUMAN	23 kDa	11	-0.618584	0.65131	1614714000	2479180000
152	sp|Q9H0W9|CK054_HUMAN Ester hydrolase C11orf54 OS=Homo sapiens OX=9606 GN=C11orf54 PE=1 SV=1	sp|Q9H0W9|CK054_HUMAN	35 kDa	3	-0.422802	0.745975	39120840	52442590
153	sp|P34897|GLYM_HUMAN Serine hydroxymethyltransferase, mitochondrial OS=Homo sapiens OX=9606 GN=SHMT2 PE=1 SV=3	sp|P34897|GLYM_HUMAN	56 kDa	19	0.310813	1.24041	663634500	535013800
154	sp|O75396|SC22B_HUMAN Vesicle-trafficking protein SEC22b OS=Homo sapiens OX=9606 GN=SEC22B PE=1 SV=4	sp|O75396|SC22B_HUMAN	25 kDa	6	0.890838	1.85425	137986100	74416020
155	sp|P15559|NQO1_HUMAN NAD(P)H dehydrogenase [quinone] 1 OS=Homo sapiens OX=9606 GN=NQO1 PE=1 SV=1	sp|P15559|NQO1_HUMAN	31 kDa	9	-1.57653	0.335287	74883280	223341000
156	sp|P07339|CATD_HUMAN Cathepsin D OS=Homo sapiens OX=9606 GN=CTSD PE=1 SV=1	sp|P07339|CATD_HUMAN	45 kDa	20	-1.27824	0.412299	1391148000	3374124000
157	sp|Q9BQG0|MBB1A_HUMAN Myb-binding protein 1A OS=Homo sapiens OX=9606 GN=MYBBP1A PE=1 SV=2	sp|Q9BQG0|MBB1A_HUMAN	149 kDa	14	-0.973114	0.509406	28930260	56792200
158	sp|Q03154|ACY1_HUMAN Aminoacylase-1 OS=Homo sapiens OX=9606 GN=ACY1 PE=1 SV=1	sp|Q03154|ACY1_HUMAN	46 kDa	6	-0.946011	0.519066	13492060	25992970
159	sp|P22570|ADRO_HUMAN NADPH:adrenodoxin oxidoreductase, mitochondrial OS=Homo sapiens OX=9606 GN=FDXR PE=1 SV=3	sp|P22570|ADRO_HUMAN	54 kDa	11	-0.80765	0.571312	105230500	184191000
160	sp|Q16774|KGUA_HUMAN Guanylate kinase OS=Homo sapiens OX=9606 GN=GUK1 PE=1 SV=2	sp|Q16774|KGUA_HUMAN	22 kDa	2	-0.430212	0.742153	4713874	6351621
161	sp|Q8TEM1|PO210_HUMAN Nuclear pore membrane glycoprotein 210 OS=Homo sapiens OX=9606 GN=NUP210 PE=1 SV=3	sp|Q8TEM1|PO210_HUMAN	205 kDa	20	-0.188983	0.877224	102537200	116888300
162	sp|P43686|PRS6B_HUMAN 26S proteasome regulatory subunit 6B OS=Homo sapiens OX=9606 GN=PSMC4 PE=1 SV=2	sp|P43686|PRS6B_HUMAN	47 kDa	17	0.299098	1.23037	255304100	207501100
163	sp|Q9H5N1|RABE2_HUMAN Rab GTPase-binding effector protein 2 OS=Homo sapiens OX=9606 GN=RABEP2 PE=1 SV=2	sp|Q9H5N1|RABE2_HUMAN	64 kDa	3	0.64726	1.56619	6664523	4255243
164	sp|Q9BY67|CADM1_HUMAN Cell adhesion molecule 1 OS=Homo sapiens OX=9606 GN=CADM1 PE=1 SV=2	sp|Q9BY67|CADM1_HUMAN	49 kDa	4	0.789675	1.72869	14906420	8622982
165	sp|P12236|ADT3_HUMAN ADP/ATP translocase 3 OS=Homo sapiens OX=9606 GN=SLC25A6 PE=1 SV=4	sp|P12236|ADT3_HUMAN	33 kDa	17	0.807371	1.75002	63467200	36266560
166	sp|Q14696|MESD_HUMAN LRP chaperone MESD OS=Homo sapiens OX=9606 GN=MESD PE=1 SV=2	sp|Q14696|MESD_HUMAN	26 kDa	4	0.948236	1.92951	91754000	47552950
167	sp|P35237|SPB6_HUMAN Serpin B6 OS=Homo sapiens OX=9606 GN=SERPINB6 PE=1 SV=3	sp|P35237|SPB6_HUMAN	43 kDa	7	1.11002	2.15849	32366840	14995140
168	sp|P05187|PPB1_HUMAN Alkaline phosphatase, placental type OS=Homo sapiens OX=9606 GN=ALPP PE=1 SV=2	sp|P05187|PPB1_HUMAN	58 kDa	2	-3.76508	0.0735526	197394	2683711
169	sp|Q13586|STIM1_HUMAN Stromal interaction molecule 1 OS=Homo sapiens OX=9606 GN=STIM1 PE=1 SV=3	sp|Q13586|STIM1_HUMAN	77 kDa	6	-1.70229	0.307298	14079650	45817640
170	sp|P08236|BGLR_HUMAN Beta-glucuronidase OS=Homo sapiens OX=9606 GN=GUSB PE=1 SV=2	sp|P08236|BGLR_HUMAN	75 kDa	6	-1.18428	0.440045	43708400	99327140
171	sp|P21964|COMT_HUMAN Catechol O-methyltransferase OS=Homo sapiens OX=9606 GN=COMT PE=1 SV=2	sp|P21964|COMT_HUMAN	30 kDa	16	-0.884453	0.541693	161181600	297551600
172	sp|P04183|KITH_HUMAN Thymidine kinase, cytosolic OS=Homo sapiens OX=9606 GN=TK1 PE=1 SV=2	sp|P04183|KITH_HUMAN	25 kDa	2	-0.720111	0.607051	13883260	22870010
173	sp|O00178|GTPB1_HUMAN GTP-binding protein 1 OS=Homo sapiens OX=9606 GN=GTPBP1 PE=1 SV=3	sp|O00178|GTPB1_HUMAN	72 kDa	5	-0.408249	0.753537	18615660	24704360
174	sp|Q86VP6|CAND1_HUMAN Cullin-associated NEDD8-dissociated protein 1 OS=Homo sapiens OX=9606 GN=CAND1 PE=1 SV=2	sp|Q86VP6|CAND1_HUMAN	136 kDa	36	0.0849797	1.06067	1215425000	1145900000
175	sp|Q9UNF1|MAGD2_HUMAN Melanoma-associated antigen D2 OS=Homo sapiens OX=9606 GN=MAGED2 PE=1 SV=2	sp|Q9UNF1|MAGD2_HUMAN	65 kDa	7	0.607107	1.5232	43012620	28238300
176	sp|Q9GZS3|WDR61_HUMAN WD repeat-containing protein 61 OS=Homo sapiens OX=9606 GN=WDR61 PE=1 SV=1	sp|Q9GZS3|WDR61_HUMAN	34 kDa	3	1.10574	2.15209	47978950	22294070
177	sp|Q6WRI0|IGS10_HUMAN Immunoglobulin superfamily member 10 OS=Homo sapiens OX=9606 GN=IGSF10 PE=1 SV=1	sp|Q6WRI0|IGS10_HUMAN	291 kDa	4	1.13917	2.20254	9110701	4136449
178	sp|Q9Y282|ERGI3_HUMAN Endoplasmic reticulum-Golgi intermediate compartment protein 3 OS=Homo sapiens OX=9606 GN=ERGIC3 PE=1 SV=1	sp|Q9Y282|ERGI3_HUMAN	43 kDa	2	1.55191	2.93205	15571220	5310691
179	sp|P35527|K1C9_HUMAN Keratin, type I cytoskeletal 9 OS=Homo sapiens OX=9606 GN=KRT9 PE=1 SV=3	sp|P35527|K1C9_HUMAN	62 kDa	8	1.64971	3.13772	103793600	33079350
180	sp|O95487|SC24B_HUMAN Protein transport protein Sec24B OS=Homo sapiens OX=9606 GN=SEC24B PE=1 SV=2	sp|O95487|SC24B_HUMAN	137 kDa	6	1.79349	3.46652	3136386000	904766000
181	sp|P27144|KAD4_HUMAN Adenylate kinase 4, mitochondrial OS=Homo sapiens OX=9606 GN=AK4 PE=1 SV=1	sp|P27144|KAD4_HUMAN	25 kDa	5	-2.89976	0.133994	2104282	15704290
182	sp|P06493|CDK1_HUMAN Cyclin-dependent kinase 1 OS=Homo sapiens OX=9606 GN=CDK1 PE=1 SV=3	sp|P06493|CDK1_HUMAN	34 kDa	11	-1.64388	0.319996	107631300	336352300
183	sp|O43837|IDH3B_HUMAN Isocitrate dehydrogenase [NAD] subunit beta, mitochondrial OS=Homo sapiens OX=9606 GN=IDH3B PE=1 SV=2	sp|O43837|IDH3B_HUMAN	42 kDa	3	-1.54117	0.343607	6119319	17809070
184	sp|P58107|EPIPL_HUMAN Epiplakin OS=Homo sapiens OX=9606 GN=EPPK1 PE=1 SV=3	sp|P58107|EPIPL_HUMAN	556 kDa	51	-1.18891	0.438635	222434600	507106400
185	sp|P04083|ANXA1_HUMAN Annexin A1 OS=Homo sapiens OX=9606 GN=ANXA1 PE=1 SV=2	sp|P04083|ANXA1_HUMAN	39 kDa	25	-1.15805	0.448119	1132763000	2527820000
186	sp|P23786|CPT2_HUMAN Carnitine O-palmitoyltransferase 2, mitochondrial OS=Homo sapiens OX=9606 GN=CPT2 PE=1 SV=2	sp|P23786|CPT2_HUMAN	74 kDa	16	-0.651377	0.636672	93002860	146076500
187	sp|P48147|PPCE_HUMAN Prolyl endopeptidase OS=Homo sapiens OX=9606 GN=PREP PE=1 SV=2	sp|P48147|PPCE_HUMAN	81 kDa	11	-0.386742	0.764855	128427400	167910800
188	sp|Q15370|ELOB_HUMAN Elongin-B OS=Homo sapiens OX=9606 GN=ELOB PE=1 SV=1	sp|Q15370|ELOB_HUMAN	13 kDa	3	0.795665	1.73588	60280140	34726030
189	sp|Q9UHB6|LIMA1_HUMAN LIM domain and actin-binding protein 1 OS=Homo sapiens OX=9606 GN=LIMA1 PE=1 SV=1	sp|Q9UHB6|LIMA1_HUMAN	85 kDa	17	1.33207	2.51763	100342900	39856060
190	sp|O14773|TPP1_HUMAN Tripeptidyl-peptidase 1 OS=Homo sapiens OX=9606 GN=TPP1 PE=1 SV=2	sp|O14773|TPP1_HUMAN	61 kDa	5	-1.61551	0.32635	152656300	467768100
191	sp|P13807|GYS1_HUMAN Glycogen [starch] synthase, muscle OS=Homo sapiens OX=9606 GN=GYS1 PE=1 SV=2	sp|P13807|GYS1_HUMAN	84 kDa	10	-0.713524	0.609829	79481960	130334900
192	sp|P20338|RAB4A_HUMAN Ras-related protein Rab-4A OS=Homo sapiens OX=9606 GN=RAB4A PE=1 SV=3	sp|P20338|RAB4A_HUMAN	24 kDa	4	-0.634515	0.644157	9380998	14563210
193	sp|P82933|RT09_HUMAN 28S ribosomal protein S9, mitochondrial OS=Homo sapiens OX=9606 GN=MRPS9 PE=1 SV=2	sp|P82933|RT09_HUMAN	46 kDa	4	-0.518302	0.698193	26456630	37892990
194	sp|Q9NY12|GAR1_HUMAN H/ACA ribonucleoprotein complex subunit 1 OS=Homo sapiens OX=9606 GN=GAR1 PE=1 SV=1	sp|Q9NY12|GAR1_HUMAN	22 kDa	3	-0.49013	0.711961	59952890	84208130
195	sp|Q6UN15|FIP1_HUMAN Pre-mRNA 3'-end-processing factor FIP1 OS=Homo sapiens OX=9606 GN=FIP1L1 PE=1 SV=1	sp|Q6UN15|FIP1_HUMAN	67 kDa	3	-0.328927	0.796128	12327330	15484100
196	sp|P39019|RS19_HUMAN 40S ribosomal protein S19 OS=Homo sapiens OX=9606 GN=RPS19 PE=1 SV=2	sp|P39019|RS19_HUMAN	16 kDa	12	0.155443	1.11376	433622400	389330700
197	sp|Q14978|NOLC1_HUMAN Nucleolar and coiled-body phosphoprotein 1 OS=Homo sapiens OX=9606 GN=NOLC1 PE=1 SV=2	sp|Q14978|NOLC1_HUMAN	74 kDa	9	0.594174	1.50961	27284830	18074120
198	sp|Q16643|DREB_HUMAN Drebrin OS=Homo sapiens OX=9606 GN=DBN1 PE=1 SV=4	sp|Q16643|DREB_HUMAN	71 kDa	21	0.988934	1.98472	384508200	193734400
199	sp|Q9Y5P4|CERT_HUMAN Ceramide transfer protein OS=Homo sapiens OX=9606 GN=CERT1 PE=1 SV=1	sp|Q9Y5P4|CERT_HUMAN	71 kDa	2	1.03333	2.04674	6036518	2949326
200	sp|P07996|TSP1_HUMAN Thrombospondin-1 OS=Homo sapiens OX=9606 GN=THBS1 PE=1 SV=2	sp|P07996|TSP1_HUMAN	129 kDa	4	1.05487	2.07754	13232940	6369534
201	sp|Q9Y6U3|ADSV_HUMAN Adseverin OS=Homo sapiens OX=9606 GN=SCIN PE=1 SV=4	sp|Q9Y6U3|ADSV_HUMAN	80 kDa	20	1.3442	2.53889	122391000	48206490
202	sp|P11532|DMD_HUMAN Dystrophin OS=Homo sapiens OX=9606 GN=DMD PE=1 SV=3	sp|P11532|DMD_HUMAN	427 kDa	3	1.87454	3.66684	27103140	7391425
203	sp|P34913|HYES_HUMAN Bifunctional epoxide hydrolase 2 OS=Homo sapiens OX=9606 GN=EPHX2 PE=1 SV=2	sp|P34913|HYES_HUMAN	63 kDa	5	-1.82313	0.282607	5528765	19563460
204	sp|Q9HBL0|TENS1_HUMAN Tensin-1 OS=Homo sapiens OX=9606 GN=TNS1 PE=1 SV=2	sp|Q9HBL0|TENS1_HUMAN	186 kDa	3	-1.79968	0.287238	380864	1325954
205	sp|Q15149|PLEC_HUMAN Plectin OS=Homo sapiens OX=9606 GN=PLEC PE=1 SV=3	sp|Q15149|PLEC_HUMAN	532 kDa	99	-0.666162	0.630181	535067800	849070300
206	sp|P06280|AGAL_HUMAN Alpha-galactosidase A OS=Homo sapiens OX=9606 GN=GLA PE=1 SV=1	sp|P06280|AGAL_HUMAN	49 kDa	4	-0.661247	0.632332	10634760	16818330
207	sp|P23229|ITA6_HUMAN Integrin alpha-6 OS=Homo sapiens OX=9606 GN=ITGA6 PE=1 SV=5	sp|P23229|ITA6_HUMAN	127 kDa	4	-0.658651	0.63347	8664379	13677640
208	sp|O43488|ARK72_HUMAN Aflatoxin B1 aldehyde reductase member 2 OS=Homo sapiens OX=9606 GN=AKR7A2 PE=1 SV=3	sp|O43488|ARK72_HUMAN	40 kDa	10	-0.625476	0.648206	100736800	155408600
209	sp|A6ZKI3|RTL8C_HUMAN Retrotransposon Gag-like protein 8C OS=Homo sapiens OX=9606 GN=RTL8C PE=1 SV=1	sp|A6ZKI3|RTL8C_HUMAN	13 kDa	3	-0.344454	0.787606	8609643	10931410
210	sp|O43776|SYNC_HUMAN Asparagine--tRNA ligase, cytoplasmic OS=Homo sapiens OX=9606 GN=NARS1 PE=1 SV=1	sp|O43776|SYNC_HUMAN	63 kDa	23	0.182777	1.13507	459965700	405232400
211	sp|Q9UHG3|PCYOX_HUMAN Prenylcysteine oxidase 1 OS=Homo sapiens OX=9606 GN=PCYOX1 PE=1 SV=3	sp|Q9UHG3|PCYOX_HUMAN	57 kDa	13	0.364432	1.28737	312592100	242813600
212	sp|Q13751|LAMB3_HUMAN Laminin subunit beta-3 OS=Homo sapiens OX=9606 GN=LAMB3 PE=1 SV=1	sp|Q13751|LAMB3_HUMAN	130 kDa	11	0.471308	1.38637	122150200	88108210
213	sp|Q07065|CKAP4_HUMAN Cytoskeleton-associated protein 4 OS=Homo sapiens OX=9606 GN=CKAP4 PE=1 SV=2	sp|Q07065|CKAP4_HUMAN	66 kDa	36	0.634242	1.55212	1342436000	864903900
214	sp|Q4G148|GXLT1_HUMAN Glucoside xylosyltransferase 1 OS=Homo sapiens OX=9606 GN=GXYLT1 PE=1 SV=2	sp|Q4G148|GXLT1_HUMAN	51 kDa	3	1.45517	2.7419	2135996	779022
215	sp|Q10472|GALT1_HUMAN Polypeptide N-acetylgalactosaminyltransferase 1 OS=Homo sapiens OX=9606 GN=GALNT1 PE=1 SV=1	sp|Q10472|GALT1_HUMAN	64 kDa	9	-1.49145	0.355655	13483180	37910810
216	sp|Q14764|MVP_HUMAN Major vault protein OS=Homo sapiens OX=9606 GN=MVP PE=1 SV=4	sp|Q14764|MVP_HUMAN	99 kDa	29	-1.07453	0.474825	397889900	837971400
217	sp|P54687|BCAT1_HUMAN Branched-chain-amino-acid aminotransferase, cytosolic OS=Homo sapiens OX=9606 GN=BCAT1 PE=1 SV=3	sp|P54687|BCAT1_HUMAN	43 kDa	3	-0.793262	0.577038	35504740	61529310
218	sp|Q15427|SF3B4_HUMAN Splicing factor 3B subunit 4 OS=Homo sapiens OX=9606 GN=SF3B4 PE=1 SV=1	sp|Q15427|SF3B4_HUMAN	44 kDa	2	-0.431914	0.741278	24080990	32485790
219	sp|P61421|VA0D1_HUMAN V-type proton ATPase subunit d 1 OS=Homo sapiens OX=9606 GN=ATP6V0D1 PE=1 SV=1	sp|P61421|VA0D1_HUMAN	40 kDa	4	0.65312	1.57256	53639720	34109700
220	sp|P13646|K1C13_HUMAN Keratin, type I cytoskeletal 13 OS=Homo sapiens OX=9606 GN=KRT13 PE=1 SV=4	sp|P13646|K1C13_HUMAN	50 kDa	27	-1.93451	0.261611	76502320	292427800
221	sp|P45985|MP2K4_HUMAN Dual specificity mitogen-activated protein kinase kinase 4 OS=Homo sapiens OX=9606 GN=MAP2K4 PE=1 SV=1	sp|P45985|MP2K4_HUMAN	44 kDa	3	-0.895337	0.537622	6078425	11306140
222	sp|P35244|RFA3_HUMAN Replication protein A 14 kDa subunit OS=Homo sapiens OX=9606 GN=RPA3 PE=1 SV=1	sp|P35244|RFA3_HUMAN	14 kDa	3	-0.856425	0.552319	32101830	58121850
223	sp|Q9NVP2|ASF1B_HUMAN Histone chaperone ASF1B OS=Homo sapiens OX=9606 GN=ASF1B PE=1 SV=1	sp|Q9NVP2|ASF1B_HUMAN	22 kDa	2	-0.856059	0.55246	703512	1273418
224	sp|Q14195|DPYL3_HUMAN Dihydropyrimidinase-related protein 3 OS=Homo sapiens OX=9606 GN=DPYSL3 PE=1 SV=1	sp|Q14195|DPYL3_HUMAN	62 kDa	21	-0.393667	0.761192	658216700	864717800
225	sp|O75348|VATG1_HUMAN V-type proton ATPase subunit G 1 OS=Homo sapiens OX=9606 GN=ATP6V1G1 PE=1 SV=3	sp|O75348|VATG1_HUMAN	14 kDa	3	0.250085	1.18928	17303480	14549580
226	sp|Q9GZT3|SLIRP_HUMAN SRA stem-loop-interacting RNA-binding protein, mitochondrial OS=Homo sapiens OX=9606 GN=SLIRP PE=1 SV=1	sp|Q9GZT3|SLIRP_HUMAN	12 kDa	5	0.274023	1.20917	68105220	56323730
227	sp|O00231|PSD11_HUMAN 26S proteasome non-ATPase regulatory subunit 11 OS=Homo sapiens OX=9606 GN=PSMD11 PE=1 SV=3	sp|O00231|PSD11_HUMAN	47 kDa	20	0.37961	1.30099	316351400	243162000
228	sp|P61160|ARP2_HUMAN Actin-related protein 2 OS=Homo sapiens OX=9606 GN=ACTR2 PE=1 SV=1	sp|P61160|ARP2_HUMAN	45 kDa	11	0.521339	1.43529	500998900	349058500
229	sp|P55809|SCOT1_HUMAN Succinyl-CoA:3-ketoacid coenzyme A transferase 1, mitochondrial OS=Homo sapiens OX=9606 GN=OXCT1 PE=1 SV=1	sp|P55809|SCOT1_HUMAN	56 kDa	3	0.563977	1.47834	5858044	3962585
230	sp|Q9BRK5|CAB45_HUMAN 45 kDa calcium-binding protein OS=Homo sapiens OX=9606 GN=SDF4 PE=1 SV=1	sp|Q9BRK5|CAB45_HUMAN	42 kDa	4	1.17939	2.26481	12999540	5739795
231	sp|P55081|MFAP1_HUMAN Microfibrillar-associated protein 1 OS=Homo sapiens OX=9606 GN=MFAP1 PE=1 SV=2	sp|P55081|MFAP1_HUMAN	52 kDa	2	2.79569	6.94364	9631609	1387113
232	sp|Q7L5N7|PCAT2_HUMAN Lysophosphatidylcholine acyltransferase 2 OS=Homo sapiens OX=9606 GN=LPCAT2 PE=1 SV=1	sp|Q7L5N7|PCAT2_HUMAN	60 kDa	3	-1.51929	0.348858	7890183	22617150
233	sp|P13929|ENOB_HUMAN Beta-enolase OS=Homo sapiens OX=9606 GN=ENO3 PE=1 SV=5	sp|P13929|ENOB_HUMAN	47 kDa	9	-1.32653	0.398725	283924700	712081200
234	sp|P02538|K2C6A_HUMAN Keratin, type II cytoskeletal 6A OS=Homo sapiens OX=9606 GN=KRT6A PE=1 SV=3	sp|P02538|K2C6A_HUMAN	60 kDa	31	-1.22951	0.426464	87073330	204175300
235	sp|Q9UQ90|SPG7_HUMAN Paraplegin OS=Homo sapiens OX=9606 GN=SPG7 PE=1 SV=2	sp|Q9UQ90|SPG7_HUMAN	88 kDa	2	-1.03342	0.488552	1325624	2713375
236	sp|P22694|KAPCB_HUMAN cAMP-dependent protein kinase catalytic subunit beta OS=Homo sapiens OX=9606 GN=PRKACB PE=1 SV=2	sp|P22694|KAPCB_HUMAN	41 kDa	4	-0.964522	0.512448	3607055	7038866
237	sp|Q9NYB0|TE2IP_HUMAN Telomeric repeat-binding factor 2-interacting protein 1 OS=Homo sapiens OX=9606 GN=TERF2IP PE=1 SV=1	sp|Q9NYB0|TE2IP_HUMAN	44 kDa	2	-0.830558	0.562312	2549304	4533614
238	sp|Q86Y39|NDUAB_HUMAN NADH dehydrogenase [ubiquinone] 1 alpha subcomplex subunit 11 OS=Homo sapiens OX=9606 GN=NDUFA11 PE=1 SV=3	sp|Q86Y39|NDUAB_HUMAN	15 kDa	2	-0.673027	0.627189	3753910	5985291
239	sp|P56556|NDUA6_HUMAN NADH dehydrogenase [ubiquinone] 1 alpha subcomplex subunit 6 OS=Homo sapiens OX=9606 GN=NDUFA6 PE=1 SV=4	sp|P56556|NDUA6_HUMAN	15 kDa	2	-0.669527	0.628713	9104032	14480430
240	sp|Q9GZT4|SRR_HUMAN Serine racemase OS=Homo sapiens OX=9606 GN=SRR PE=1 SV=1	sp|Q9GZT4|SRR_HUMAN	37 kDa	3	-0.553589	0.681323	14737950	21631370
241	sp|P35914|HMGCL_HUMAN Hydroxymethylglutaryl-CoA lyase, mitochondrial OS=Homo sapiens OX=9606 GN=HMGCL PE=1 SV=2	sp|P35914|HMGCL_HUMAN	34 kDa	6	-0.496805	0.708674	61219130	86385420
242	sp|O75947|ATP5H_HUMAN ATP synthase subunit d, mitochondrial OS=Homo sapiens OX=9606 GN=ATP5PD PE=1 SV=3	sp|O75947|ATP5H_HUMAN	18 kDa	7	-0.308244	0.807624	249633400	309095900
243	sp|P42765|THIM_HUMAN 3-ketoacyl-CoA thiolase, mitochondrial OS=Homo sapiens OX=9606 GN=ACAA2 PE=1 SV=2	sp|P42765|THIM_HUMAN	42 kDa	13	0.291739	1.22412	166014600	135620100
244	sp|Q9BZZ5|API5_HUMAN Apoptosis inhibitor 5 OS=Homo sapiens OX=9606 GN=API5 PE=1 SV=3	sp|Q9BZZ5|API5_HUMAN	59 kDa	18	0.49722	1.41149	289856500	205354800
245	sp|P09417|DHPR_HUMAN Dihydropteridine reductase OS=Homo sapiens OX=9606 GN=QDPR PE=1 SV=2	sp|P09417|DHPR_HUMAN	26 kDa	5	-1.24943	0.420614	75625010	179796700
246	sp|Q9NX46|ADPRS_HUMAN ADP-ribose glycohydrolase ARH3 OS=Homo sapiens OX=9606 GN=ADPRS PE=1 SV=1	sp|Q9NX46|ADPRS_HUMAN	39 kDa	5	-0.692341	0.618849	4293001	6937077
247	sp|Q9Y5K5|UCHL5_HUMAN Ubiquitin carboxyl-terminal hydrolase isozyme L5 OS=Homo sapiens OX=9606 GN=UCHL5 PE=1 SV=3	sp|Q9Y5K5|UCHL5_HUMAN	38 kDa	5	-0.340976	0.789507	35302370	44714450
248	sp|Q8WXX5|DNJC9_HUMAN DnaJ homolog subfamily C member 9 OS=Homo sapiens OX=9606 GN=DNAJC9 PE=1 SV=1	sp|Q8WXX5|DNJC9_HUMAN	30 kDa	4	0.236692	1.17829	12471200	10584170
249	sp|Q15424|SAFB1_HUMAN Scaffold attachment factor B1 OS=Homo sapiens OX=9606 GN=SAFB PE=1 SV=4	sp|Q15424|SAFB1_HUMAN	103 kDa	16	0.977896	1.96959	60019410	30473040
250	sp|P20645|MPRD_HUMAN Cation-dependent mannose-6-phosphate receptor OS=Homo sapiens OX=9606 GN=M6PR PE=1 SV=1	sp|P20645|MPRD_HUMAN	31 kDa	5	1.35893	2.56495	72757760	28366170
251	sp|P05166|PCCB_HUMAN Propionyl-CoA carboxylase beta chain, mitochondrial OS=Homo sapiens OX=9606 GN=PCCB PE=1 SV=3	sp|P05166|PCCB_HUMAN	58 kDa	5	-1.40459	0.377725	6796330	17992820
252	sp|P50336|PPOX_HUMAN Protoporphyrinogen oxidase OS=Homo sapiens OX=9606 GN=PPOX PE=1 SV=1	sp|P50336|PPOX_HUMAN	51 kDa	2	-1.37911	0.384455	906699	2358404
253	sp|Q14166|TTL12_HUMAN Tubulin--tyrosine ligase-like protein 12 OS=Homo sapiens OX=9606 GN=TTLL12 PE=1 SV=2	sp|Q14166|TTL12_HUMAN	74 kDa	10	-0.917334	0.529487	27290670	51541750
254	sp|Q16795|NDUA9_HUMAN NADH dehydrogenase [ubiquinone] 1 alpha subcomplex subunit 9, mitochondrial OS=Homo sapiens OX=9606 GN=NDUFA9 PE=1 SV=2	sp|Q16795|NDUA9_HUMAN	43 kDa	8	-0.832512	0.561551	107847100	192052300
255	sp|Q7L775|EPMIP_HUMAN EPM2A-interacting protein 1 OS=Homo sapiens OX=9606 GN=EPM2AIP1 PE=1 SV=1	sp|Q7L775|EPMIP_HUMAN	70 kDa	5	-0.523699	0.695586	29198830	41977300
256	sp|Q96T76|MMS19_HUMAN MMS19 nucleotide excision repair protein homolog OS=Homo sapiens OX=9606 GN=MMS19 PE=1 SV=2	sp|Q96T76|MMS19_HUMAN	113 kDa	12	-0.362094	0.778034	44345410	56996720
257	sp|Q9Y2X3|NOP58_HUMAN Nucleolar protein 58 OS=Homo sapiens OX=9606 GN=NOP58 PE=1 SV=1	sp|Q9Y2X3|NOP58_HUMAN	60 kDa	10	-0.312632	0.805171	118731700	147461400
258	sp|Q9Y262|EIF3L_HUMAN Eukaryotic translation initiation factor 3 subunit L OS=Homo sapiens OX=9606 GN=EIF3L PE=1 SV=1	sp|Q9Y262|EIF3L_HUMAN	67 kDa	21	0.129649	1.09403	245539600	224436400
259	sp|Q96QR8|PURB_HUMAN Transcriptional activator protein Pur-beta OS=Homo sapiens OX=9606 GN=PURB PE=1 SV=3	sp|Q96QR8|PURB_HUMAN	33 kDa	5	0.227547	1.17084	32624300	27863950
260	sp|Q9NTK5|OLA1_HUMAN Obg-like ATPase 1 OS=Homo sapiens OX=9606 GN=OLA1 PE=1 SV=2	sp|Q9NTK5|OLA1_HUMAN	45 kDa	12	0.367442	1.29006	344401900	266965100
261	sp|P62851|RS25_HUMAN 40S ribosomal protein S25 OS=Homo sapiens OX=9606 GN=RPS25 PE=1 SV=1	sp|P62851|RS25_HUMAN	14 kDa	8	0.406085	1.32509	607290800	458303100
262	sp|Q13620|CUL4B_HUMAN Cullin-4B OS=Homo sapiens OX=9606 GN=CUL4B PE=1 SV=4	sp|Q13620|CUL4B_HUMAN	104 kDa	8	0.409285	1.32803	30610760	23049800
263	sp|Q68DN1|CB016_HUMAN Uncharacterized protein C2orf16 OS=Homo sapiens OX=9606 GN=C2orf16 PE=2 SV=3	sp|Q68DN1|CB016_HUMAN	224 kDa	3	0.581327	1.49622	38772290	25913410
264	sp|Q9Y383|LC7L2_HUMAN Putative RNA-binding protein Luc7-like 2 OS=Homo sapiens OX=9606 GN=LUC7L2 PE=1 SV=2	sp|Q9Y383|LC7L2_HUMAN	47 kDa	8	0.694565	1.6184	34224980	21147460
265	sp|O43760|SNG2_HUMAN Synaptogyrin-2 OS=Homo sapiens OX=9606 GN=SYNGR2 PE=1 SV=1	sp|O43760|SNG2_HUMAN	25 kDa	3	0.999876	1.99983	127455400	63733190
266	sp|Q9Y6R1|S4A4_HUMAN Electrogenic sodium bicarbonate cotransporter 1 OS=Homo sapiens OX=9606 GN=SLC4A4 PE=1 SV=1	sp|Q9Y6R1|S4A4_HUMAN	121 kDa	3	-2.60672	0.164172	3093998	18846070
267	sp|Q8NFF5|FAD1_HUMAN FAD synthase OS=Homo sapiens OX=9606 GN=FLAD1 PE=1 SV=1	sp|Q8NFF5|FAD1_HUMAN	65 kDa	10	-0.702286	0.614598	43749450	71183890
268	sp|P52294|IMA5_HUMAN Importin subunit alpha-5 OS=Homo sapiens OX=9606 GN=KPNA1 PE=1 SV=3	sp|P52294|IMA5_HUMAN	60 kDa	4	-0.58728	0.665597	3752760	5638189
269	sp|P00167|CYB5_HUMAN Cytochrome b5 OS=Homo sapiens OX=9606 GN=CYB5A PE=1 SV=2	sp|P00167|CYB5_HUMAN	15 kDa	9	-0.585032	0.666635	282907800	424382100
270	sp|O60684|IMA7_HUMAN Importin subunit alpha-7 OS=Homo sapiens OX=9606 GN=KPNA6 PE=1 SV=1	sp|O60684|IMA7_HUMAN	60 kDa	6	-0.559815	0.678389	13421220	19783960
271	sp|Q13217|DNJC3_HUMAN DnaJ homolog subfamily C member 3 OS=Homo sapiens OX=9606 GN=DNAJC3 PE=1 SV=1	sp|Q13217|DNJC3_HUMAN	58 kDa	6	-0.417623	0.748657	5115017	6832257
272	sp|Q9UH65|SWP70_HUMAN Switch-associated protein 70 OS=Homo sapiens OX=9606 GN=SWAP70 PE=1 SV=1	sp|Q9UH65|SWP70_HUMAN	69 kDa	7	-0.280395	0.823365	40930470	49711180
273	sp|Q16881|TRXR1_HUMAN Thioredoxin reductase 1, cytoplasmic OS=Homo sapiens OX=9606 GN=TXNRD1 PE=1 SV=3	sp|Q16881|TRXR1_HUMAN	71 kDa	12	0.372674	1.29475	121544700	93874990
274	sp|Q9BWF3|RBM4_HUMAN RNA-binding protein 4 OS=Homo sapiens OX=9606 GN=RBM4 PE=1 SV=1	sp|Q9BWF3|RBM4_HUMAN	40 kDa	8	0.51857	1.43253	182519200	127410000
275	sp|P61163|ACTZ_HUMAN Alpha-centractin OS=Homo sapiens OX=9606 GN=ACTR1A PE=1 SV=1	sp|P61163|ACTZ_HUMAN	43 kDa	13	0.725405	1.65336	499134300	301890100
276	sp|Q7Z406|MYH14_HUMAN Myosin-14 OS=Homo sapiens OX=9606 GN=MYH14 PE=1 SV=2	sp|Q7Z406|MYH14_HUMAN	228 kDa	41	1.18391	2.27191	200793100	88380560
277	sp|P36543|VATE1_HUMAN V-type proton ATPase subunit E 1 OS=Homo sapiens OX=9606 GN=ATP6V1E1 PE=1 SV=1	sp|P36543|VATE1_HUMAN	26 kDa	5	-0.924085	0.527015	10712080	20325960
278	sp|P51970|NDUA8_HUMAN NADH dehydrogenase [ubiquinone] 1 alpha subcomplex subunit 8 OS=Homo sapiens OX=9606 GN=NDUFA8 PE=1 SV=3	sp|P51970|NDUA8_HUMAN	20 kDa	3	-0.772035	0.585591	25310200	43221630
279	sp|Q53GS9|SNUT2_HUMAN U4/U6.U5 tri-snRNP-associated protein 2 OS=Homo sapiens OX=9606 GN=USP39 PE=1 SV=2	sp|Q53GS9|SNUT2_HUMAN	65 kDa	9	-0.602488	0.658617	32442410	49258380
280	sp|Q96CN7|ISOC1_HUMAN Isochorismatase domain-containing protein 1 OS=Homo sapiens OX=9606 GN=ISOC1 PE=1 SV=3	sp|Q96CN7|ISOC1_HUMAN	32 kDa	6	-0.455545	0.729235	50456280	69190720
281	sp|Q96HV5|TM41A_HUMAN Transmembrane protein 41A OS=Homo sapiens OX=9606 GN=TMEM41A PE=1 SV=1	sp|Q96HV5|TM41A_HUMAN	30 kDa	2	-0.335292	0.792623	18447590	23274090
282	sp|P45974|UBP5_HUMAN Ubiquitin carboxyl-terminal hydrolase 5 OS=Homo sapiens OX=9606 GN=USP5 PE=1 SV=2	sp|P45974|UBP5_HUMAN	96 kDa	23	0.260837	1.19817	554820000	463054600
283	sp|Q9BUT1|BDH2_HUMAN 3-hydroxybutyrate dehydrogenase type 2 OS=Homo sapiens OX=9606 GN=BDH2 PE=1 SV=2	sp|Q9BUT1|BDH2_HUMAN	27 kDa	4	0.38588	1.30666	76601330	58623940
284	sp|Q96CW1|AP2M1_HUMAN AP-2 complex subunit mu OS=Homo sapiens OX=9606 GN=AP2M1 PE=1 SV=2	sp|Q96CW1|AP2M1_HUMAN	50 kDa	8	0.413821	1.33221	178021700	133628900
285	sp|P61513|RL37A_HUMAN 60S ribosomal protein L37a OS=Homo sapiens OX=9606 GN=RPL37A PE=1 SV=2	sp|P61513|RL37A_HUMAN	10 kDa	2	0.593713	1.50913	115255300	76372240
286	sp|Q8WUA4|TF3C2_HUMAN General transcription factor 3C polypeptide 2 OS=Homo sapiens OX=9606 GN=GTF3C2 PE=1 SV=2	sp|Q8WUA4|TF3C2_HUMAN	101 kDa	6	0.89904	1.86483	17319050	9287225
287	sp|Q9UH17|ABC3B_HUMAN DNA dC->dU-editing enzyme APOBEC-3B OS=Homo sapiens OX=9606 GN=APOBEC3B PE=1 SV=1	sp|Q9UH17|ABC3B_HUMAN	46 kDa	2	-1.23818	0.423907	917396	2164144
288	sp|Q9BYT8|NEUL_HUMAN Neurolysin, mitochondrial OS=Homo sapiens OX=9606 GN=NLN PE=1 SV=1	sp|Q9BYT8|NEUL_HUMAN	81 kDa	8	-0.980192	0.506912	32124820	63373550
289	sp|Q9Y6M7|S4A7_HUMAN Sodium bicarbonate cotransporter 3 OS=Homo sapiens OX=9606 GN=SLC4A7 PE=1 SV=2	sp|Q9Y6M7|S4A7_HUMAN	136 kDa	5	-0.858592	0.55149	12419300	22519520
290	sp|Q9UIV1|CNOT7_HUMAN CCR4-NOT transcription complex subunit 7 OS=Homo sapiens OX=9606 GN=CNOT7 PE=1 SV=3	sp|Q9UIV1|CNOT7_HUMAN	33 kDa	3	-0.531242	0.691959	13735730	19850500
291	sp|P55263|ADK_HUMAN Adenosine kinase OS=Homo sapiens OX=9606 GN=ADK PE=1 SV=2	sp|P55263|ADK_HUMAN	41 kDa	10	-0.495506	0.709313	253485800	357368200
292	sp|O15460|P4HA2_HUMAN Prolyl 4-hydroxylase subunit alpha-2 OS=Homo sapiens OX=9606 GN=P4HA2 PE=1 SV=1	sp|O15460|P4HA2_HUMAN	61 kDa	14	-0.384822	0.765874	107973100	140980300
293	sp|P53701|CCHL_HUMAN Cytochrome c-type heme lyase OS=Homo sapiens OX=9606 GN=HCCS PE=1 SV=1	sp|P53701|CCHL_HUMAN	31 kDa	2	-0.325807	0.797852	12166630	15249230
294	sp|Q14247|SRC8_HUMAN Src substrate cortactin OS=Homo sapiens OX=9606 GN=CTTN PE=1 SV=2	sp|Q14247|SRC8_HUMAN	62 kDa	13	0.304113	1.23466	220834300	178862600
295	sp|Q9BSD7|NTPCR_HUMAN Cancer-related nucleoside-triphosphatase OS=Homo sapiens OX=9606 GN=NTPCR PE=1 SV=1	sp|Q9BSD7|NTPCR_HUMAN	21 kDa	5	0.667636	1.58847	13237190	8333307
296	sp|Q8TDD1|DDX54_HUMAN ATP-dependent RNA helicase DDX54 OS=Homo sapiens OX=9606 GN=DDX54 PE=1 SV=2	sp|Q8TDD1|DDX54_HUMAN	99 kDa	4	0.961807	1.94775	5351501	2747533
297	sp|P17050|NAGAB_HUMAN Alpha-N-acetylgalactosaminidase OS=Homo sapiens OX=9606 GN=NAGA PE=1 SV=2	sp|P17050|NAGAB_HUMAN	47 kDa	2	-2.05657	0.240388	2897826	12054810
298	sp|Q9Y617|SERC_HUMAN Phosphoserine aminotransferase OS=Homo sapiens OX=9606 GN=PSAT1 PE=1 SV=2	sp|Q9Y617|SERC_HUMAN	40 kDa	17	-0.850228	0.554697	190098800	342707500
299	sp|P51570|GALK1_HUMAN Galactokinase OS=Homo sapiens OX=9606 GN=GALK1 PE=1 SV=1	sp|P51570|GALK1_HUMAN	42 kDa	6	-0.703624	0.614028	25525000	41569780
300	sp|P11216|PYGB_HUMAN Glycogen phosphorylase, brain form OS=Homo sapiens OX=9606 GN=PYGB PE=1 SV=5	sp|P11216|PYGB_HUMAN	97 kDa	32	-0.693325	0.618427	263347000	425833700
301	sp|P01111|RASN_HUMAN GTPase NRas OS=Homo sapiens OX=9606 GN=NRAS PE=1 SV=1	sp|P01111|RASN_HUMAN	21 kDa	6	-0.415708	0.749652	8622793	11502400
302	sp|P36776|LONM_HUMAN Lon protease homolog, mitochondrial OS=Homo sapiens OX=9606 GN=LONP1 PE=1 SV=2	sp|P36776|LONM_HUMAN	106 kDa	22	-0.3892	0.763553	275808100	361216700
303	sp|Q5SWX8|ODR4_HUMAN Protein odr-4 homolog OS=Homo sapiens OX=9606 GN=ODR4 PE=1 SV=1	sp|Q5SWX8|ODR4_HUMAN	51 kDa	2	-0.277869	0.824809	2364915	2867229
304	sp|P36969|GPX4_HUMAN Phospholipid hydroperoxide glutathione peroxidase OS=Homo sapiens OX=9606 GN=GPX4 PE=1 SV=3	sp|P36969|GPX4_HUMAN	22 kDa	5	0.365924	1.28871	71083060	55158440
305	sp|P21980|TGM2_HUMAN Protein-glutamine gamma-glutamyltransferase 2 OS=Homo sapiens OX=9606 GN=TGM2 PE=1 SV=2	sp|P21980|TGM2_HUMAN	77 kDa	7	2.15966	4.4681	37462390	8384408
306	sp|Q9H7Z7|PGES2_HUMAN Prostaglandin E synthase 2 OS=Homo sapiens OX=9606 GN=PTGES2 PE=1 SV=1	sp|Q9H7Z7|PGES2_HUMAN	42 kDa	3	-0.691982	0.619003	14979490	24199380
307	sp|P31146|COR1A_HUMAN Coronin-1A OS=Homo sapiens OX=9606 GN=CORO1A PE=1 SV=4	sp|P31146|COR1A_HUMAN	51 kDa	6	-0.691953	0.619015	36469090	58914690
308	sp|O15270|SPTC2_HUMAN Serine palmitoyltransferase 2 OS=Homo sapiens OX=9606 GN=SPTLC2 PE=1 SV=1	sp|O15270|SPTC2_HUMAN	63 kDa	3	-0.523043	0.695902	4542264	6527156
309	sp|Q02809|PLOD1_HUMAN Procollagen-lysine,2-oxoglutarate 5-dioxygenase 1 OS=Homo sapiens OX=9606 GN=PLOD1 PE=1 SV=2	sp|Q02809|PLOD1_HUMAN	84 kDa	17	-0.454347	0.729841	126381300	173162900
310	sp|P45880|VDAC2_HUMAN Voltage-dependent anion-selective channel protein 2 OS=Homo sapiens OX=9606 GN=VDAC2 PE=1 SV=2	sp|P45880|VDAC2_HUMAN	32 kDa	10	-0.345436	0.78707	539437600	685374500
311	sp|O43264|ZW10_HUMAN Centromere/kinetochore protein zw10 homolog OS=Homo sapiens OX=9606 GN=ZW10 PE=1 SV=3	sp|O43264|ZW10_HUMAN	89 kDa	6	0.788371	1.72712	41772510	24186180
312	sp|Q8WX93|PALLD_HUMAN Palladin OS=Homo sapiens OX=9606 GN=PALLD PE=1 SV=3	sp|Q8WX93|PALLD_HUMAN	151 kDa	7	0.838562	1.78827	21351140	11939570
313	sp|Q16527|CSRP2_HUMAN Cysteine and glycine-rich protein 2 OS=Homo sapiens OX=9606 GN=CSRP2 PE=1 SV=3	sp|Q16527|CSRP2_HUMAN	21 kDa	3	1.34238	2.53569	4995773	1970181
314	sp|Q96G03|PGM2_HUMAN Phosphoglucomutase-2 OS=Homo sapiens OX=9606 GN=PGM2 PE=1 SV=4	sp|Q96G03|PGM2_HUMAN	68 kDa	11	-0.808604	0.570934	98435910	172412000
315	sp|P05109|S10A8_HUMAN Protein S100-A8 OS=Homo sapiens OX=9606 GN=S100A8 PE=1 SV=1	sp|P05109|S10A8_HUMAN	11 kDa	3	-0.689701	0.619983	3786979	6108203
316	sp|Q96DH6|MSI2H_HUMAN RNA-binding protein Musashi homolog 2 OS=Homo sapiens OX=9606 GN=MSI2 PE=1 SV=1	sp|Q96DH6|MSI2H_HUMAN	35 kDa	3	-0.59285	0.663032	15106970	22784690
317	sp|Q68E01|INT3_HUMAN Integrator complex subunit 3 OS=Homo sapiens OX=9606 GN=INTS3 PE=1 SV=1	sp|Q68E01|INT3_HUMAN	118 kDa	8	-0.438504	0.737899	23541740	31903730
318	sp|P34932|HSP74_HUMAN Heat shock 70 kDa protein 4 OS=Homo sapiens OX=9606 GN=HSPA4 PE=1 SV=4	sp|P34932|HSP74_HUMAN	94 kDa	35	0.345069	1.27021	605651400	476811400
319	sp|Q9Y263|PLAP_HUMAN Phospholipase A-2-activating protein OS=Homo sapiens OX=9606 GN=PLAA PE=1 SV=2	sp|Q9Y263|PLAP_HUMAN	87 kDa	8	0.584669	1.4997	110707500	73820010
320	sp|P46087|NOP2_HUMAN Probable 28S rRNA (cytosine(4447)-C(5))-methyltransferase OS=Homo sapiens OX=9606 GN=NOP2 PE=1 SV=2	sp|P46087|NOP2_HUMAN	89 kDa	9	0.78765	1.72626	59220150	34305460
321	sp|P62140|PP1B_HUMAN Serine/threonine-protein phosphatase PP1-beta catalytic subunit OS=Homo sapiens OX=9606 GN=PPP1CB PE=1 SV=3	sp|P62140|PP1B_HUMAN	37 kDa	14	1.00042	2.00058	129099800	64531250
322	sp|O60888|CUTA_HUMAN Protein CutA OS=Homo sapiens OX=9606 GN=CUTA PE=1 SV=2	sp|O60888|CUTA_HUMAN	19 kDa	2	-0.877659	0.54425	56676270	104136500
323	sp|P07355|ANXA2_HUMAN Annexin A2 OS=Homo sapiens OX=9606 GN=ANXA2 PE=1 SV=2	sp|P07355|ANXA2_HUMAN	39 kDa	35	-0.687956	0.620733	2610944000	4206228000
324	sp|Q5T4S7|UBR4_HUMAN E3 ubiquitin-protein ligase UBR4 OS=Homo sapiens OX=9606 GN=UBR4 PE=1 SV=1	sp|Q5T4S7|UBR4_HUMAN	574 kDa	28	0.138785	1.10098	93398270	84832110
325	sp|P62829|RL23_HUMAN 60S ribosomal protein L23 OS=Homo sapiens OX=9606 GN=RPL23 PE=1 SV=1	sp|P62829|RL23_HUMAN	15 kDa	8	0.3434	1.26874	361123200	284630700
326	sp|Q14232|EI2BA_HUMAN Translation initiation factor eIF-2B subunit alpha OS=Homo sapiens OX=9606 GN=EIF2B1 PE=1 SV=1	sp|Q14232|EI2BA_HUMAN	34 kDa	4	0.492637	1.40701	12832310	9120239
327	sp|Q8IUD2|RB6I2_HUMAN ELKS/Rab6-interacting/CAST family member 1 OS=Homo sapiens OX=9606 GN=ERC1 PE=1 SV=1	sp|Q8IUD2|RB6I2_HUMAN	128 kDa	4	1.12336	2.17854	4472613	2053029
328	sp|Q14693|LPIN1_HUMAN Phosphatidate phosphatase LPIN1 OS=Homo sapiens OX=9606 GN=LPIN1 PE=1 SV=2	sp|Q14693|LPIN1_HUMAN	99 kDa	2	-1.61262	0.327003	1329735	4066426
329	sp|Q9NTX5|ECHD1_HUMAN Ethylmalonyl-CoA decarboxylase OS=Homo sapiens OX=9606 GN=ECHDC1 PE=1 SV=2	sp|Q9NTX5|ECHD1_HUMAN	34 kDa	2	-1.59345	0.331377	6831972	20616920
330	sp|Q9Y570|PPME1_HUMAN Protein phosphatase methylesterase 1 OS=Homo sapiens OX=9606 GN=PPME1 PE=1 SV=3	sp|Q9Y570|PPME1_HUMAN	42 kDa	7	-1.35764	0.390219	90365110	231575500
331	sp|Q9NPJ6|MED4_HUMAN Mediator of RNA polymerase II transcription subunit 4 OS=Homo sapiens OX=9606 GN=MED4 PE=1 SV=1	sp|Q9NPJ6|MED4_HUMAN	30 kDa	2	-0.562802	0.676986	2836063	4189248
332	sp|Q8TCJ2|STT3B_HUMAN Dolichyl-diphosphooligosaccharide--protein glycosyltransferase subunit STT3B OS=Homo sapiens OX=9606 GN=STT3B PE=1 SV=1	sp|Q8TCJ2|STT3B_HUMAN	94 kDa	17	-0.552537	0.68182	179320400	263002600
333	sp|O43491|E41L2_HUMAN Band 4.1-like protein 2 OS=Homo sapiens OX=9606 GN=EPB41L2 PE=1 SV=1	sp|O43491|E41L2_HUMAN	113 kDa	5	0.407067	1.32599	18193380	13720630
334	sp|O60925|PFD1_HUMAN Prefoldin subunit 1 OS=Homo sapiens OX=9606 GN=PFDN1 PE=1 SV=2	sp|O60925|PFD1_HUMAN	14 kDa	3	0.410686	1.32932	28117640	21151940
335	sp|P30043|BLVRB_HUMAN Flavin reductase (NADPH) OS=Homo sapiens OX=9606 GN=BLVRB PE=1 SV=3	sp|P30043|BLVRB_HUMAN	22 kDa	4	0.486721	1.40126	137641100	98226890
336	sp|Q6IAN0|DRS7B_HUMAN Dehydrogenase/reductase SDR family member 7B OS=Homo sapiens OX=9606 GN=DHRS7B PE=1 SV=2	sp|Q6IAN0|DRS7B_HUMAN	35 kDa	2	0.985935	1.9806	1799464	908547
337	sp|Q99426|TBCB_HUMAN Tubulin-folding cofactor B OS=Homo sapiens OX=9606 GN=TBCB PE=1 SV=2	sp|Q99426|TBCB_HUMAN	27 kDa	7	1.08477	2.12104	133671400	63021540
338	sp|Q06323|PSME1_HUMAN Proteasome activator complex subunit 1 OS=Homo sapiens OX=9606 GN=PSME1 PE=1 SV=1	sp|Q06323|PSME1_HUMAN	29 kDa	8	1.46591	2.76238	526493000	190594100
339	sp|P48506|GSH1_HUMAN Glutamate--cysteine ligase catalytic subunit OS=Homo sapiens OX=9606 GN=GCLC PE=1 SV=2	sp|P48506|GSH1_HUMAN	73 kDa	9	-2.46719	0.180843	10468450	57887100
340	sp|P07942|LAMB1_HUMAN Laminin subunit beta-1 OS=Homo sapiens OX=9606 GN=LAMB1 PE=1 SV=2	sp|P07942|LAMB1_HUMAN	198 kDa	8	-1.47466	0.359818	5483352	15239240
341	sp|Q9HCU5|PREB_HUMAN Prolactin regulatory element-binding protein OS=Homo sapiens OX=9606 GN=PREB PE=1 SV=2	sp|Q9HCU5|PREB_HUMAN	45 kDa	3	-1.01485	0.494878	1645907	3325882
342	sp|P54802|ANAG_HUMAN Alpha-N-acetylglucosaminidase OS=Homo sapiens OX=9606 GN=NAGLU PE=1 SV=2	sp|P54802|ANAG_HUMAN	82 kDa	13	-0.864891	0.549088	60260820	109747100
343	sp|Q16401|PSMD5_HUMAN 26S proteasome non-ATPase regulatory subunit 5 OS=Homo sapiens OX=9606 GN=PSMD5 PE=1 SV=3	sp|Q16401|PSMD5_HUMAN	56 kDa	9	-0.744622	0.596824	110413500	185001700
344	sp|P13674|P4HA1_HUMAN Prolyl 4-hydroxylase subunit alpha-1 OS=Homo sapiens OX=9606 GN=P4HA1 PE=1 SV=2	sp|P13674|P4HA1_HUMAN	61 kDa	15	-0.655039	0.635058	117825000	185534200
345	sp|Q93008|USP9X_HUMAN Probable ubiquitin carboxyl-terminal hydrolase FAF-X OS=Homo sapiens OX=9606 GN=USP9X PE=1 SV=3	sp|Q93008|USP9X_HUMAN	292 kDa	23	-0.603109	0.658334	70195100	106625400
346	sp|Q9UJS0|CMC2_HUMAN Calcium-binding mitochondrial carrier protein Aralar2 OS=Homo sapiens OX=9606 GN=SLC25A13 PE=1 SV=2	sp|Q9UJS0|CMC2_HUMAN	74 kDa	17	-0.556946	0.67974	95103740	139912000
347	sp|Q99798|ACON_HUMAN Aconitate hydratase, mitochondrial OS=Homo sapiens OX=9606 GN=ACO2 PE=1 SV=2	sp|Q99798|ACON_HUMAN	85 kDa	24	-0.519786	0.697475	400492500	574203200
348	sp|P61088|UBE2N_HUMAN Ubiquitin-conjugating enzyme E2 N OS=Homo sapiens OX=9606 GN=UBE2N PE=1 SV=1	sp|P61088|UBE2N_HUMAN	17 kDa	9	0.166195	1.1221	478107300	426084400
349	sp|Q53EP0|FND3B_HUMAN Fibronectin type III domain-containing protein 3B OS=Homo sapiens OX=9606 GN=FNDC3B PE=1 SV=2	sp|Q53EP0|FND3B_HUMAN	133 kDa	7	0.417475	1.33559	9170979	6866625
350	sp|Q9P289|STK26_HUMAN Serine/threonine-protein kinase 26 OS=Homo sapiens OX=9606 GN=STK26 PE=1 SV=2	sp|Q9P289|STK26_HUMAN	47 kDa	8	0.484802	1.39939	20257880	14476180
351	sp|Q96B54|ZN428_HUMAN Zinc finger protein 428 OS=Homo sapiens OX=9606 GN=ZNF428 PE=1 SV=2	sp|Q96B54|ZN428_HUMAN	20 kDa	2	0.829481	1.77705	5297332	2980977
352	sp|Q9Y487|VPP2_HUMAN V-type proton ATPase 116 kDa subunit a isoform 2 OS=Homo sapiens OX=9606 GN=ATP6V0A2 PE=1 SV=2	sp|Q9Y487|VPP2_HUMAN	98 kDa	5	1.15199	2.22219	11186090	5033803
353	sp|Q14011|CIRBP_HUMAN Cold-inducible RNA-binding protein OS=Homo sapiens OX=9606 GN=CIRBP PE=1 SV=1	sp|Q14011|CIRBP_HUMAN	19 kDa	5	1.30954	2.47863	47734570	19258470
354	sp|P20142|PEPC_HUMAN Gastricsin OS=Homo sapiens OX=9606 GN=PGC PE=1 SV=1	sp|P20142|PEPC_HUMAN	42 kDa	2	2.38577	5.22624	252763200	48364210
355	sp|Q02127|PYRD_HUMAN Dihydroorotate dehydrogenase (quinone), mitochondrial OS=Homo sapiens OX=9606 GN=DHODH PE=1 SV=3	sp|Q02127|PYRD_HUMAN	43 kDa	2	-5.07075	0.0297544	48779.5	1639406
356	sp|Q13485|SMAD4_HUMAN Mothers against decapentaplegic homolog 4 OS=Homo sapiens OX=9606 GN=SMAD4 PE=1 SV=1	sp|Q13485|SMAD4_HUMAN	60 kDa	2	-1.35173	0.391823	2969742	7579301
357	sp|O75962|TRIO_HUMAN Triple functional domain protein OS=Homo sapiens OX=9606 GN=TRIO PE=1 SV=2	sp|O75962|TRIO_HUMAN	347 kDa	3	-1.25269	0.419665	399968	953064
358	sp|O95671|ASML_HUMAN Probable bifunctional dTTP/UTP pyrophosphatase/methyltransferase protein OS=Homo sapiens OX=9606 GN=ASMTL PE=1 SV=3	sp|O95671|ASML_HUMAN	69 kDa	4	-0.958898	0.51445	9467211	18402600
359	sp|P03915|NU5M_HUMAN NADH-ubiquinone oxidoreductase chain 5 OS=Homo sapiens OX=9606 GN=MT-ND5 PE=1 SV=2	sp|P03915|NU5M_HUMAN	67 kDa	3	-0.539235	0.688136	5523656	8026985
360	sp|Q8NBJ7|SUMF2_HUMAN Inactive C-alpha-formylglycine-generating enzyme 2 OS=Homo sapiens OX=9606 GN=SUMF2 PE=1 SV=2	sp|Q8NBJ7|SUMF2_HUMAN	34 kDa	9	-0.481191	0.716386	93664140	130745400
361	sp|Q9NXG2|THUM1_HUMAN THUMP domain-containing protein 1 OS=Homo sapiens OX=9606 GN=THUMPD1 PE=1 SV=2	sp|Q9NXG2|THUM1_HUMAN	39 kDa	6	-0.472837	0.720546	28914260	40128260
362	sp|P62318|SMD3_HUMAN Small nuclear ribonucleoprotein Sm D3 OS=Homo sapiens OX=9606 GN=SNRPD3 PE=1 SV=1	sp|P62318|SMD3_HUMAN	14 kDa	5	-0.439809	0.737232	205906100	279296100
363	sp|Q86X55|CARM1_HUMAN Histone-arginine methyltransferase CARM1 OS=Homo sapiens OX=9606 GN=CARM1 PE=1 SV=3	sp|Q86X55|CARM1_HUMAN	66 kDa	5	-0.341911	0.788996	200160400	253690100
364	sp|Q86VR2|RETR3_HUMAN Reticulophagy regulator 3 OS=Homo sapiens OX=9606 GN=RETREG3 PE=1 SV=1	sp|Q86VR2|RETR3_HUMAN	51 kDa	2	-0.314152	0.804323	18415210	22895280
365	sp|P98179|RBM3_HUMAN RNA-binding protein 3 OS=Homo sapiens OX=9606 GN=RBM3 PE=1 SV=1	sp|P98179|RBM3_HUMAN	17 kDa	4	0.831654	1.77972	125295800	70401800
366	sp|P17900|SAP3_HUMAN Ganglioside GM2 activator OS=Homo sapiens OX=9606 GN=GM2A PE=1 SV=4	sp|P17900|SAP3_HUMAN	21 kDa	6	-0.930446	0.524696	32153760	61280730
367	sp|Q9NUQ9|CYRIB_HUMAN CYFIP-related Rac1 interactor B OS=Homo sapiens OX=9606 GN=CYRIB PE=1 SV=1	sp|Q9NUQ9|CYRIB_HUMAN	37 kDa	9	-0.638804	0.642245	105561600	164363400
368	sp|Q15181|IPYR_HUMAN Inorganic pyrophosphatase OS=Homo sapiens OX=9606 GN=PPA1 PE=1 SV=2	sp|Q15181|IPYR_HUMAN	33 kDa	15	-0.569303	0.673943	367369900	545105700
369	sp|Q02978|M2OM_HUMAN Mitochondrial 2-oxoglutarate/malate carrier protein OS=Homo sapiens OX=9606 GN=SLC25A11 PE=1 SV=3	sp|Q02978|M2OM_HUMAN	34 kDa	13	-0.406361	0.754524	177657000	235455700
370	sp|O43795|MYO1B_HUMAN Unconventional myosin-Ib OS=Homo sapiens OX=9606 GN=MYO1B PE=1 SV=3	sp|O43795|MYO1B_HUMAN	132 kDa	23	0.325028	1.25269	142852000	114036300
371	sp|Q92598|HS105_HUMAN Heat shock protein 105 kDa OS=Homo sapiens OX=9606 GN=HSPH1 PE=1 SV=1	sp|Q92598|HS105_HUMAN	97 kDa	19	0.63464	1.55255	209643600	135031800
372	sp|P00846|ATP6_HUMAN ATP synthase subunit a OS=Homo sapiens OX=9606 GN=MT-ATP6 PE=1 SV=1	sp|P00846|ATP6_HUMAN	25 kDa	2	0.734269	1.66355	120705200	72558640
373	sp|O75521|ECI2_HUMAN Enoyl-CoA delta isomerase 2, mitochondrial OS=Homo sapiens OX=9606 GN=ECI2 PE=1 SV=4	sp|O75521|ECI2_HUMAN	44 kDa	3	0.902039	1.8687	5612773	3003563
374	sp|Q6P1M3|L2GL2_HUMAN LLGL scribble cell polarity complex component 2 OS=Homo sapiens OX=9606 GN=LLGL2 PE=1 SV=2	sp|Q6P1M3|L2GL2_HUMAN	113 kDa	5	-1.75412	0.296453	1787908	6031000
375	sp|Q9P1F3|ABRAL_HUMAN Costars family protein ABRACL OS=Homo sapiens OX=9606 GN=ABRACL PE=1 SV=1	sp|Q9P1F3|ABRAL_HUMAN	9 kDa	2	-0.862973	0.549818	6623359	12046450
376	sp|Q92796|DLG3_HUMAN Disks large homolog 3 OS=Homo sapiens OX=9606 GN=DLG3 PE=1 SV=2	sp|Q92796|DLG3_HUMAN	90 kDa	3	-0.843004	0.557482	3291664	5904524
377	sp|P36871|PGM1_HUMAN Phosphoglucomutase-1 OS=Homo sapiens OX=9606 GN=PGM1 PE=1 SV=3	sp|P36871|PGM1_HUMAN	61 kDa	13	-0.524257	0.695317	132701300	190850000
378	sp|P49757|NUMB_HUMAN Protein numb homolog OS=Homo sapiens OX=9606 GN=NUMB PE=1 SV=2	sp|P49757|NUMB_HUMAN	71 kDa	3	-0.507171	0.703601	3081518	4379641
379	sp|P31040|SDHA_HUMAN Succinate dehydrogenase [ubiquinone] flavoprotein subunit, mitochondrial OS=Homo sapiens OX=9606 GN=SDHA PE=1 SV=2	sp|P31040|SDHA_HUMAN	73 kDa	13	-0.492975	0.710558	206544600	290679400
380	Group of sp|P61204|ARF3_HUMAN ADP-ribosylation factor 3 OS=Homo sapiens OX=9606 GN=ARF3 PE=1 SV=2	sp|P61204|ARF3_HUMAN (+1)		12	-0.385151	0.765699	190580700	248897700
381	sp|P61204|ARF3_HUMAN ADP-ribosylation factor 3 OS=Homo sapiens OX=9606 GN=ARF3 PE=1 SV=2	sp|P61204|ARF3_HUMAN	21 kDa	12	-0.385151	0.765699	190580700	248897700
382	sp|P84077|ARF1_HUMAN ADP-ribosylation factor 1 OS=Homo sapiens OX=9606 GN=ARF1 PE=1 SV=2	sp|P84077|ARF1_HUMAN	21 kDa	12	-0.385151	0.765699	190580700	248897700
383	sp|P63165|SUMO1_HUMAN Small ubiquitin-related modifier 1 OS=Homo sapiens OX=9606 GN=SUMO1 PE=1 SV=1	sp|P63165|SUMO1_HUMAN	12 kDa	2	1.02221	2.03102	73265520	36073200
384	sp|Q9UIF9|BAZ2A_HUMAN Bromodomain adjacent to zinc finger domain protein 2A OS=Homo sapiens OX=9606 GN=BAZ2A PE=1 SV=4	sp|Q9UIF9|BAZ2A_HUMAN	211 kDa	2	1.97995	3.9448	4679304	1186196
385	sp|Q9NX20|RM16_HUMAN 39S ribosomal protein L16, mitochondrial OS=Homo sapiens OX=9606 GN=MRPL16 PE=1 SV=1	sp|Q9NX20|RM16_HUMAN	28 kDa	4	-1.10551	0.46474	204992100	441090200
386	sp|O00584|RNT2_HUMAN Ribonuclease T2 OS=Homo sapiens OX=9606 GN=RNASET2 PE=1 SV=2	sp|O00584|RNT2_HUMAN	29 kDa	5	-0.861769	0.550277	10928220	19859480
387	sp|P06748|NPM_HUMAN Nucleophosmin OS=Homo sapiens OX=9606 GN=NPM1 PE=1 SV=2	sp|P06748|NPM_HUMAN	33 kDa	16	0.324525	1.25225	1105710000	882977300
388	sp|P09012|SNRPA_HUMAN U1 small nuclear ribonucleoprotein A OS=Homo sapiens OX=9606 GN=SNRPA PE=1 SV=3	sp|P09012|SNRPA_HUMAN	31 kDa	4	0.675862	1.59755	115981100	72599290
389	sp|Q9BW30|TPPP3_HUMAN Tubulin polymerization-promoting protein family member 3 OS=Homo sapiens OX=9606 GN=TPPP3 PE=1 SV=1	sp|Q9BW30|TPPP3_HUMAN	19 kDa	3	1.3004	2.46297	698526600	283611900
390	sp|O75746|CMC1_HUMAN Calcium-binding mitochondrial carrier protein Aralar1 OS=Homo sapiens OX=9606 GN=SLC25A12 PE=1 SV=2	sp|O75746|CMC1_HUMAN	75 kDa	12	-1.00107	0.499628	27030040	54100350
391	sp|Q9H6T3|RPAP3_HUMAN RNA polymerase II-associated protein 3 OS=Homo sapiens OX=9606 GN=RPAP3 PE=1 SV=2	sp|Q9H6T3|RPAP3_HUMAN	76 kDa	2	-0.593459	0.662752	1029431	1553267
392	sp|P80404|GABT_HUMAN 4-aminobutyrate aminotransferase, mitochondrial OS=Homo sapiens OX=9606 GN=ABAT PE=1 SV=3	sp|P80404|GABT_HUMAN	56 kDa	5	-0.35973	0.77931	39242460	50355380
393	sp|P78347|GTF2I_HUMAN General transcription factor II-I OS=Homo sapiens OX=9606 GN=GTF2I PE=1 SV=2	sp|P78347|GTF2I_HUMAN	112 kDa	30	-0.292891	0.816264	296051200	362690300
394	sp|Q14558|KPRA_HUMAN Phosphoribosyl pyrophosphate synthase-associated protein 1 OS=Homo sapiens OX=9606 GN=PRPSAP1 PE=1 SV=2	sp|Q14558|KPRA_HUMAN	39 kDa	5	-0.28862	0.818685	13645900	16668080
395	sp|Q00839|HNRPU_HUMAN Heterogeneous nuclear ribonucleoprotein U OS=Homo sapiens OX=9606 GN=HNRNPU PE=1 SV=6	sp|Q00839|HNRPU_HUMAN	91 kDa	35	0.300941	1.23195	3397917000	2758166000
396	sp|P78371|TCPB_HUMAN T-complex protein 1 subunit beta OS=Homo sapiens OX=9606 GN=CCT2 PE=1 SV=4	sp|P78371|TCPB_HUMAN	57 kDa	27	0.302335	1.23314	572307400	464106200
397	sp|P60900|PSA6_HUMAN Proteasome subunit alpha type-6 OS=Homo sapiens OX=9606 GN=PSMA6 PE=1 SV=1	sp|P60900|PSA6_HUMAN	27 kDa	12	0.331377	1.25821	198809500	158009300
398	sp|Q9Y3A5|SBDS_HUMAN Ribosome maturation protein SBDS OS=Homo sapiens OX=9606 GN=SBDS PE=1 SV=4	sp|Q9Y3A5|SBDS_HUMAN	29 kDa	5	1.17988	2.26557	25540280	11273200
399	sp|P62330|ARF6_HUMAN ADP-ribosylation factor 6 OS=Homo sapiens OX=9606 GN=ARF6 PE=1 SV=2	sp|P62330|ARF6_HUMAN	20 kDa	4	-0.827423	0.563535	28315610	50246420
400	sp|Q05655|KPCD_HUMAN Protein kinase C delta type OS=Homo sapiens OX=9606 GN=PRKCD PE=1 SV=2	sp|Q05655|KPCD_HUMAN	78 kDa	3	-0.655785	0.63473	9209049	14508610
401	sp|Q9H173|SIL1_HUMAN Nucleotide exchange factor SIL1 OS=Homo sapiens OX=9606 GN=SIL1 PE=1 SV=1	sp|Q9H173|SIL1_HUMAN	52 kDa	2	-0.395537	0.760206	4400937	5789136
402	sp|Q13724|MOGS_HUMAN Mannosyl-oligosaccharide glucosidase OS=Homo sapiens OX=9606 GN=MOGS PE=1 SV=5	sp|Q13724|MOGS_HUMAN	92 kDa	25	-0.381901	0.767426	346718500	451794200
403	sp|Q9NYK5|RM39_HUMAN 39S ribosomal protein L39, mitochondrial OS=Homo sapiens OX=9606 GN=MRPL39 PE=1 SV=3	sp|Q9NYK5|RM39_HUMAN	39 kDa	7	-0.343444	0.788158	64441900	81762700
404	sp|Q9Y2H6|FND3A_HUMAN Fibronectin type-III domain-containing protein 3A OS=Homo sapiens OX=9606 GN=FNDC3A PE=1 SV=4	sp|Q9Y2H6|FND3A_HUMAN	132 kDa	2	0.426147	1.34364	5010269	3728877
405	Group of sp|P0DN76|U2AF5_HUMAN Splicing factor U2AF 35 kDa subunit-like protein OS=Homo sapiens OX=9606 GN=U2AF1L5 PE=1 SV=1	sp|P0DN76|U2AF5_HUMAN (+1)		6	0.694671	1.61852	161413200	99729170
406	sp|P0DN76|U2AF5_HUMAN Splicing factor U2AF 35 kDa subunit-like protein OS=Homo sapiens OX=9606 GN=U2AF1L5 PE=1 SV=1	sp|P0DN76|U2AF5_HUMAN	28 kDa	6	0.694671	1.61852	161413200	99729170
407	sp|Q01081|U2AF1_HUMAN Splicing factor U2AF 35 kDa subunit OS=Homo sapiens OX=9606 GN=U2AF1 PE=1 SV=3	sp|Q01081|U2AF1_HUMAN	28 kDa	6	0.694671	1.61852	161413200	99729170
408	sp|Q15274|NADC_HUMAN Nicotinate-nucleotide pyrophosphorylase [carboxylating] OS=Homo sapiens OX=9606 GN=QPRT PE=1 SV=3	sp|Q15274|NADC_HUMAN	31 kDa	5	1.46369	2.75812	38108370	13816770
409	sp|P34059|GALNS_HUMAN N-acetylgalactosamine-6-sulfatase OS=Homo sapiens OX=9606 GN=GALNS PE=1 SV=1	sp|P34059|GALNS_HUMAN	58 kDa	2	-1.73743	0.299903	6281878	20946400
410	sp|Q14147|DHX34_HUMAN Probable ATP-dependent RNA helicase DHX34 OS=Homo sapiens OX=9606 GN=DHX34 PE=1 SV=2	sp|Q14147|DHX34_HUMAN	128 kDa	4	-1.44105	0.368299	27992270	76004170
411	sp|P14927|QCR7_HUMAN Cytochrome b-c1 complex subunit 7 OS=Homo sapiens OX=9606 GN=UQCRB PE=1 SV=2	sp|P14927|QCR7_HUMAN	14 kDa	2	-0.95433	0.516081	4554109	8824404
412	sp|O14672|ADA10_HUMAN Disintegrin and metalloproteinase domain-containing protein 10 OS=Homo sapiens OX=9606 GN=ADAM10 PE=1 SV=1	sp|O14672|ADA10_HUMAN	84 kDa	4	-0.81455	0.568586	18611160	32732370
413	sp|P22695|QCR2_HUMAN Cytochrome b-c1 complex subunit 2, mitochondrial OS=Homo sapiens OX=9606 GN=UQCRC2 PE=1 SV=3	sp|P22695|QCR2_HUMAN	48 kDa	13	-0.683626	0.622598	96330160	154722800
414	sp|O75153|CLU_HUMAN Clustered mitochondria protein homolog OS=Homo sapiens OX=9606 GN=CLUH PE=1 SV=2	sp|O75153|CLU_HUMAN	147 kDa	5	-0.364261	0.776867	7653996	9852393
415	sp|Q9UNZ2|NSF1C_HUMAN NSFL1 cofactor p47 OS=Homo sapiens OX=9606 GN=NSFL1C PE=1 SV=2	sp|Q9UNZ2|NSF1C_HUMAN	41 kDa	8	0.327317	1.25468	84302110	67190250
416	sp|P14866|HNRPL_HUMAN Heterogeneous nuclear ribonucleoprotein L OS=Homo sapiens OX=9606 GN=HNRNPL PE=1 SV=2	sp|P14866|HNRPL_HUMAN	64 kDa	14	0.44592	1.36218	732811300	537968400
417	sp|Q9Y3Q3|TMED3_HUMAN Transmembrane emp24 domain-containing protein 3 OS=Homo sapiens OX=9606 GN=TMED3 PE=1 SV=1	sp|Q9Y3Q3|TMED3_HUMAN	25 kDa	2	0.447306	1.36349	8828911	6475220
418	sp|Q8TD19|NEK9_HUMAN Serine/threonine-protein kinase Nek9 OS=Homo sapiens OX=9606 GN=NEK9 PE=1 SV=2	sp|Q8TD19|NEK9_HUMAN	107 kDa	8	0.869162	1.8266	15823000	8662534
419	sp|P09327|VILI_HUMAN Villin-1 OS=Homo sapiens OX=9606 GN=VIL1 PE=1 SV=4	sp|P09327|VILI_HUMAN	93 kDa	11	1.6213	3.07651	51009510	16580290
420	sp|Q52LA3|LIN52_HUMAN Protein lin-52 homolog OS=Homo sapiens OX=9606 GN=LIN52 PE=1 SV=1	sp|Q52LA3|LIN52_HUMAN	13 kDa	2	-1.23981	0.423428	35527160	83903570
421	sp|P51178|PLCD1_HUMAN 1-phosphatidylinositol 4,5-bisphosphate phosphodiesterase delta-1 OS=Homo sapiens OX=9606 GN=PLCD1 PE=1 SV=2	sp|P51178|PLCD1_HUMAN	86 kDa	4	-1.2059	0.433499	6639625	15316340
422	sp|Q6P6C2|ALKB5_HUMAN RNA demethylase ALKBH5 OS=Homo sapiens OX=9606 GN=ALKBH5 PE=1 SV=2	sp|Q6P6C2|ALKB5_HUMAN	44 kDa	4	-1.11918	0.460355	7597681	16503970
423	sp|Q96CW5|GCP3_HUMAN Gamma-tubulin complex component 3 OS=Homo sapiens OX=9606 GN=TUBGCP3 PE=1 SV=2	sp|Q96CW5|GCP3_HUMAN	104 kDa	4	-0.534307	0.69049	9653842	13981140
424	sp|Q15269|PWP2_HUMAN Periodic tryptophan protein 2 homolog OS=Homo sapiens OX=9606 GN=PWP2 PE=2 SV=2	sp|Q15269|PWP2_HUMAN	102 kDa	4	-0.52684	0.694073	13936190	20078840
425	sp|Q3LXA3|TKFC_HUMAN Triokinase/FMN cyclase OS=Homo sapiens OX=9606 GN=TKFC PE=1 SV=2	sp|Q3LXA3|TKFC_HUMAN	59 kDa	12	-0.282828	0.821978	51231720	62327350
426	sp|Q9NR46|SHLB2_HUMAN Endophilin-B2 OS=Homo sapiens OX=9606 GN=SH3GLB2 PE=1 SV=1	sp|Q9NR46|SHLB2_HUMAN	44 kDa	4	-0.27844	0.824482	30553720	37058080
427	sp|P13489|RINI_HUMAN Ribonuclease inhibitor OS=Homo sapiens OX=9606 GN=RNH1 PE=1 SV=2	sp|P13489|RINI_HUMAN	50 kDa	17	-0.627854	0.647138	283904800	438708100
428	sp|Q9ULC4|MCTS1_HUMAN Malignant T-cell-amplified sequence 1 OS=Homo sapiens OX=9606 GN=MCTS1 PE=1 SV=1	sp|Q9ULC4|MCTS1_HUMAN	21 kDa	4	-0.333268	0.793736	36651330	46175700
429	sp|Q13148|TADBP_HUMAN TAR DNA-binding protein 43 OS=Homo sapiens OX=9606 GN=TARDBP PE=1 SV=1	sp|Q13148|TADBP_HUMAN	45 kDa	6	-0.216621	0.860579	243577300	283038900
430	sp|Q14151|SAFB2_HUMAN Scaffold attachment factor B2 OS=Homo sapiens OX=9606 GN=SAFB2 PE=1 SV=1	sp|Q14151|SAFB2_HUMAN	107 kDa	19	0.781083	1.71842	54987500	31998870
431	sp|Q9NQ29|LUC7L_HUMAN Putative RNA-binding protein Luc7-like 1 OS=Homo sapiens OX=9606 GN=LUC7L PE=1 SV=1	sp|Q9NQ29|LUC7L_HUMAN	44 kDa	5	0.784742	1.72278	9131281	5300305
432	sp|P17252|KPCA_HUMAN Protein kinase C alpha type OS=Homo sapiens OX=9606 GN=PRKCA PE=1 SV=4	sp|P17252|KPCA_HUMAN	77 kDa	2	0.911739	1.88131	5296425	2815283
433	sp|Q5T2E6|ARMD3_HUMAN Armadillo-like helical domain-containing protein 3 OS=Homo sapiens OX=9606 GN=ARMH3 PE=1 SV=1	sp|Q5T2E6|ARMD3_HUMAN	79 kDa	4	1.10407	2.1496	68472990	31853880
434	sp|Q13428|TCOF_HUMAN Treacle protein OS=Homo sapiens OX=9606 GN=TCOF1 PE=1 SV=3	sp|Q13428|TCOF_HUMAN	152 kDa	6	1.47725	2.78417	21985450	7896579
435	sp|Q13188|STK3_HUMAN Serine/threonine-protein kinase 3 OS=Homo sapiens OX=9606 GN=STK3 PE=1 SV=2	sp|Q13188|STK3_HUMAN	56 kDa	3	-1.12405	0.458803	10603160	23110510
436	sp|Q8WUX9|CHMP7_HUMAN Charged multivesicular body protein 7 OS=Homo sapiens OX=9606 GN=CHMP7 PE=1 SV=1	sp|Q8WUX9|CHMP7_HUMAN	51 kDa	2	-0.63307	0.644803	4419061	6853354
437	sp|Q01650|LAT1_HUMAN Large neutral amino acids transporter small subunit 1 OS=Homo sapiens OX=9606 GN=SLC7A5 PE=1 SV=2	sp|Q01650|LAT1_HUMAN	55 kDa	4	-0.512885	0.70082	62027720	88507390
438	sp|Q6L8Q7|PDE12_HUMAN 2',5'-phosphodiesterase 12 OS=Homo sapiens OX=9606 GN=PDE12 PE=1 SV=2	sp|Q6L8Q7|PDE12_HUMAN	67 kDa	6	-0.495956	0.709092	12702690	17914030
439	sp|Q8N335|GPD1L_HUMAN Glycerol-3-phosphate dehydrogenase 1-like protein OS=Homo sapiens OX=9606 GN=GPD1L PE=1 SV=1	sp|Q8N335|GPD1L_HUMAN	38 kDa	9	0.483857	1.39848	83869120	59971720
440	sp|P62906|RL10A_HUMAN 60S ribosomal protein L10a OS=Homo sapiens OX=9606 GN=RPL10A PE=1 SV=2	sp|P62906|RL10A_HUMAN	25 kDa	10	0.512835	1.42685	224967300	157666900
441	sp|Q9NUP9|LIN7C_HUMAN Protein lin-7 homolog C OS=Homo sapiens OX=9606 GN=LIN7C PE=1 SV=1	sp|Q9NUP9|LIN7C_HUMAN	22 kDa	4	0.515446	1.42944	26301930	18400220
442	sp|P56747|CLD6_HUMAN Claudin-6 OS=Homo sapiens OX=9606 GN=CLDN6 PE=1 SV=2	sp|P56747|CLD6_HUMAN	23 kDa	5	0.592848	1.50822	334596100	221848200
443	sp|O95372|LYPA2_HUMAN Acyl-protein thioesterase 2 OS=Homo sapiens OX=9606 GN=LYPLA2 PE=1 SV=1	sp|O95372|LYPA2_HUMAN	25 kDa	6	1.35872	2.56457	106646500	41584530
444	sp|Q9Y5R8|TPPC1_HUMAN Trafficking protein particle complex subunit 1 OS=Homo sapiens OX=9606 GN=TRAPPC1 PE=1 SV=1	sp|Q9Y5R8|TPPC1_HUMAN	17 kDa	3	-0.830194	0.562454	5783031	10281790
445	sp|P02786|TFR1_HUMAN Transferrin receptor protein 1 OS=Homo sapiens OX=9606 GN=TFRC PE=1 SV=2	sp|P02786|TFR1_HUMAN	85 kDa	6	-0.793596	0.576904	27986590	48511680
446	sp|Q8IYU8|MICU2_HUMAN Calcium uptake protein 2, mitochondrial OS=Homo sapiens OX=9606 GN=MICU2 PE=1 SV=2	sp|Q8IYU8|MICU2_HUMAN	50 kDa	3	-0.613693	0.653522	8313476	12721040
447	sp|Q96NY7|CLIC6_HUMAN Chloride intracellular channel protein 6 OS=Homo sapiens OX=9606 GN=CLIC6 PE=2 SV=3	sp|Q96NY7|CLIC6_HUMAN	73 kDa	10	-0.430546	0.741981	28655540	38620320
448	sp|Q9BUJ2|HNRL1_HUMAN Heterogeneous nuclear ribonucleoprotein U-like protein 1 OS=Homo sapiens OX=9606 GN=HNRNPUL1 PE=1 SV=2	sp|Q9BUJ2|HNRL1_HUMAN	96 kDa	18	-0.297548	0.813634	275774200	338941400
449	sp|O00764|PDXK_HUMAN Pyridoxal kinase OS=Homo sapiens OX=9606 GN=PDXK PE=1 SV=1	sp|O00764|PDXK_HUMAN	35 kDa	5	-0.252992	0.839155	72978020	86966130
450	sp|P31947|1433S_HUMAN 14-3-3 protein sigma OS=Homo sapiens OX=9606 GN=SFN PE=1 SV=1	sp|P31947|1433S_HUMAN	28 kDa	14	1.11488	2.16577	624606700	288399400
451	sp|P09668|CATH_HUMAN Pro-cathepsin H OS=Homo sapiens OX=9606 GN=CTSH PE=1 SV=4	sp|P09668|CATH_HUMAN	37 kDa	7	1.24213	2.36547	137937300	58312850
452	sp|Q5T200|ZC3HD_HUMAN Zinc finger CCCH domain-containing protein 13 OS=Homo sapiens OX=9606 GN=ZC3H13 PE=1 SV=1	sp|Q5T200|ZC3HD_HUMAN	197 kDa	5	-1.88084	0.271526	296956	1093654
453	sp|Q7Z4W1|DCXR_HUMAN L-xylulose reductase OS=Homo sapiens OX=9606 GN=DCXR PE=1 SV=2	sp|Q7Z4W1|DCXR_HUMAN	26 kDa	6	-0.807236	0.571476	34249910	59932420
454	sp|O95777|LSM8_HUMAN U6 snRNA-associated Sm-like protein LSm8 OS=Homo sapiens OX=9606 GN=LSM8 PE=1 SV=3	sp|O95777|LSM8_HUMAN	10 kDa	2	-0.748382	0.595271	9703192	16300470
455	sp|P17655|CAN2_HUMAN Calpain-2 catalytic subunit OS=Homo sapiens OX=9606 GN=CAPN2 PE=1 SV=6	sp|P17655|CAN2_HUMAN	80 kDa	11	-0.669162	0.628872	83475560	132738600
456	sp|Q9BV10|ALG12_HUMAN Dol-P-Man:Man(7)GlcNAc(2)-PP-Dol alpha-1,6-mannosyltransferase OS=Homo sapiens OX=9606 GN=ALG12 PE=1 SV=1	sp|Q9BV10|ALG12_HUMAN	55 kDa	2	-0.651411	0.636657	12381840	19448200
457	sp|Q9NZ08|ERAP1_HUMAN Endoplasmic reticulum aminopeptidase 1 OS=Homo sapiens OX=9606 GN=ERAP1 PE=1 SV=3	sp|Q9NZ08|ERAP1_HUMAN	107 kDa	14	-0.406022	0.754701	148830600	197204600
458	sp|Q96J01|THOC3_HUMAN THO complex subunit 3 OS=Homo sapiens OX=9606 GN=THOC3 PE=1 SV=1	sp|Q96J01|THOC3_HUMAN	39 kDa	4	-0.277957	0.824758	4324822	5243746
459	sp|Q14204|DYHC1_HUMAN Cytoplasmic dynein 1 heavy chain 1 OS=Homo sapiens OX=9606 GN=DYNC1H1 PE=1 SV=5	sp|Q14204|DYHC1_HUMAN	532 kDa	141	0.163477	1.11998	2164168000	1932322000
460	sp|P13639|EF2_HUMAN Elongation factor 2 OS=Homo sapiens OX=9606 GN=EEF2 PE=1 SV=4	sp|P13639|EF2_HUMAN	95 kDa	58	0.328744	1.25592	5141040000	4093447000
461	sp|P09210|GSTA2_HUMAN Glutathione S-transferase A2 OS=Homo sapiens OX=9606 GN=GSTA2 PE=1 SV=4	sp|P09210|GSTA2_HUMAN	26 kDa	5	0.641325	1.55976	127938800	82024620
462	sp|Q15907|RB11B_HUMAN Ras-related protein Rab-11B OS=Homo sapiens OX=9606 GN=RAB11B PE=1 SV=4	sp|Q15907|RB11B_HUMAN	24 kDa	9	0.64173	1.5602	598738200	383757500
463	sp|Q86V81|THOC4_HUMAN THO complex subunit 4 OS=Homo sapiens OX=9606 GN=ALYREF PE=1 SV=3	sp|Q86V81|THOC4_HUMAN	27 kDa	3	0.698305	1.6226	39296910	24218520
464	sp|Q9Y6A4|CFA20_HUMAN Cilia- and flagella-associated protein 20 OS=Homo sapiens OX=9606 GN=CFAP20 PE=1 SV=1	sp|Q9Y6A4|CFA20_HUMAN	23 kDa	2	1.01245	2.01733	38963820	19314520
465	sp|Q9H2A2|AL8A1_HUMAN 2-aminomuconic semialdehyde dehydrogenase OS=Homo sapiens OX=9606 GN=ALDH8A1 PE=1 SV=1	sp|Q9H2A2|AL8A1_HUMAN	53 kDa	2	1.53664	2.90118	26097350	8995420
466	sp|O14787|TNPO2_HUMAN Transportin-2 OS=Homo sapiens OX=9606 GN=TNPO2 PE=1 SV=3	sp|O14787|TNPO2_HUMAN	101 kDa	7	-0.571577	0.672881	27135840	40327860
467	sp|Q6IAA8|LTOR1_HUMAN Ragulator complex protein LAMTOR1 OS=Homo sapiens OX=9606 GN=LAMTOR1 PE=1 SV=2	sp|Q6IAA8|LTOR1_HUMAN	18 kDa	4	-0.491974	0.711052	25733660	36190990
468	sp|Q9Y2T2|AP3M1_HUMAN AP-3 complex subunit mu-1 OS=Homo sapiens OX=9606 GN=AP3M1 PE=1 SV=1	sp|Q9Y2T2|AP3M1_HUMAN	47 kDa	6	-0.266939	0.831081	29155960	35081970
469	sp|Q9NTJ5|SAC1_HUMAN Phosphatidylinositide phosphatase SAC1 OS=Homo sapiens OX=9606 GN=SACM1L PE=1 SV=2	sp|Q9NTJ5|SAC1_HUMAN	67 kDa	8	0.657567	1.57742	88254510	55948620
470	sp|Q96DG6|CMBL_HUMAN Carboxymethylenebutenolidase homolog OS=Homo sapiens OX=9606 GN=CMBL PE=1 SV=1	sp|Q96DG6|CMBL_HUMAN	28 kDa	3	0.982011	1.97522	12376640	6265966
471	sp|Q8N6T3|ARFG1_HUMAN ADP-ribosylation factor GTPase-activating protein 1 OS=Homo sapiens OX=9606 GN=ARFGAP1 PE=1 SV=2	sp|Q8N6T3|ARFG1_HUMAN	45 kDa	4	1.07136	2.10142	33675770	16025250
472	sp|Q9NVJ2|ARL8B_HUMAN ADP-ribosylation factor-like protein 8B OS=Homo sapiens OX=9606 GN=ARL8B PE=1 SV=1	sp|Q9NVJ2|ARL8B_HUMAN	22 kDa	8	-1.04982	0.483029	3252295	6733130
473	sp|O75340|PDCD6_HUMAN Programmed cell death protein 6 OS=Homo sapiens OX=9606 GN=PDCD6 PE=1 SV=1	sp|O75340|PDCD6_HUMAN	22 kDa	8	-0.509272	0.702577	101076000	143864700
474	sp|Q14914|PTGR1_HUMAN Prostaglandin reductase 1 OS=Homo sapiens OX=9606 GN=PTGR1 PE=1 SV=2	sp|Q14914|PTGR1_HUMAN	36 kDa	5	-0.392929	0.761582	28058580	36842490
475	sp|Q9NPF4|OSGEP_HUMAN Probable tRNA N6-adenosine threonylcarbamoyltransferase OS=Homo sapiens OX=9606 GN=OSGEP PE=1 SV=1	sp|Q9NPF4|OSGEP_HUMAN	36 kDa	4	-0.238365	0.847705	15700630	18521330
476	sp|P09496|CLCA_HUMAN Clathrin light chain A OS=Homo sapiens OX=9606 GN=CLTA PE=1 SV=1	sp|P09496|CLCA_HUMAN	27 kDa	6	0.447374	1.36356	119988000	87996360
477	sp|Q15154|PCM1_HUMAN Pericentriolar material 1 protein OS=Homo sapiens OX=9606 GN=PCM1 PE=1 SV=5	sp|Q15154|PCM1_HUMAN	229 kDa	8	0.877018	1.83658	15571390	8478490
478	sp|P04899|GNAI2_HUMAN Guanine nucleotide-binding protein G(i) subunit alpha-2 OS=Homo sapiens OX=9606 GN=GNAI2 PE=1 SV=3	sp|P04899|GNAI2_HUMAN	40 kDa	8	-0.779941	0.582391	52721150	90525390
479	sp|Q9H583|HEAT1_HUMAN HEAT repeat-containing protein 1 OS=Homo sapiens OX=9606 GN=HEATR1 PE=1 SV=3	sp|Q9H583|HEAT1_HUMAN	242 kDa	13	-0.68053	0.623936	26457060	42403470
480	sp|Q9P2K3|RCOR3_HUMAN REST corepressor 3 OS=Homo sapiens OX=9606 GN=RCOR3 PE=1 SV=2	sp|Q9P2K3|RCOR3_HUMAN	56 kDa	3	-0.421478	0.746659	7929255	10619640
481	sp|Q9UBV8|PEF1_HUMAN Peflin OS=Homo sapiens OX=9606 GN=PEF1 PE=1 SV=1	sp|Q9UBV8|PEF1_HUMAN	30 kDa	4	-0.410804	0.752204	6763086	8991026
482	sp|Q9UBQ5|EIF3K_HUMAN Eukaryotic translation initiation factor 3 subunit K OS=Homo sapiens OX=9606 GN=EIF3K PE=1 SV=1	sp|Q9UBQ5|EIF3K_HUMAN	25 kDa	4	-0.401285	0.757183	29254860	38636430
483	sp|P49591|SYSC_HUMAN Serine--tRNA ligase, cytoplasmic OS=Homo sapiens OX=9606 GN=SARS1 PE=1 SV=3	sp|P49591|SYSC_HUMAN	59 kDa	15	-0.378536	0.769218	205168600	266723700
484	sp|P51149|RAB7A_HUMAN Ras-related protein Rab-7a OS=Homo sapiens OX=9606 GN=RAB7A PE=1 SV=1	sp|P51149|RAB7A_HUMAN	23 kDa	10	-0.305427	0.809203	424080300	524071900
485	sp|Q96EY7|PTCD3_HUMAN Pentatricopeptide repeat domain-containing protein 3, mitochondrial OS=Homo sapiens OX=9606 GN=PTCD3 PE=1 SV=3	sp|Q96EY7|PTCD3_HUMAN	79 kDa	9	0.190685	1.14131	19659760	17225680
486	sp|P07814|SYEP_HUMAN Bifunctional glutamate/proline--tRNA ligase OS=Homo sapiens OX=9606 GN=EPRS1 PE=1 SV=5	sp|P07814|SYEP_HUMAN	171 kDa	33	0.388316	1.30886	566836800	433075200
487	sp|P26641|EF1G_HUMAN Elongation factor 1-gamma OS=Homo sapiens OX=9606 GN=EEF1G PE=1 SV=3	sp|P26641|EF1G_HUMAN	50 kDa	21	0.524588	1.43852	1213430000	843524800
488	sp|Q9UQ80|PA2G4_HUMAN Proliferation-associated protein 2G4 OS=Homo sapiens OX=9606 GN=PA2G4 PE=1 SV=3	sp|Q9UQ80|PA2G4_HUMAN	44 kDa	22	0.656677	1.57645	888848500	563830100
489	sp|P63173|RL38_HUMAN 60S ribosomal protein L38 OS=Homo sapiens OX=9606 GN=RPL38 PE=1 SV=2	sp|P63173|RL38_HUMAN	8 kDa	2	0.755802	1.68857	7598799	4500139
490	sp|P07384|CAN1_HUMAN Calpain-1 catalytic subunit OS=Homo sapiens OX=9606 GN=CAPN1 PE=1 SV=1	sp|P07384|CAN1_HUMAN	82 kDa	22	-0.631767	0.645386	598142900	926799300
491	sp|Q04323|UBXN1_HUMAN UBX domain-containing protein 1 OS=Homo sapiens OX=9606 GN=UBXN1 PE=1 SV=2	sp|Q04323|UBXN1_HUMAN	33 kDa	4	-0.409721	0.752769	5651608	7507757
492	sp|Q13242|SRSF9_HUMAN Serine/arginine-rich splicing factor 9 OS=Homo sapiens OX=9606 GN=SRSF9 PE=1 SV=1	sp|Q13242|SRSF9_HUMAN	26 kDa	11	0.554505	1.46866	304647800	207431900
493	sp|Q9H307|PININ_HUMAN Pinin OS=Homo sapiens OX=9606 GN=PNN PE=1 SV=5	sp|Q9H307|PININ_HUMAN	82 kDa	12	0.834996	1.78385	85823110	48111100
494	sp|P23443|KS6B1_HUMAN Ribosomal protein S6 kinase beta-1 OS=Homo sapiens OX=9606 GN=RPS6KB1 PE=1 SV=2	sp|P23443|KS6B1_HUMAN	59 kDa	2	-1.53797	0.344369	679327	1972674
495	sp|P19793|RXRA_HUMAN Retinoic acid receptor RXR-alpha OS=Homo sapiens OX=9606 GN=RXRA PE=1 SV=1	sp|P19793|RXRA_HUMAN	51 kDa	3	-0.647083	0.63857	2748586	4304281
496	sp|P13804|ETFA_HUMAN Electron transfer flavoprotein subunit alpha, mitochondrial OS=Homo sapiens OX=9606 GN=ETFA PE=1 SV=1	sp|P13804|ETFA_HUMAN	35 kDa	11	-0.498056	0.70806	193360800	273085300
497	sp|P21281|VATB2_HUMAN V-type proton ATPase subunit B, brain isoform OS=Homo sapiens OX=9606 GN=ATP6V1B2 PE=1 SV=3	sp|P21281|VATB2_HUMAN	57 kDa	14	0.258125	1.19592	176154400	147295700
498	sp|Q8NHH9|ATLA2_HUMAN Atlastin-2 OS=Homo sapiens OX=9606 GN=ATL2 PE=1 SV=2	sp|Q8NHH9|ATLA2_HUMAN	66 kDa	7	-0.693293	0.618441	14357450	23215570
499	sp|P14406|CX7A2_HUMAN Cytochrome c oxidase subunit 7A2, mitochondrial OS=Homo sapiens OX=9606 GN=COX7A2 PE=1 SV=1	sp|P14406|CX7A2_HUMAN	9 kDa	2	-0.554977	0.680668	50162080	73695370
500	sp|Q9P258|RCC2_HUMAN Protein RCC2 OS=Homo sapiens OX=9606 GN=RCC2 PE=1 SV=2	sp|Q9P258|RCC2_HUMAN	56 kDa	21	-0.373886	0.771701	514697000	666964000
501	sp|Q3YEC7|RABL6_HUMAN Rab-like protein 6 OS=Homo sapiens OX=9606 GN=RABL6 PE=1 SV=2	sp|Q3YEC7|RABL6_HUMAN	80 kDa	10	-0.341613	0.789159	65836420	83426080
502	sp|Q92575|UBXN4_HUMAN UBX domain-containing protein 4 OS=Homo sapiens OX=9606 GN=UBXN4 PE=1 SV=2	sp|Q92575|UBXN4_HUMAN	57 kDa	3	-0.22731	0.854226	5124156	5998594
503	sp|Q06210|GFPT1_HUMAN Glutamine--fructose-6-phosphate aminotransferase [isomerizing] 1 OS=Homo sapiens OX=9606 GN=GFPT1 PE=1 SV=3	sp|Q06210|GFPT1_HUMAN	79 kDa	12	0.609977	1.52624	197690200	129528000
504	sp|P52943|CRIP2_HUMAN Cysteine-rich protein 2 OS=Homo sapiens OX=9606 GN=CRIP2 PE=1 SV=1	sp|P52943|CRIP2_HUMAN	22 kDa	3	1.39512	2.6301	66862550	25422050
505	sp|P02545|LMNA_HUMAN Prelamin-A/C OS=Homo sapiens OX=9606 GN=LMNA PE=1 SV=1	sp|P02545|LMNA_HUMAN	74 kDa	52	-0.995014	0.501731	1624437000	3237665000
506	sp|Q8IX01|SUGP2_HUMAN SURP and G-patch domain-containing protein 2 OS=Homo sapiens OX=9606 GN=SUGP2 PE=1 SV=2	sp|Q8IX01|SUGP2_HUMAN	120 kDa	6	-0.699968	0.615586	5936820	9644180
507	sp|Q6DD88|ATLA3_HUMAN Atlastin-3 OS=Homo sapiens OX=9606 GN=ATL3 PE=1 SV=1	sp|Q6DD88|ATLA3_HUMAN	61 kDa	6	-0.570003	0.673616	24920670	36995390
508	sp|P07686|HEXB_HUMAN Beta-hexosaminidase subunit beta OS=Homo sapiens OX=9606 GN=HEXB PE=1 SV=3	sp|P07686|HEXB_HUMAN	63 kDa	14	-0.473996	0.719968	444507000	617398400
509	sp|Q32MK0|MYLK3_HUMAN Myosin light chain kinase 3 OS=Homo sapiens OX=9606 GN=MYLK3 PE=1 SV=3	sp|Q32MK0|MYLK3_HUMAN	88 kDa	3	-0.366385	0.775724	37642860	48526120
510	sp|P13010|XRCC5_HUMAN X-ray repair cross-complementing protein 5 OS=Homo sapiens OX=9606 GN=XRCC5 PE=1 SV=3	sp|P13010|XRCC5_HUMAN	83 kDa	37	-0.234637	0.849899	811036600	954274600
511	sp|P49792|RBP2_HUMAN E3 SUMO-protein ligase RanBP2 OS=Homo sapiens OX=9606 GN=RANBP2 PE=1 SV=2	sp|P49792|RBP2_HUMAN	358 kDa	31	0.414278	1.33263	114789300	86137280
512	sp|P11686|PSPC_HUMAN Pulmonary surfactant-associated protein C OS=Homo sapiens OX=9606 GN=SFTPC PE=1 SV=2	sp|P11686|PSPC_HUMAN	21 kDa	2	-2.08457	0.235766	5157073	21873730
513	sp|P54803|GALC_HUMAN Galactocerebrosidase OS=Homo sapiens OX=9606 GN=GALC PE=1 SV=3	sp|P54803|GALC_HUMAN	77 kDa	2	-0.679756	0.624271	5457956	8742931
514	sp|P19367|HXK1_HUMAN Hexokinase-1 OS=Homo sapiens OX=9606 GN=HK1 PE=1 SV=3	sp|P19367|HXK1_HUMAN	102 kDa	27	-0.598439	0.660468	332556100	503515700
515	sp|Q96IU4|ABHEB_HUMAN Protein ABHD14B OS=Homo sapiens OX=9606 GN=ABHD14B PE=1 SV=1	sp|Q96IU4|ABHEB_HUMAN	22 kDa	4	-0.536013	0.689674	23428340	33970150
516	sp|Q53GQ0|DHB12_HUMAN Very-long-chain 3-oxoacyl-CoA reductase OS=Homo sapiens OX=9606 GN=HSD17B12 PE=1 SV=2	sp|Q53GQ0|DHB12_HUMAN	34 kDa	8	-0.364606	0.776681	102007900	131338200
517	sp|P49902|5NTC_HUMAN Cytosolic purine 5'-nucleotidase OS=Homo sapiens OX=9606 GN=NT5C2 PE=1 SV=1	sp|P49902|5NTC_HUMAN	65 kDa	10	-0.287606	0.819261	49994600	61024050
518	sp|Q9NRL3|STRN4_HUMAN Striatin-4 OS=Homo sapiens OX=9606 GN=STRN4 PE=1 SV=2	sp|Q9NRL3|STRN4_HUMAN	81 kDa	3	0.277427	1.21203	5082000	4192962
519	sp|Q04637|IF4G1_HUMAN Eukaryotic translation initiation factor 4 gamma 1 OS=Homo sapiens OX=9606 GN=EIF4G1 PE=1 SV=4	sp|Q04637|IF4G1_HUMAN	175 kDa	30	0.281847	1.21575	275141500	226314100
520	sp|Q96S66|CLCC1_HUMAN Chloride channel CLIC-like protein 1 OS=Homo sapiens OX=9606 GN=CLCC1 PE=1 SV=1	sp|Q96S66|CLCC1_HUMAN	62 kDa	3	0.854828	1.80854	18769870	10378450
521	sp|O95359|TACC2_HUMAN Transforming acidic coiled-coil-containing protein 2 OS=Homo sapiens OX=9606 GN=TACC2 PE=1 SV=3	sp|O95359|TACC2_HUMAN	309 kDa	4	0.952226	1.93486	17582840	9087414
522	sp|O60218|AK1BA_HUMAN Aldo-keto reductase family 1 member B10 OS=Homo sapiens OX=9606 GN=AKR1B10 PE=1 SV=2	sp|O60218|AK1BA_HUMAN	36 kDa	4	4.67186	25.49	19094160	749084
523	sp|P00966|ASSY_HUMAN Argininosuccinate synthase OS=Homo sapiens OX=9606 GN=ASS1 PE=1 SV=2	sp|P00966|ASSY_HUMAN	47 kDa	4	-1.81389	0.284422	8977108	31562590
524	sp|Q8TBX8|PI42C_HUMAN Phosphatidylinositol 5-phosphate 4-kinase type-2 gamma OS=Homo sapiens OX=9606 GN=PIP4K2C PE=1 SV=3	sp|Q8TBX8|PI42C_HUMAN	47 kDa	7	0.458501	1.37411	56639260	41218780
525	sp|Q9H2M9|RBGPR_HUMAN Rab3 GTPase-activating protein non-catalytic subunit OS=Homo sapiens OX=9606 GN=RAB3GAP2 PE=1 SV=1	sp|Q9H2M9|RBGPR_HUMAN	156 kDa	9	0.501566	1.41575	12981930	9169650
526	sp|Q9Y2M0|FAN1_HUMAN Fanconi-associated nuclease 1 OS=Homo sapiens OX=9606 GN=FAN1 PE=1 SV=4	sp|Q9Y2M0|FAN1_HUMAN	114 kDa	2	1.33288	2.51904	20331410	8071084
527	sp|Q09666|AHNK_HUMAN Neuroblast differentiation-associated protein AHNAK OS=Homo sapiens OX=9606 GN=AHNAK PE=1 SV=2	sp|Q09666|AHNK_HUMAN	629 kDa	53	-1.24172	0.422868	193337400	457205500
528	sp|Q9BUF5|TBB6_HUMAN Tubulin beta-6 chain OS=Homo sapiens OX=9606 GN=TUBB6 PE=1 SV=1	sp|Q9BUF5|TBB6_HUMAN	50 kDa	20	-0.599068	0.66018	22820120	34566490
529	sp|Q8NBJ5|GT251_HUMAN Procollagen galactosyltransferase 1 OS=Homo sapiens OX=9606 GN=COLGALT1 PE=1 SV=1	sp|Q8NBJ5|GT251_HUMAN	72 kDa	10	-0.540949	0.687319	34237350	49812910
530	sp|P24752|THIL_HUMAN Acetyl-CoA acetyltransferase, mitochondrial OS=Homo sapiens OX=9606 GN=ACAT1 PE=1 SV=1	sp|P24752|THIL_HUMAN	45 kDa	14	-0.257707	0.836416	239712200	286594400
531	sp|Q13409|DC1I2_HUMAN Cytoplasmic dynein 1 intermediate chain 2 OS=Homo sapiens OX=9606 GN=DYNC1I2 PE=1 SV=3	sp|Q13409|DC1I2_HUMAN	71 kDa	8	0.674268	1.59579	93096340	58338850
532	sp|P35241|RADI_HUMAN Radixin OS=Homo sapiens OX=9606 GN=RDX PE=1 SV=1	sp|P35241|RADI_HUMAN	69 kDa	27	0.79933	1.74029	128700200	73953210
533	sp|Q9BW27|NUP85_HUMAN Nuclear pore complex protein Nup85 OS=Homo sapiens OX=9606 GN=NUP85 PE=1 SV=1	sp|Q9BW27|NUP85_HUMAN	75 kDa	8	1.08755	2.12513	28246920	13291830
534	sp|O60869|EDF1_HUMAN Endothelial differentiation-related factor 1 OS=Homo sapiens OX=9606 GN=EDF1 PE=1 SV=1	sp|O60869|EDF1_HUMAN	16 kDa	2	1.40243	2.64347	23396720	8850768
535	sp|Q15642|CIP4_HUMAN Cdc42-interacting protein 4 OS=Homo sapiens OX=9606 GN=TRIP10 PE=1 SV=3	sp|Q15642|CIP4_HUMAN	68 kDa	4	1.80648	3.49789	11863350	3391577
536	sp|P08195|4F2_HUMAN 4F2 cell-surface antigen heavy chain OS=Homo sapiens OX=9606 GN=SLC3A2 PE=1 SV=3	sp|P08195|4F2_HUMAN	68 kDa	11	-0.892335	0.538742	131426500	243950900
537	sp|Q8IZH2|XRN1_HUMAN 5'-3' exoribonuclease 1 OS=Homo sapiens OX=9606 GN=XRN1 PE=1 SV=1	sp|Q8IZH2|XRN1_HUMAN	194 kDa	4	-0.829674	0.562656	1465454	2604528
538	sp|P07947|YES_HUMAN Tyrosine-protein kinase Yes OS=Homo sapiens OX=9606 GN=YES1 PE=1 SV=3	sp|P07947|YES_HUMAN	61 kDa	7	-0.660917	0.632476	3141366	4966775
539	sp|P52735|VAV2_HUMAN Guanine nucleotide exchange factor VAV2 OS=Homo sapiens OX=9606 GN=VAV2 PE=1 SV=2	sp|P52735|VAV2_HUMAN	101 kDa	9	-0.591859	0.663487	24431490	36822840
540	sp|Q5TH69|BIG3_HUMAN Brefeldin A-inhibited guanine nucleotide-exchange protein 3 OS=Homo sapiens OX=9606 GN=ARFGEF3 PE=1 SV=3	sp|Q5TH69|BIG3_HUMAN	241 kDa	2	-0.468522	0.722704	1913691	2647958
541	sp|Q13564|ULA1_HUMAN NEDD8-activating enzyme E1 regulatory subunit OS=Homo sapiens OX=9606 GN=NAE1 PE=1 SV=1	sp|Q13564|ULA1_HUMAN	60 kDa	7	-0.372099	0.772658	82609930	106916600
542	sp|Q8NHV4|NEDD1_HUMAN Protein NEDD1 OS=Homo sapiens OX=9606 GN=NEDD1 PE=1 SV=1	sp|Q8NHV4|NEDD1_HUMAN	72 kDa	3	-0.355837	0.781416	2134378	2731423
543	sp|O95295|SNAPN_HUMAN SNARE-associated protein Snapin OS=Homo sapiens OX=9606 GN=SNAPIN PE=1 SV=1	sp|O95295|SNAPN_HUMAN	15 kDa	2	-0.355051	0.781842	4161595	5322810
544	sp|Q5VT66|MARC1_HUMAN Mitochondrial amidoxime-reducing component 1 OS=Homo sapiens OX=9606 GN=MTARC1 PE=1 SV=1	sp|Q5VT66|MARC1_HUMAN	38 kDa	3	0.241137	1.18192	7541043	6380313
545	sp|P56192|SYMC_HUMAN Methionine--tRNA ligase, cytoplasmic OS=Homo sapiens OX=9606 GN=MARS1 PE=1 SV=2	sp|P56192|SYMC_HUMAN	101 kDa	20	0.452425	1.36834	349405900	255350600
546	sp|Q8WYP5|ELYS_HUMAN Protein ELYS OS=Homo sapiens OX=9606 GN=AHCTF1 PE=1 SV=3	sp|Q8WYP5|ELYS_HUMAN	253 kDa	6	-1.62359	0.324527	2877345	8866281
547	sp|Q9NRX2|RM17_HUMAN 39S ribosomal protein L17, mitochondrial OS=Homo sapiens OX=9606 GN=MRPL17 PE=1 SV=1	sp|Q9NRX2|RM17_HUMAN	20 kDa	6	-0.785831	0.580018	6751423	11640030
548	sp|O60610|DIAP1_HUMAN Protein diaphanous homolog 1 OS=Homo sapiens OX=9606 GN=DIAPH1 PE=1 SV=2	sp|O60610|DIAP1_HUMAN	141 kDa	10	-0.301697	0.811298	37020100	45630730
549	sp|Q5TFE4|NT5D1_HUMAN 5'-nucleotidase domain-containing protein 1 OS=Homo sapiens OX=9606 GN=NT5DC1 PE=1 SV=1	sp|Q5TFE4|NT5D1_HUMAN	52 kDa	7	0.359556	1.28303	12943090	10087900
550	sp|Q9H9B1|EHMT1_HUMAN Histone-lysine N-methyltransferase EHMT1 OS=Homo sapiens OX=9606 GN=EHMT1 PE=1 SV=4	sp|Q9H9B1|EHMT1_HUMAN	141 kDa	2	1.0918	2.1314	7303197	3426473
551	sp|P34949|MPI_HUMAN Mannose-6-phosphate isomerase OS=Homo sapiens OX=9606 GN=MPI PE=1 SV=2	sp|P34949|MPI_HUMAN	47 kDa	2	-1.35748	0.390263	1590733	4076055
552	sp|P28331|NDUS1_HUMAN NADH-ubiquinone oxidoreductase 75 kDa subunit, mitochondrial OS=Homo sapiens OX=9606 GN=NDUFS1 PE=1 SV=3	sp|P28331|NDUS1_HUMAN	79 kDa	16	-0.650212	0.637187	133327500	209244000
553	sp|Q14999|CUL7_HUMAN Cullin-7 OS=Homo sapiens OX=9606 GN=CUL7 PE=1 SV=2	sp|Q14999|CUL7_HUMAN	191 kDa	6	-0.586368	0.666017	10061170	15106470
554	sp|Q9HCC0|MCCB_HUMAN Methylcrotonoyl-CoA carboxylase beta chain, mitochondrial OS=Homo sapiens OX=9606 GN=MCCC2 PE=1 SV=1	sp|Q9HCC0|MCCB_HUMAN	61 kDa	11	-0.542433	0.686612	61310680	89294510
555	sp|P30084|ECHM_HUMAN Enoyl-CoA hydratase, mitochondrial OS=Homo sapiens OX=9606 GN=ECHS1 PE=1 SV=4	sp|P30084|ECHM_HUMAN	31 kDa	9	-0.380034	0.768419	234961400	305772400
556	sp|Q9BZK7|TBL1R_HUMAN F-box-like/WD repeat-containing protein TBL1XR1 OS=Homo sapiens OX=9606 GN=TBL1XR1 PE=1 SV=1	sp|Q9BZK7|TBL1R_HUMAN	56 kDa	4	-0.313786	0.804528	21422410	26627310
557	sp|O00154|BACH_HUMAN Cytosolic acyl coenzyme A thioester hydrolase OS=Homo sapiens OX=9606 GN=ACOT7 PE=1 SV=3	sp|O00154|BACH_HUMAN	42 kDa	4	-0.30308	0.81052	93117100	114885600
558	sp|Q92973|TNPO1_HUMAN Transportin-1 OS=Homo sapiens OX=9606 GN=TNPO1 PE=1 SV=2	sp|Q92973|TNPO1_HUMAN	102 kDa	13	0.358487	1.28208	49413950	38541990
559	sp|O75822|EIF3J_HUMAN Eukaryotic translation initiation factor 3 subunit J OS=Homo sapiens OX=9606 GN=EIF3J PE=1 SV=2	sp|O75822|EIF3J_HUMAN	29 kDa	5	0.564606	1.47898	44144540	29847890
560	sp|A0MZ66|SHOT1_HUMAN Shootin-1 OS=Homo sapiens OX=9606 GN=SHTN1 PE=1 SV=4	sp|A0MZ66|SHOT1_HUMAN	72 kDa	7	0.643216	1.56181	38695190	24775910
561	sp|P26038|MOES_HUMAN Moesin OS=Homo sapiens OX=9606 GN=MSN PE=1 SV=3	sp|P26038|MOES_HUMAN	68 kDa	39	0.779167	1.71614	1025701000	597679400
562	sp|P47813|IF1AX_HUMAN Eukaryotic translation initiation factor 1A, X-chromosomal OS=Homo sapiens OX=9606 GN=EIF1AX PE=1 SV=2	sp|P47813|IF1AX_HUMAN	16 kDa	2	0.936107	1.91336	5813704	3038481
563	sp|Q9NUV9|GIMA4_HUMAN GTPase IMAP family member 4 OS=Homo sapiens OX=9606 GN=GIMAP4 PE=1 SV=1	sp|Q9NUV9|GIMA4_HUMAN	38 kDa	2	1.00415	2.00576	14057500	7008559
564	sp|P08237|PFKAM_HUMAN ATP-dependent 6-phosphofructokinase, muscle type OS=Homo sapiens OX=9606 GN=PFKM PE=1 SV=2	sp|P08237|PFKAM_HUMAN	85 kDa	13	1.06062	2.08583	52887430	25355590
565	sp|Q01970|PLCB3_HUMAN 1-phosphatidylinositol 4,5-bisphosphate phosphodiesterase beta-3 OS=Homo sapiens OX=9606 GN=PLCB3 PE=1 SV=2	sp|Q01970|PLCB3_HUMAN	139 kDa	6	1.96264	3.89776	24034660	6166281
566	sp|Q9BVJ6|UT14A_HUMAN U3 small nucleolar RNA-associated protein 14 homolog A OS=Homo sapiens OX=9606 GN=UTP14A PE=1 SV=1	sp|Q9BVJ6|UT14A_HUMAN	88 kDa	3	-0.906985	0.533298	3709977	6956664
567	sp|P29992|GNA11_HUMAN Guanine nucleotide-binding protein subunit alpha-11 OS=Homo sapiens OX=9606 GN=GNA11 PE=1 SV=2	sp|P29992|GNA11_HUMAN	42 kDa	4	-0.709002	0.611743	3368468	5506344
568	sp|Q8N7H5|PAF1_HUMAN RNA polymerase II-associated factor 1 homolog OS=Homo sapiens OX=9606 GN=PAF1 PE=1 SV=2	sp|Q8N7H5|PAF1_HUMAN	60 kDa	2	-0.625124	0.648364	5354862	8259034
569	sp|O15144|ARPC2_HUMAN Actin-related protein 2/3 complex subunit 2 OS=Homo sapiens OX=9606 GN=ARPC2 PE=1 SV=1	sp|O15144|ARPC2_HUMAN	34 kDa	11	-0.411211	0.751992	178041700	236760100
570	sp|Q9BZE1|RM37_HUMAN 39S ribosomal protein L37, mitochondrial OS=Homo sapiens OX=9606 GN=MRPL37 PE=1 SV=2	sp|Q9BZE1|RM37_HUMAN	48 kDa	6	-0.324963	0.798319	23362040	29264040
571	sp|Q14157|UBP2L_HUMAN Ubiquitin-associated protein 2-like OS=Homo sapiens OX=9606 GN=UBAP2L PE=1 SV=2	sp|Q14157|UBP2L_HUMAN	115 kDa	10	0.526316	1.44025	86599090	60127970
572	sp|Q13616|CUL1_HUMAN Cullin-1 OS=Homo sapiens OX=9606 GN=CUL1 PE=1 SV=2	sp|Q13616|CUL1_HUMAN	90 kDa	5	0.623256	1.54035	40033420	25989860
573	sp|P31483|TIA1_HUMAN Nucleolysin TIA-1 isoform p40 OS=Homo sapiens OX=9606 GN=TIA1 PE=1 SV=3	sp|P31483|TIA1_HUMAN	43 kDa	8	0.801295	1.74266	86409140	49584490
574	sp|P38159|RBMX_HUMAN RNA-binding motif protein, X chromosome OS=Homo sapiens OX=9606 GN=RBMX PE=1 SV=3	sp|P38159|RBMX_HUMAN	42 kDa	23	0.843078	1.79387	1051226000	586009000
575	sp|P62820|RAB1A_HUMAN Ras-related protein Rab-1A OS=Homo sapiens OX=9606 GN=RAB1A PE=1 SV=3	sp|P62820|RAB1A_HUMAN	23 kDa	14	2.18165	4.53671	46917440	10341730
576	sp|Q92597|NDRG1_HUMAN Protein NDRG1 OS=Homo sapiens OX=9606 GN=NDRG1 PE=1 SV=1	sp|Q92597|NDRG1_HUMAN	43 kDa	9	-1.48077	0.358298	61788940	172451400
577	sp|P68032|ACTC_HUMAN Actin, alpha cardiac muscle 1 OS=Homo sapiens OX=9606 GN=ACTC1 PE=1 SV=1	sp|P68032|ACTC_HUMAN	42 kDa	32	-0.823621	0.565022	1720062000	3044238000
578	sp|Q6XQN6|PNCB_HUMAN Nicotinate phosphoribosyltransferase OS=Homo sapiens OX=9606 GN=NAPRT PE=1 SV=2	sp|Q6XQN6|PNCB_HUMAN	58 kDa	6	-0.683924	0.62247	20823280	33452670
579	sp|Q9UEW8|STK39_HUMAN STE20/SPS1-related proline-alanine-rich protein kinase OS=Homo sapiens OX=9606 GN=STK39 PE=1 SV=3	sp|Q9UEW8|STK39_HUMAN	59 kDa	5	-0.570272	0.67349	12556000	18643190
580	sp|O60506|HNRPQ_HUMAN Heterogeneous nuclear ribonucleoprotein Q OS=Homo sapiens OX=9606 GN=SYNCRIP PE=1 SV=2	sp|O60506|HNRPQ_HUMAN	70 kDa	20	-0.434509	0.739946	373810000	505185800
581	sp|Q9NYL9|TMOD3_HUMAN Tropomodulin-3 OS=Homo sapiens OX=9606 GN=TMOD3 PE=1 SV=1	sp|Q9NYL9|TMOD3_HUMAN	40 kDa	5	-0.395355	0.760302	57891550	76142830
582	sp|Q02790|FKBP4_HUMAN Peptidyl-prolyl cis-trans isomerase FKBP4 OS=Homo sapiens OX=9606 GN=FKBP4 PE=1 SV=3	sp|Q02790|FKBP4_HUMAN	52 kDa	10	-0.253546	0.838832	66977320	79845910
583	sp|O14653|GOSR2_HUMAN Golgi SNAP receptor complex member 2 OS=Homo sapiens OX=9606 GN=GOSR2 PE=1 SV=2	sp|O14653|GOSR2_HUMAN	25 kDa	2	0.411877	1.33042	5226916	3928785
584	sp|Q05682|CALD1_HUMAN Caldesmon OS=Homo sapiens OX=9606 GN=CALD1 PE=1 SV=3	sp|Q05682|CALD1_HUMAN	93 kDa	9	1.12598	2.1825	49305880	22591440
585	sp|O14744|ANM5_HUMAN Protein arginine N-methyltransferase 5 OS=Homo sapiens OX=9606 GN=PRMT5 PE=1 SV=4	sp|O14744|ANM5_HUMAN	73 kDa	9	-0.213019	0.86273	44011500	51014210
586	sp|Q8TAA9|VANG1_HUMAN Vang-like protein 1 OS=Homo sapiens OX=9606 GN=VANGL1 PE=1 SV=1	sp|Q8TAA9|VANG1_HUMAN	60 kDa	2	0.723371	1.65103	5232060	3168958
587	sp|Q5VYY1|ANR22_HUMAN Ankyrin repeat domain-containing protein 22 OS=Homo sapiens OX=9606 GN=ANKRD22 PE=2 SV=1	sp|Q5VYY1|ANR22_HUMAN	22 kDa	2	-1.00587	0.497969	1433818	2879330
588	sp|Q07021|C1QBP_HUMAN Complement component 1 Q subcomponent-binding protein, mitochondrial OS=Homo sapiens OX=9606 GN=C1QBP PE=1 SV=1	sp|Q07021|C1QBP_HUMAN	31 kDa	2	-0.914616	0.530485	5963225	11241080
589	Group of sp|P0C0S5|H2AZ_HUMAN Histone H2A.Z OS=Homo sapiens OX=9606 GN=H2AZ1 PE=1 SV=2	sp|P0C0S5|H2AZ_HUMAN (+1)		6	-0.647082	0.638571	75737940	118605400
590	sp|P0C0S5|H2AZ_HUMAN Histone H2A.Z OS=Homo sapiens OX=9606 GN=H2AZ1 PE=1 SV=2	sp|P0C0S5|H2AZ_HUMAN	14 kDa	6	-0.647082	0.638571	75737940	118605400
591	sp|Q71UI9|H2AV_HUMAN Histone H2A.V OS=Homo sapiens OX=9606 GN=H2AZ2 PE=1 SV=3	sp|Q71UI9|H2AV_HUMAN	14 kDa	6	-0.647082	0.638571	75737940	118605400
592	sp|P08559|ODPA_HUMAN Pyruvate dehydrogenase E1 component subunit alpha, somatic form, mitochondrial OS=Homo sapiens OX=9606 GN=PDHA1 PE=1 SV=3	sp|P08559|ODPA_HUMAN	43 kDa	12	-0.352435	0.783261	210840300	269182600
593	sp|P22307|NLTP_HUMAN Non-specific lipid-transfer protein OS=Homo sapiens OX=9606 GN=SCP2 PE=1 SV=2	sp|P22307|NLTP_HUMAN	59 kDa	2	-0.237578	0.848168	17023710	20071150
594	sp|P60983|GMFB_HUMAN Glia maturation factor beta OS=Homo sapiens OX=9606 GN=GMFB PE=1 SV=2	sp|P60983|GMFB_HUMAN	17 kDa	2	0.275404	1.21033	30190340	24943830
595	sp|P62979|RS27A_HUMAN Ubiquitin-40S ribosomal protein S27a OS=Homo sapiens OX=9606 GN=RPS27A PE=1 SV=2	sp|P62979|RS27A_HUMAN	18 kDa	10	0.777408	1.71405	3959297000	2309910000
596	sp|Q9H1A4|APC1_HUMAN Anaphase-promoting complex subunit 1 OS=Homo sapiens OX=9606 GN=ANAPC1 PE=1 SV=1	sp|Q9H1A4|APC1_HUMAN	217 kDa	3	-0.66525	0.63058	3597302	5704755
597	sp|O94822|LTN1_HUMAN E3 ubiquitin-protein ligase listerin OS=Homo sapiens OX=9606 GN=LTN1 PE=1 SV=6	sp|O94822|LTN1_HUMAN	201 kDa	3	-0.63678	0.643147	4345713	6756955
598	sp|Q9BQ39|DDX50_HUMAN ATP-dependent RNA helicase DDX50 OS=Homo sapiens OX=9606 GN=DDX50 PE=1 SV=1	sp|Q9BQ39|DDX50_HUMAN	83 kDa	5	-0.49219	0.710945	14110510	19847540
599	sp|O15230|LAMA5_HUMAN Laminin subunit alpha-5 OS=Homo sapiens OX=9606 GN=LAMA5 PE=1 SV=8	sp|O15230|LAMA5_HUMAN	400 kDa	27	-0.48114	0.716411	125219900	174787700
600	sp|O15400|STX7_HUMAN Syntaxin-7 OS=Homo sapiens OX=9606 GN=STX7 PE=1 SV=4	sp|O15400|STX7_HUMAN	30 kDa	6	0.259148	1.19677	133648800	111674400
601	sp|O75718|CRTAP_HUMAN Cartilage-associated protein OS=Homo sapiens OX=9606 GN=CRTAP PE=1 SV=1	sp|O75718|CRTAP_HUMAN	47 kDa	6	0.336427	1.26263	2475266	1960412
602	sp|P54727|RD23B_HUMAN UV excision repair protein RAD23 homolog B OS=Homo sapiens OX=9606 GN=RAD23B PE=1 SV=1	sp|P54727|RD23B_HUMAN	43 kDa	13	0.556915	1.47112	245256100	166713800
603	sp|Q15075|EEA1_HUMAN Early endosome antigen 1 OS=Homo sapiens OX=9606 GN=EEA1 PE=1 SV=2	sp|Q15075|EEA1_HUMAN	162 kDa	15	0.588379	1.50356	43647690	29029630
604	sp|Q6UX06|OLFM4_HUMAN Olfactomedin-4 OS=Homo sapiens OX=9606 GN=OLFM4 PE=1 SV=1	sp|Q6UX06|OLFM4_HUMAN	57 kDa	2	0.999326	1.99907	32017180	16016070
605	sp|Q9Y266|NUDC_HUMAN Nuclear migration protein nudC OS=Homo sapiens OX=9606 GN=NUDC PE=1 SV=1	sp|Q9Y266|NUDC_HUMAN	38 kDa	6	1.13657	2.19857	93080500	42336760
606	sp|Q8N766|EMC1_HUMAN ER membrane protein complex subunit 1 OS=Homo sapiens OX=9606 GN=EMC1 PE=1 SV=1	sp|Q8N766|EMC1_HUMAN	112 kDa	7	-0.56295	0.676917	11786620	17412220
607	sp|O15260|SURF4_HUMAN Surfeit locus protein 4 OS=Homo sapiens OX=9606 GN=SURF4 PE=1 SV=3	sp|O15260|SURF4_HUMAN	30 kDa	4	-0.48905	0.712494	124474800	174702900
608	sp|Q16539|MK14_HUMAN Mitogen-activated protein kinase 14 OS=Homo sapiens OX=9606 GN=MAPK14 PE=1 SV=3	sp|Q16539|MK14_HUMAN	41 kDa	6	-0.324182	0.798751	45157690	56535380
609	sp|P62081|RS7_HUMAN 40S ribosomal protein S7 OS=Homo sapiens OX=9606 GN=RPS7 PE=1 SV=1	sp|P62081|RS7_HUMAN	22 kDa	13	-0.144979	0.904393	1294962000	1431858000
610	sp|P26373|RL13_HUMAN 60S ribosomal protein L13 OS=Homo sapiens OX=9606 GN=RPL13 PE=1 SV=4	sp|P26373|RL13_HUMAN	24 kDa	9	0.331221	1.25808	1243349000	988292400
611	sp|Q96AY3|FKB10_HUMAN Peptidyl-prolyl cis-trans isomerase FKBP10 OS=Homo sapiens OX=9606 GN=FKBP10 PE=1 SV=1	sp|Q96AY3|FKB10_HUMAN	64 kDa	21	0.45679	1.37248	456713800	332764300
612	sp|Q14847|LASP1_HUMAN LIM and SH3 domain protein 1 OS=Homo sapiens OX=9606 GN=LASP1 PE=1 SV=2	sp|Q14847|LASP1_HUMAN	30 kDa	9	0.480018	1.39476	127205400	91202290
613	sp|Q9P2E9|RRBP1_HUMAN Ribosome-binding protein 1 OS=Homo sapiens OX=9606 GN=RRBP1 PE=1 SV=5	sp|Q9P2E9|RRBP1_HUMAN	152 kDa	47	1.04057	2.05705	888033000	431703200
614	sp|O75915|PRAF3_HUMAN PRA1 family protein 3 OS=Homo sapiens OX=9606 GN=ARL6IP5 PE=1 SV=1	sp|O75915|PRAF3_HUMAN	22 kDa	7	-0.72772	0.603857	139695600	231338700
615	sp|P42330|AK1C3_HUMAN Aldo-keto reductase family 1 member C3 OS=Homo sapiens OX=9606 GN=AKR1C3 PE=1 SV=4	sp|P42330|AK1C3_HUMAN	37 kDa	11	-0.603324	0.658236	140940700	214118900
616	sp|P04350|TBB4A_HUMAN Tubulin beta-4A chain OS=Homo sapiens OX=9606 GN=TUBB4A PE=1 SV=2	sp|P04350|TBB4A_HUMAN	50 kDa	31	-0.392634	0.761738	34569870	45382910
617	sp|Q96RS6|NUDC1_HUMAN NudC domain-containing protein 1 OS=Homo sapiens OX=9606 GN=NUDCD1 PE=1 SV=2	sp|Q96RS6|NUDC1_HUMAN	67 kDa	4	0.709219	1.63492	41430580	25341060
618	sp|Q14894|CRYM_HUMAN Ketimine reductase mu-crystallin OS=Homo sapiens OX=9606 GN=CRYM PE=1 SV=1	sp|Q14894|CRYM_HUMAN	34 kDa	5	-1.73444	0.300526	14748150	49074460
619	sp|Q8N465|D2HDH_HUMAN D-2-hydroxyglutarate dehydrogenase, mitochondrial OS=Homo sapiens OX=9606 GN=D2HGDH PE=1 SV=3	sp|Q8N465|D2HDH_HUMAN	56 kDa	2	-1.10567	0.464687	2233462	4806379
620	sp|Q15172|2A5A_HUMAN Serine/threonine-protein phosphatase 2A 56 kDa regulatory subunit alpha isoform OS=Homo sapiens OX=9606 GN=PPP2R5A PE=1 SV=1	sp|Q15172|2A5A_HUMAN	56 kDa	2	-0.447949	0.733084	2231263	3043666
621	sp|Q93009|UBP7_HUMAN Ubiquitin carboxyl-terminal hydrolase 7 OS=Homo sapiens OX=9606 GN=USP7 PE=1 SV=2	sp|Q93009|UBP7_HUMAN	128 kDa	15	-0.199385	0.870922	83046080	95354250
622	sp|P49756|RBM25_HUMAN RNA-binding protein 25 OS=Homo sapiens OX=9606 GN=RBM25 PE=1 SV=3	sp|P49756|RBM25_HUMAN	100 kDa	10	0.293596	1.22569	75234270	61381070
623	sp|Q12979|ABR_HUMAN Active breakpoint cluster region-related protein OS=Homo sapiens OX=9606 GN=ABR PE=1 SV=2	sp|Q12979|ABR_HUMAN	98 kDa	3	1.60189	3.03542	31072850	10236770
624	sp|O60828|PQBP1_HUMAN Polyglutamine-binding protein 1 OS=Homo sapiens OX=9606 GN=PQBP1 PE=1 SV=1	sp|O60828|PQBP1_HUMAN	30 kDa	2	#VALUE!	#VALUE!	606409	Missing Value
625	sp|Q9NXG6|P4HTM_HUMAN Transmembrane prolyl 4-hydroxylase OS=Homo sapiens OX=9606 GN=P4HTM PE=1 SV=2	sp|Q9NXG6|P4HTM_HUMAN	57 kDa	3	-2.02886	0.245049	39053290	159369400
626	sp|P09972|ALDOC_HUMAN Fructose-bisphosphate aldolase C OS=Homo sapiens OX=9606 GN=ALDOC PE=1 SV=2	sp|P09972|ALDOC_HUMAN	39 kDa	9	-1.63515	0.321937	23739790	73740380
627	sp|Q13740|CD166_HUMAN CD166 antigen OS=Homo sapiens OX=9606 GN=ALCAM PE=1 SV=2	sp|Q13740|CD166_HUMAN	65 kDa	10	-0.69889	0.616046	48805520	79223800
628	sp|P15927|RFA2_HUMAN Replication protein A 32 kDa subunit OS=Homo sapiens OX=9606 GN=RPA2 PE=1 SV=1	sp|P15927|RFA2_HUMAN	29 kDa	5	-0.331109	0.794925	52261580	65744030
629	sp|Q15800|MSMO1_HUMAN Methylsterol monooxygenase 1 OS=Homo sapiens OX=9606 GN=MSMO1 PE=1 SV=1	sp|Q15800|MSMO1_HUMAN	35 kDa	3	-0.31679	0.802854	13289110	16552330
630	sp|Q14566|MCM6_HUMAN DNA replication licensing factor MCM6 OS=Homo sapiens OX=9606 GN=MCM6 PE=1 SV=1	sp|Q14566|MCM6_HUMAN	93 kDa	14	0.0810326	1.05777	126219300	119325300
631	sp|O95994|AGR2_HUMAN Anterior gradient protein 2 homolog OS=Homo sapiens OX=9606 GN=AGR2 PE=1 SV=1	sp|O95994|AGR2_HUMAN	20 kDa	9	0.401865	1.32122	862927100	653131400
632	sp|O15078|CE290_HUMAN Centrosomal protein of 290 kDa OS=Homo sapiens OX=9606 GN=CEP290 PE=1 SV=2	sp|O15078|CE290_HUMAN	290 kDa	7	2.15497	4.4536	20854150	4682542
633	sp|Q2PPJ7|RGPA2_HUMAN Ral GTPase-activating protein subunit alpha-2 OS=Homo sapiens OX=9606 GN=RALGAPA2 PE=1 SV=2	sp|Q2PPJ7|RGPA2_HUMAN	211 kDa	7	-0.950385	0.517494	675411	1305156
634	sp|P00533|EGFR_HUMAN Epidermal growth factor receptor OS=Homo sapiens OX=9606 GN=EGFR PE=1 SV=2	sp|P00533|EGFR_HUMAN	134 kDa	14	-0.630452	0.645974	65803750	101867500
635	sp|Q12905|ILF2_HUMAN Interleukin enhancer-binding factor 2 OS=Homo sapiens OX=9606 GN=ILF2 PE=1 SV=2	sp|Q12905|ILF2_HUMAN	43 kDa	15	-0.505692	0.704323	429704700	610096400
636	sp|Q6IN85|P4R3A_HUMAN Serine/threonine-protein phosphatase 4 regulatory subunit 3A OS=Homo sapiens OX=9606 GN=PPP4R3A PE=1 SV=1	sp|Q6IN85|P4R3A_HUMAN	95 kDa	6	-0.317597	0.802405	5020462	6256767
637	sp|P62633|CNBP_HUMAN Cellular nucleic acid-binding protein OS=Homo sapiens OX=9606 GN=CNBP PE=1 SV=1	sp|P62633|CNBP_HUMAN	19 kDa	4	1.1723	2.25371	69484120	30830950
638	sp|P50226|ST1A2_HUMAN Sulfotransferase 1A2 OS=Homo sapiens OX=9606 GN=SULT1A2 PE=1 SV=2	sp|P50226|ST1A2_HUMAN	34 kDa	5	1.28388	2.43492	27339130	11227930
639	sp|Q9P2Y5|UVRAG_HUMAN UV radiation resistance-associated gene protein OS=Homo sapiens OX=9606 GN=UVRAG PE=1 SV=1	sp|Q9P2Y5|UVRAG_HUMAN	78 kDa	2	#VALUE!	#VALUE!	13373000	Missing Value
640	sp|A6NHR9|SMHD1_HUMAN Structural maintenance of chromosomes flexible hinge domain-containing protein 1 OS=Homo sapiens OX=9606 GN=SMCHD1 PE=1 SV=2	sp|A6NHR9|SMHD1_HUMAN	226 kDa	10	-0.523466	0.695698	18479500	26562520
641	sp|O60664|PLIN3_HUMAN Perilipin-3 OS=Homo sapiens OX=9606 GN=PLIN3 PE=1 SV=3	sp|O60664|PLIN3_HUMAN	47 kDa	14	-0.418121	0.748399	157097000	209910800
642	sp|Q9UPQ0|LIMC1_HUMAN LIM and calponin homology domains-containing protein 1 OS=Homo sapiens OX=9606 GN=LIMCH1 PE=1 SV=4	sp|Q9UPQ0|LIMC1_HUMAN	122 kDa	4	0.0990073	1.07104	28495840	26605860
643	sp|Q9C0C2|TB182_HUMAN 182 kDa tankyrase-1-binding protein OS=Homo sapiens OX=9606 GN=TNKS1BP1 PE=1 SV=4	sp|Q9C0C2|TB182_HUMAN	182 kDa	17	0.183454	1.1356	148616700	130870700
644	sp|Q13151|ROA0_HUMAN Heterogeneous nuclear ribonucleoprotein A0 OS=Homo sapiens OX=9606 GN=HNRNPA0 PE=1 SV=1	sp|Q13151|ROA0_HUMAN	31 kDa	11	0.714158	1.64053	383127700	233539600
645	sp|P16930|FAAA_HUMAN Fumarylacetoacetase OS=Homo sapiens OX=9606 GN=FAH PE=1 SV=2	sp|P16930|FAAA_HUMAN	46 kDa	6	0.99822	1.99753	38383590	19215490
646	sp|Q15185|TEBP_HUMAN Prostaglandin E synthase 3 OS=Homo sapiens OX=9606 GN=PTGES3 PE=1 SV=1	sp|Q15185|TEBP_HUMAN	19 kDa	6	1.03538	2.04966	699622700	341336800
647	sp|P06132|DCUP_HUMAN Uroporphyrinogen decarboxylase OS=Homo sapiens OX=9606 GN=UROD PE=1 SV=2	sp|P06132|DCUP_HUMAN	41 kDa	7	-0.714874	0.609258	32222600	52888240
648	sp|O00461|GOLI4_HUMAN Golgi integral membrane protein 4 OS=Homo sapiens OX=9606 GN=GOLIM4 PE=1 SV=1	sp|O00461|GOLI4_HUMAN	82 kDa	3	-0.438219	0.738045	6120179	8292417
649	sp|P39060|COIA1_HUMAN Collagen alpha-1(XVIII) chain OS=Homo sapiens OX=9606 GN=COL18A1 PE=1 SV=5	sp|P39060|COIA1_HUMAN	178 kDa	8	0.792171	1.73168	29881270	17255670
650	sp|Q01130|SRSF2_HUMAN Serine/arginine-rich splicing factor 2 OS=Homo sapiens OX=9606 GN=SRSF2 PE=1 SV=4	sp|Q01130|SRSF2_HUMAN	25 kDa	6	1.07925	2.11293	164439200	77825150
651	sp|Q12955|ANK3_HUMAN Ankyrin-3 OS=Homo sapiens OX=9606 GN=ANK3 PE=1 SV=3	sp|Q12955|ANK3_HUMAN	480 kDa	10	-0.831157	0.562078	5993459	10663030
652	sp|P43304|GPDM_HUMAN Glycerol-3-phosphate dehydrogenase, mitochondrial OS=Homo sapiens OX=9606 GN=GPD2 PE=1 SV=3	sp|P43304|GPDM_HUMAN	81 kDa	15	-0.830086	0.562496	93025130	165379300
653	sp|P07099|HYEP_HUMAN Epoxide hydrolase 1 OS=Homo sapiens OX=9606 GN=EPHX1 PE=1 SV=1	sp|P07099|HYEP_HUMAN	53 kDa	15	-0.449133	0.732483	138128000	188575000
654	sp|Q07866|KLC1_HUMAN Kinesin light chain 1 OS=Homo sapiens OX=9606 GN=KLC1 PE=1 SV=2	sp|Q07866|KLC1_HUMAN	65 kDa	12	0.245835	1.18578	35261080	29736640
655	sp|P11172|UMPS_HUMAN Uridine 5'-monophosphate synthase OS=Homo sapiens OX=9606 GN=UMPS PE=1 SV=1	sp|P11172|UMPS_HUMAN	52 kDa	8	0.325437	1.25304	108157300	86315640
656	sp|Q9NZD2|GLTP_HUMAN Glycolipid transfer protein OS=Homo sapiens OX=9606 GN=GLTP PE=1 SV=3	sp|Q9NZD2|GLTP_HUMAN	24 kDa	2	0.530316	1.44425	17203680	11911880
657	sp|Q96CX2|KCD12_HUMAN BTB/POZ domain-containing protein KCTD12 OS=Homo sapiens OX=9606 GN=KCTD12 PE=1 SV=1	sp|Q96CX2|KCD12_HUMAN	36 kDa	18	0.640745	1.55913	567799800	364176300
658	sp|O43156|TTI1_HUMAN TELO2-interacting protein 1 homolog OS=Homo sapiens OX=9606 GN=TTI1 PE=1 SV=3	sp|O43156|TTI1_HUMAN	122 kDa	5	-2.08334	0.235968	4028829	17073660
659	sp|Q96AZ6|ISG20_HUMAN Interferon-stimulated gene 20 kDa protein OS=Homo sapiens OX=9606 GN=ISG20 PE=1 SV=2	sp|Q96AZ6|ISG20_HUMAN	20 kDa	2	-0.850976	0.55441	6838892	12335450
660	sp|Q9BQ67|GRWD1_HUMAN Glutamate-rich WD repeat-containing protein 1 OS=Homo sapiens OX=9606 GN=GRWD1 PE=1 SV=1	sp|Q9BQ67|GRWD1_HUMAN	49 kDa	3	-0.683446	0.622676	11239520	18050340
661	sp|Q9H9J2|RM44_HUMAN 39S ribosomal protein L44, mitochondrial OS=Homo sapiens OX=9606 GN=MRPL44 PE=1 SV=1	sp|Q9H9J2|RM44_HUMAN	38 kDa	6	-0.637634	0.642766	15485860	24092520
662	sp|Q6NVY1|HIBCH_HUMAN 3-hydroxyisobutyryl-CoA hydrolase, mitochondrial OS=Homo sapiens OX=9606 GN=HIBCH PE=1 SV=2	sp|Q6NVY1|HIBCH_HUMAN	43 kDa	7	-0.457864	0.728063	106826500	146726900
663	sp|P46940|IQGA1_HUMAN Ras GTPase-activating-like protein IQGAP1 OS=Homo sapiens OX=9606 GN=IQGAP1 PE=1 SV=1	sp|P46940|IQGA1_HUMAN	189 kDa	68	-0.388642	0.763848	1169101000	1530541000
664	sp|P10515|ODP2_HUMAN Dihydrolipoyllysine-residue acetyltransferase component of pyruvate dehydrogenase complex, mitochondrial OS=Homo sapiens OX=9606 GN=DLAT PE=1 SV=3	sp|P10515|ODP2_HUMAN	69 kDa	8	-0.128181	0.914984	148818900	162646400
665	sp|Q676U5|A16L1_HUMAN Autophagy-related protein 16-1 OS=Homo sapiens OX=9606 GN=ATG16L1 PE=1 SV=2	sp|Q676U5|A16L1_HUMAN	68 kDa	2	0.285759	1.21905	1670067	1369973
666	sp|P14625|ENPL_HUMAN Endoplasmin OS=Homo sapiens OX=9606 GN=HSP90B1 PE=1 SV=1	sp|P14625|ENPL_HUMAN	92 kDa	53	0.407068	1.32599	6830727000	5151425000
667	sp|P04181|OAT_HUMAN Ornithine aminotransferase, mitochondrial OS=Homo sapiens OX=9606 GN=OAT PE=1 SV=1	sp|P04181|OAT_HUMAN	49 kDa	12	-0.382956	0.766865	39320050	51273760
668	sp|P35573|GDE_HUMAN Glycogen debranching enzyme OS=Homo sapiens OX=9606 GN=AGL PE=1 SV=3	sp|P35573|GDE_HUMAN	175 kDa	21	-0.619847	0.65074	58358640	89680440
669	sp|P50991|TCPD_HUMAN T-complex protein 1 subunit delta OS=Homo sapiens OX=9606 GN=CCT4 PE=1 SV=4	sp|P50991|TCPD_HUMAN	58 kDa	23	0.232492	1.17486	1304752000	1110557000
670	sp|O60701|UGDH_HUMAN UDP-glucose 6-dehydrogenase OS=Homo sapiens OX=9606 GN=UGDH PE=1 SV=1	sp|O60701|UGDH_HUMAN	55 kDa	26	0.29855	1.22991	847628400	689180700
671	sp|P78362|SRPK2_HUMAN SRSF protein kinase 2 OS=Homo sapiens OX=9606 GN=SRPK2 PE=1 SV=3	sp|P78362|SRPK2_HUMAN	78 kDa	2	0.44553	1.36181	13193770	9688374
672	sp|P62910|RL32_HUMAN 60S ribosomal protein L32 OS=Homo sapiens OX=9606 GN=RPL32 PE=1 SV=2	sp|P62910|RL32_HUMAN	16 kDa	6	0.76245	1.69637	75514240	44515220
673	sp|P23588|IF4B_HUMAN Eukaryotic translation initiation factor 4B OS=Homo sapiens OX=9606 GN=EIF4B PE=1 SV=2	sp|P23588|IF4B_HUMAN	69 kDa	5	1.8347	3.56698	160992000	45133950
674	sp|P60903|S10AA_HUMAN Protein S100-A10 OS=Homo sapiens OX=9606 GN=S100A10 PE=1 SV=2	sp|P60903|S10AA_HUMAN	11 kDa	3	-1.42173	0.373265	5537130	14834330
675	sp|Q9BTT6|LRRC1_HUMAN Leucine-rich repeat-containing protein 1 OS=Homo sapiens OX=9606 GN=LRRC1 PE=1 SV=1	sp|Q9BTT6|LRRC1_HUMAN	59 kDa	6	-0.897182	0.536934	7805792	14537700
676	sp|Q9HAB8|PPCS_HUMAN Phosphopantothenate--cysteine ligase OS=Homo sapiens OX=9606 GN=PPCS PE=1 SV=2	sp|Q9HAB8|PPCS_HUMAN	34 kDa	4	-0.865751	0.548761	23475890	42779820
677	sp|P17612|KAPCA_HUMAN cAMP-dependent protein kinase catalytic subunit alpha OS=Homo sapiens OX=9606 GN=PRKACA PE=1 SV=2	sp|P17612|KAPCA_HUMAN	41 kDa	5	-0.441927	0.736151	5759257	7823475
678	sp|Q15758|AAAT_HUMAN Neutral amino acid transporter B(0) OS=Homo sapiens OX=9606 GN=SLC1A5 PE=1 SV=2	sp|Q15758|AAAT_HUMAN	57 kDa	5	-0.286311	0.819996	6160238	7512523
679	sp|P61006|RAB8A_HUMAN Ras-related protein Rab-8A OS=Homo sapiens OX=9606 GN=RAB8A PE=1 SV=1	sp|P61006|RAB8A_HUMAN	24 kDa	10	0.0569216	1.04024	34197940	32874930
680	sp|Q7KZF4|SND1_HUMAN Staphylococcal nuclease domain-containing protein 1 OS=Homo sapiens OX=9606 GN=SND1 PE=1 SV=1	sp|Q7KZF4|SND1_HUMAN	102 kDa	29	0.198839	1.14777	890622500	775956300
681	sp|Q9Y2B0|CNPY2_HUMAN Protein canopy homolog 2 OS=Homo sapiens OX=9606 GN=CNPY2 PE=1 SV=1	sp|Q9Y2B0|CNPY2_HUMAN	21 kDa	8	0.220502	1.16514	140634600	120702000
682	sp|Q8WWI1|LMO7_HUMAN LIM domain only protein 7 OS=Homo sapiens OX=9606 GN=LMO7 PE=1 SV=3	sp|Q8WWI1|LMO7_HUMAN	193 kDa	17	0.449894	1.36594	161578900	118291400
683	sp|P55087|AQP4_HUMAN Aquaporin-4 OS=Homo sapiens OX=9606 GN=AQP4 PE=1 SV=2	sp|P55087|AQP4_HUMAN	35 kDa	3	0.835885	1.78495	4941970	2768685
684	sp|Q5T0N5|FBP1L_HUMAN Formin-binding protein 1-like OS=Homo sapiens OX=9606 GN=FNBP1L PE=1 SV=3	sp|Q5T0N5|FBP1L_HUMAN	70 kDa	5	0.867043	1.82392	17348340	9511564
685	sp|P31937|3HIDH_HUMAN 3-hydroxyisobutyrate dehydrogenase, mitochondrial OS=Homo sapiens OX=9606 GN=HIBADH PE=1 SV=2	sp|P31937|3HIDH_HUMAN	35 kDa	4	-1.13888	0.454112	9343950	20576330
686	sp|Q6VY07|PACS1_HUMAN Phosphofurin acidic cluster sorting protein 1 OS=Homo sapiens OX=9606 GN=PACS1 PE=1 SV=2	sp|Q6VY07|PACS1_HUMAN	105 kDa	2	-1.01115	0.49615	2793630	5630617
687	sp|Q92785|REQU_HUMAN Zinc finger protein ubi-d4 OS=Homo sapiens OX=9606 GN=DPF2 PE=1 SV=2	sp|Q92785|REQU_HUMAN	44 kDa	5	-0.309907	0.806694	17883550	22168950
688	sp|Q93052|LPP_HUMAN Lipoma-preferred partner OS=Homo sapiens OX=9606 GN=LPP PE=1 SV=1	sp|Q93052|LPP_HUMAN	66 kDa	8	0.312807	1.24212	60599670	48787200
689	sp|P54619|AAKG1_HUMAN 5'-AMP-activated protein kinase subunit gamma-1 OS=Homo sapiens OX=9606 GN=PRKAG1 PE=1 SV=1	sp|P54619|AAKG1_HUMAN	38 kDa	9	0.453281	1.36915	40449540	29543530
690	sp|P51991|ROA3_HUMAN Heterogeneous nuclear ribonucleoprotein A3 OS=Homo sapiens OX=9606 GN=HNRNPA3 PE=1 SV=2	sp|P51991|ROA3_HUMAN	40 kDa	21	0.46306	1.37846	263500900	191155700
691	sp|O95232|LC7L3_HUMAN Luc7-like protein 3 OS=Homo sapiens OX=9606 GN=LUC7L3 PE=1 SV=2	sp|O95232|LC7L3_HUMAN	51 kDa	3	0.473494	1.38847	14218620	10240510
692	sp|P42285|MTREX_HUMAN Exosome RNA helicase MTR4 OS=Homo sapiens OX=9606 GN=MTREX PE=1 SV=3	sp|P42285|MTREX_HUMAN	118 kDa	10	0.702275	1.62707	140184500	86157710
693	sp|P12955|PEPD_HUMAN Xaa-Pro dipeptidase OS=Homo sapiens OX=9606 GN=PEPD PE=1 SV=3	sp|P12955|PEPD_HUMAN	55 kDa	8	0.815545	1.75996	61262840	34809170
694	sp|O95319|CELF2_HUMAN CUGBP Elav-like family member 2 OS=Homo sapiens OX=9606 GN=CELF2 PE=1 SV=1	sp|O95319|CELF2_HUMAN	54 kDa	4	-0.730726	0.602601	9970782	16546250
695	sp|P30044|PRDX5_HUMAN Peroxiredoxin-5, mitochondrial OS=Homo sapiens OX=9606 GN=PRDX5 PE=1 SV=4	sp|P30044|PRDX5_HUMAN	22 kDa	11	-0.611589	0.654475	675973000	1032847000
696	sp|Q92882|OSTF1_HUMAN Osteoclast-stimulating factor 1 OS=Homo sapiens OX=9606 GN=OSTF1 PE=1 SV=2	sp|Q92882|OSTF1_HUMAN	24 kDa	4	-0.27784	0.824825	27210030	32988860
697	sp|Q9Y3E0|GOT1B_HUMAN Vesicle transport protein GOT1B OS=Homo sapiens OX=9606 GN=GOLT1B PE=1 SV=1	sp|Q9Y3E0|GOT1B_HUMAN	15 kDa	2	0.380803	1.30207	20620340	15836630
698	sp|Q9NRV9|HEBP1_HUMAN Heme-binding protein 1 OS=Homo sapiens OX=9606 GN=HEBP1 PE=1 SV=1	sp|Q9NRV9|HEBP1_HUMAN	21 kDa	7	0.875098	1.83413	144610000	78843810
699	sp|P55854|SUMO3_HUMAN Small ubiquitin-related modifier 3 OS=Homo sapiens OX=9606 GN=SUMO3 PE=1 SV=2	sp|P55854|SUMO3_HUMAN	12 kDa	3	#VALUE!	#VALUE!	906124	Missing Value
700	sp|P07203|GPX1_HUMAN Glutathione peroxidase 1 OS=Homo sapiens OX=9606 GN=GPX1 PE=1 SV=4	sp|P07203|GPX1_HUMAN	22 kDa	7	-0.487735	0.713144	150522300	211068700
701	sp|Q9Y3L5|RAP2C_HUMAN Ras-related protein Rap-2c OS=Homo sapiens OX=9606 GN=RAP2C PE=1 SV=1	sp|Q9Y3L5|RAP2C_HUMAN	21 kDa	3	-0.431647	0.741415	10504170	14167740
702	sp|O94973|AP2A2_HUMAN AP-2 complex subunit alpha-2 OS=Homo sapiens OX=9606 GN=AP2A2 PE=1 SV=2	sp|O94973|AP2A2_HUMAN	104 kDa	16	-0.361954	0.77811	34762350	44675380
703	sp|Q14839|CHD4_HUMAN Chromodomain-helicase-DNA-binding protein 4 OS=Homo sapiens OX=9606 GN=CHD4 PE=1 SV=2	sp|Q14839|CHD4_HUMAN	218 kDa	27	-0.350765	0.784168	113772700	145087100
704	sp|P62879|GBB2_HUMAN Guanine nucleotide-binding protein G(I)/G(S)/G(T) subunit beta-2 OS=Homo sapiens OX=9606 GN=GNB2 PE=1 SV=3	sp|P62879|GBB2_HUMAN	37 kDa	8	-0.326951	0.797219	19813110	24852770
705	sp|Q9HBW0|LPAR2_HUMAN Lysophosphatidic acid receptor 2 OS=Homo sapiens OX=9606 GN=LPAR2 PE=1 SV=2	sp|Q9HBW0|LPAR2_HUMAN	39 kDa	3	-0.283757	0.821449	2019336	2458260
706	sp|O00232|PSD12_HUMAN 26S proteasome non-ATPase regulatory subunit 12 OS=Homo sapiens OX=9606 GN=PSMD12 PE=1 SV=3	sp|O00232|PSD12_HUMAN	53 kDa	9	-0.235095	0.849629	83612320	98410410
707	sp|Q15291|RBBP5_HUMAN Retinoblastoma-binding protein 5 OS=Homo sapiens OX=9606 GN=RBBP5 PE=1 SV=2	sp|Q15291|RBBP5_HUMAN	59 kDa	6	-0.155123	0.898056	11539100	12848980
708	sp|O95861|BPNT1_HUMAN 3'(2'),5'-bisphosphate nucleotidase 1 OS=Homo sapiens OX=9606 GN=BPNT1 PE=1 SV=1	sp|O95861|BPNT1_HUMAN	33 kDa	8	0.319384	1.2478	32634400	26153600
709	sp|Q9P0T7|TMEM9_HUMAN Transmembrane protein 9 OS=Homo sapiens OX=9606 GN=TMEM9 PE=1 SV=1	sp|Q9P0T7|TMEM9_HUMAN	21 kDa	2	2.47306	5.5522	26087610	4698610
710	sp|Q7Z2Z2|EFL1_HUMAN Elongation factor-like GTPase 1 OS=Homo sapiens OX=9606 GN=EFL1 PE=1 SV=2	sp|Q7Z2Z2|EFL1_HUMAN	125 kDa	5	-0.942124	0.520466	4398087	8450284
711	sp|Q9Y6Y8|S23IP_HUMAN SEC23-interacting protein OS=Homo sapiens OX=9606 GN=SEC23IP PE=1 SV=1	sp|Q9Y6Y8|S23IP_HUMAN	111 kDa	12	-0.622919	0.649356	33200880	51128940
712	sp|P28072|PSB6_HUMAN Proteasome subunit beta type-6 OS=Homo sapiens OX=9606 GN=PSMB6 PE=1 SV=4	sp|P28072|PSB6_HUMAN	25 kDa	3	0.446282	1.36252	163393200	119919500
713	sp|Q9UN86|G3BP2_HUMAN Ras GTPase-activating protein-binding protein 2 OS=Homo sapiens OX=9606 GN=G3BP2 PE=1 SV=2	sp|Q9UN86|G3BP2_HUMAN	54 kDa	7	0.485303	1.39988	26380140	18844580
714	sp|P46777|RL5_HUMAN 60S ribosomal protein L5 OS=Homo sapiens OX=9606 GN=RPL5 PE=1 SV=3	sp|P46777|RL5_HUMAN	34 kDa	16	0.608105	1.52426	451454000	296180000
715	sp|Q12792|TWF1_HUMAN Twinfilin-1 OS=Homo sapiens OX=9606 GN=TWF1 PE=1 SV=3	sp|Q12792|TWF1_HUMAN	40 kDa	6	0.827887	1.77508	13427330	7564336
716	sp|O00515|LAD1_HUMAN Ladinin-1 OS=Homo sapiens OX=9606 GN=LAD1 PE=1 SV=2	sp|O00515|LAD1_HUMAN	57 kDa	2	2.0335	4.09397	4456828	1088633
717	sp|P15924|DESP_HUMAN Desmoplakin OS=Homo sapiens OX=9606 GN=DSP PE=1 SV=3	sp|P15924|DESP_HUMAN	332 kDa	77	-0.518101	0.69829	811752900	1162486000
718	sp|Q8N163|CCAR2_HUMAN Cell cycle and apoptosis regulator protein 2 OS=Homo sapiens OX=9606 GN=CCAR2 PE=1 SV=2	sp|Q8N163|CCAR2_HUMAN	103 kDa	18	-0.20679	0.866463	445290600	513917800
719	sp|O75976|CBPD_HUMAN Carboxypeptidase D OS=Homo sapiens OX=9606 GN=CPD PE=1 SV=2	sp|O75976|CBPD_HUMAN	153 kDa	12	0.966618	1.95425	81046600	41471900
720	sp|Q8N8N7|PTGR2_HUMAN Prostaglandin reductase 2 OS=Homo sapiens OX=9606 GN=PTGR2 PE=1 SV=1	sp|Q8N8N7|PTGR2_HUMAN	38 kDa	2	-1.2875	0.409662	3441078	8399805
721	sp|Q8IYB8|SUV3_HUMAN ATP-dependent RNA helicase SUPV3L1, mitochondrial OS=Homo sapiens OX=9606 GN=SUPV3L1 PE=1 SV=1	sp|Q8IYB8|SUV3_HUMAN	88 kDa	5	-0.664981	0.630697	6674402	10582580
722	sp|Q08AM6|VAC14_HUMAN Protein VAC14 homolog OS=Homo sapiens OX=9606 GN=VAC14 PE=1 SV=1	sp|Q08AM6|VAC14_HUMAN	88 kDa	5	-0.592205	0.663328	6791242	10238130
723	sp|O95425|SVIL_HUMAN Supervillin OS=Homo sapiens OX=9606 GN=SVIL PE=1 SV=2	sp|O95425|SVIL_HUMAN	248 kDa	10	-0.585648	0.66635	14342310	21523690
724	sp|Q9H6R4|NOL6_HUMAN Nucleolar protein 6 OS=Homo sapiens OX=9606 GN=NOL6 PE=1 SV=2	sp|Q9H6R4|NOL6_HUMAN	128 kDa	7	-0.564226	0.676318	18394720	27198330
725	sp|Q9BSJ2|GCP2_HUMAN Gamma-tubulin complex component 2 OS=Homo sapiens OX=9606 GN=TUBGCP2 PE=1 SV=2	sp|Q9BSJ2|GCP2_HUMAN	103 kDa	5	-0.483012	0.715483	9745409	13620750
726	sp|Q5JPH6|SYEM_HUMAN Probable glutamate--tRNA ligase, mitochondrial OS=Homo sapiens OX=9606 GN=EARS2 PE=1 SV=2	sp|Q5JPH6|SYEM_HUMAN	59 kDa	5	-0.479416	0.717268	13653900	19035980
727	sp|Q9NQG5|RPR1B_HUMAN Regulation of nuclear pre-mRNA domain-containing protein 1B OS=Homo sapiens OX=9606 GN=RPRD1B PE=1 SV=1	sp|Q9NQG5|RPR1B_HUMAN	37 kDa	7	-0.452507	0.730772	49090890	67176750
728	sp|O00754|MA2B1_HUMAN Lysosomal alpha-mannosidase OS=Homo sapiens OX=9606 GN=MAN2B1 PE=1 SV=3	sp|O00754|MA2B1_HUMAN	114 kDa	15	-0.452393	0.73083	80582980	110262300
729	sp|P50148|GNAQ_HUMAN Guanine nucleotide-binding protein G(q) subunit alpha OS=Homo sapiens OX=9606 GN=GNAQ PE=1 SV=4	sp|P50148|GNAQ_HUMAN	42 kDa	5	-0.371172	0.773154	6170677	7981173
730	sp|Q9NR19|ACSA_HUMAN Acetyl-coenzyme A synthetase, cytoplasmic OS=Homo sapiens OX=9606 GN=ACSS2 PE=1 SV=1	sp|Q9NR19|ACSA_HUMAN	79 kDa	5	0.840571	1.79076	11519100	6432526
731	sp|Q9NZU5|LMCD1_HUMAN LIM and cysteine-rich domains protein 1 OS=Homo sapiens OX=9606 GN=LMCD1 PE=1 SV=1	sp|Q9NZU5|LMCD1_HUMAN	41 kDa	2	2.77326	6.8365	1890223	276490
732	sp|P33908|MA1A1_HUMAN Mannosyl-oligosaccharide 1,2-alpha-mannosidase IA OS=Homo sapiens OX=9606 GN=MAN1A1 PE=1 SV=3	sp|P33908|MA1A1_HUMAN	73 kDa	2	-0.763247	0.589169	4803361	8152774
733	sp|O95479|G6PE_HUMAN GDH/6PGL endoplasmic bifunctional protein OS=Homo sapiens OX=9606 GN=H6PD PE=1 SV=2	sp|O95479|G6PE_HUMAN	89 kDa	7	-0.65854	0.633519	24248800	38276350
734	sp|P35222|CTNB1_HUMAN Catenin beta-1 OS=Homo sapiens OX=9606 GN=CTNNB1 PE=1 SV=1	sp|P35222|CTNB1_HUMAN	85 kDa	24	-0.38887	0.763727	365404300	478448600
735	sp|Q8N1G4|LRC47_HUMAN Leucine-rich repeat-containing protein 47 OS=Homo sapiens OX=9606 GN=LRRC47 PE=1 SV=1	sp|Q8N1G4|LRC47_HUMAN	63 kDa	17	0.0698305	1.04959	163549000	155821300
736	sp|O43847|NRDC_HUMAN Nardilysin OS=Homo sapiens OX=9606 GN=NRDC PE=1 SV=3	sp|O43847|NRDC_HUMAN	132 kDa	10	0.317144	1.24586	47761620	38336200
737	sp|Q9Y5M8|SRPRB_HUMAN Signal recognition particle receptor subunit beta OS=Homo sapiens OX=9606 GN=SRPRB PE=1 SV=3	sp|Q9Y5M8|SRPRB_HUMAN	30 kDa	6	0.803178	1.74494	77366960	44337860
738	sp|Q96TC7|RMD3_HUMAN Regulator of microtubule dynamics protein 3 OS=Homo sapiens OX=9606 GN=RMDN3 PE=1 SV=2	sp|Q96TC7|RMD3_HUMAN	52 kDa	3	-0.717047	0.608341	6214736	10215870
739	sp|O75150|BRE1B_HUMAN E3 ubiquitin-protein ligase BRE1B OS=Homo sapiens OX=9606 GN=RNF40 PE=1 SV=5	sp|O75150|BRE1B_HUMAN	114 kDa	5	-0.502894	0.70569	189738900	268870100
740	sp|O75306|NDUS2_HUMAN NADH dehydrogenase [ubiquinone] iron-sulfur protein 2, mitochondrial OS=Homo sapiens OX=9606 GN=NDUFS2 PE=1 SV=2	sp|O75306|NDUS2_HUMAN	53 kDa	11	-0.488109	0.712959	86225090	120939800
741	sp|O60716|CTND1_HUMAN Catenin delta-1 OS=Homo sapiens OX=9606 GN=CTNND1 PE=1 SV=1	sp|O60716|CTND1_HUMAN	108 kDa	32	-0.369168	0.774229	546797300	706247700
742	sp|O14980|XPO1_HUMAN Exportin-1 OS=Homo sapiens OX=9606 GN=XPO1 PE=1 SV=1	sp|O14980|XPO1_HUMAN	123 kDa	26	-0.359338	0.779522	408637900	524215800
743	sp|O00625|PIR_HUMAN Pirin OS=Homo sapiens OX=9606 GN=PIR PE=1 SV=1	sp|O00625|PIR_HUMAN	32 kDa	4	-0.22153	0.857656	25737410	30009030
744	sp|O94874|UFL1_HUMAN E3 UFM1-protein ligase 1 OS=Homo sapiens OX=9606 GN=UFL1 PE=1 SV=2	sp|O94874|UFL1_HUMAN	90 kDa	12	0.0493738	1.03482	33817570	32679800
745	sp|P16435|NCPR_HUMAN NADPH--cytochrome P450 reductase OS=Homo sapiens OX=9606 GN=POR PE=1 SV=2	sp|P16435|NCPR_HUMAN	77 kDa	21	0.392042	1.31225	184602400	140676300
746	sp|Q9UKM9|RALY_HUMAN RNA-binding protein Raly OS=Homo sapiens OX=9606 GN=RALY PE=1 SV=1	sp|Q9UKM9|RALY_HUMAN	32 kDa	14	0.416847	1.33501	793572600	594433300
747	sp|Q9BRZ2|TRI56_HUMAN E3 ubiquitin-protein ligase TRIM56 OS=Homo sapiens OX=9606 GN=TRIM56 PE=1 SV=3	sp|Q9BRZ2|TRI56_HUMAN	81 kDa	3	-1.4055	0.377487	859263	2276269
748	sp|O76062|ERG24_HUMAN Delta(14)-sterol reductase TM7SF2 OS=Homo sapiens OX=9606 GN=TM7SF2 PE=1 SV=3	sp|O76062|ERG24_HUMAN	46 kDa	6	-0.8591	0.551296	41423030	75137520
749	sp|Q96K37|S35E1_HUMAN Solute carrier family 35 member E1 OS=Homo sapiens OX=9606 GN=SLC35E1 PE=1 SV=2	sp|Q96K37|S35E1_HUMAN	45 kDa	3	-0.503968	0.705165	9372597	13291360
750	sp|Q7L576|CYFP1_HUMAN Cytoplasmic FMR1-interacting protein 1 OS=Homo sapiens OX=9606 GN=CYFIP1 PE=1 SV=1	sp|Q7L576|CYFP1_HUMAN	145 kDa	17	-0.433321	0.740555	37796260	51037740
751	sp|Q9H9T3|ELP3_HUMAN Elongator complex protein 3 OS=Homo sapiens OX=9606 GN=ELP3 PE=1 SV=2	sp|Q9H9T3|ELP3_HUMAN	62 kDa	6	-0.301195	0.81158	16919770	20847940
752	sp|Q14573|ITPR3_HUMAN Inositol 1,4,5-trisphosphate receptor type 3 OS=Homo sapiens OX=9606 GN=ITPR3 PE=1 SV=2	sp|Q14573|ITPR3_HUMAN	304 kDa	26	-0.170178	0.888733	101789000	114532700
753	sp|O14617|AP3D1_HUMAN AP-3 complex subunit delta-1 OS=Homo sapiens OX=9606 GN=AP3D1 PE=1 SV=1	sp|O14617|AP3D1_HUMAN	130 kDa	14	-0.169378	0.889226	59076690	66436070
754	sp|O15305|PMM2_HUMAN Phosphomannomutase 2 OS=Homo sapiens OX=9606 GN=PMM2 PE=1 SV=1	sp|O15305|PMM2_HUMAN	28 kDa	5	0.566687	1.48112	18718420	12638030
755	sp|P0C870|JMJD7_HUMAN Bifunctional peptidase and (3S)-lysyl hydroxylase JMJD7 OS=Homo sapiens OX=9606 GN=JMJD7 PE=1 SV=1	sp|P0C870|JMJD7_HUMAN	36 kDa	4	0.960741	1.94631	91682610	47105890
756	sp|P11117|PPAL_HUMAN Lysosomal acid phosphatase OS=Homo sapiens OX=9606 GN=ACP2 PE=1 SV=3	sp|P11117|PPAL_HUMAN	48 kDa	4	1.02891	2.04048	14814620	7260367
757	sp|Q9H4M9|EHD1_HUMAN EH domain-containing protein 1 OS=Homo sapiens OX=9606 GN=EHD1 PE=1 SV=2	sp|Q9H4M9|EHD1_HUMAN	61 kDa	12	-0.704942	0.613467	25883780	42192620
758	sp|Q9BTD8|RBM42_HUMAN RNA-binding protein 42 OS=Homo sapiens OX=9606 GN=RBM42 PE=1 SV=1	sp|Q9BTD8|RBM42_HUMAN	50 kDa	5	-0.654089	0.635477	6342972	9981440
759	sp|Q15286|RAB35_HUMAN Ras-related protein Rab-35 OS=Homo sapiens OX=9606 GN=RAB35 PE=1 SV=1	sp|Q15286|RAB35_HUMAN	23 kDa	4	-0.597397	0.660945	380082500	575058800
760	sp|O60826|CCD22_HUMAN Coiled-coil domain-containing protein 22 OS=Homo sapiens OX=9606 GN=CCDC22 PE=1 SV=1	sp|O60826|CCD22_HUMAN	71 kDa	3	-0.418927	0.747981	2773715	3708271
761	sp|Q9UBX3|DIC_HUMAN Mitochondrial dicarboxylate carrier OS=Homo sapiens OX=9606 GN=SLC25A10 PE=1 SV=2	sp|Q9UBX3|DIC_HUMAN	31 kDa	8	-0.13742	0.909144	69916730	76903950
762	sp|Q7L2E3|DHX30_HUMAN ATP-dependent RNA helicase DHX30 OS=Homo sapiens OX=9606 GN=DHX30 PE=1 SV=1	sp|Q7L2E3|DHX30_HUMAN	134 kDa	12	0.27461	1.20967	59816060	49448360
763	sp|O43681|GET3_HUMAN ATPase GET3 OS=Homo sapiens OX=9606 GN=GET3 PE=1 SV=2	sp|O43681|GET3_HUMAN	39 kDa	4	0.482459	1.39712	58617120	41955590
764	sp|O15164|TIF1A_HUMAN Transcription intermediary factor 1-alpha OS=Homo sapiens OX=9606 GN=TRIM24 PE=1 SV=3	sp|O15164|TIF1A_HUMAN	117 kDa	3	1.04766	2.06717	8250985	3991431
765	sp|Q15428|SF3A2_HUMAN Splicing factor 3A subunit 2 OS=Homo sapiens OX=9606 GN=SF3A2 PE=1 SV=2	sp|Q15428|SF3A2_HUMAN	49 kDa	3	#VALUE!	#VALUE!	8412477	Missing Value
766	sp|Q96C36|P5CR2_HUMAN Pyrroline-5-carboxylate reductase 2 OS=Homo sapiens OX=9606 GN=PYCR2 PE=1 SV=1	sp|Q96C36|P5CR2_HUMAN	34 kDa	3	-2.12353	0.229484	1037928	4522875
767	sp|Q96P48|ARAP1_HUMAN Arf-GAP with Rho-GAP domain, ANK repeat and PH domain-containing protein 1 OS=Homo sapiens OX=9606 GN=ARAP1 PE=1 SV=3	sp|Q96P48|ARAP1_HUMAN	162 kDa	9	-0.945497	0.519251	17981570	34629850
768	sp|Q9Y490|TLN1_HUMAN Talin-1 OS=Homo sapiens OX=9606 GN=TLN1 PE=1 SV=3	sp|Q9Y490|TLN1_HUMAN	270 kDa	54	0.138019	1.10039	702498400	638406900
769	sp|P62258|1433E_HUMAN 14-3-3 protein epsilon OS=Homo sapiens OX=9606 GN=YWHAE PE=1 SV=1	sp|P62258|1433E_HUMAN	29 kDa	21	0.57958	1.49441	1474899000	986941300
770	sp|Q8WXQ8|CBPA5_HUMAN Carboxypeptidase A5 OS=Homo sapiens OX=9606 GN=CPA5 PE=2 SV=1	sp|Q8WXQ8|CBPA5_HUMAN	49 kDa	3	0.6573	1.57713	174297800	110515900
771	sp|P42785|PCP_HUMAN Lysosomal Pro-X carboxypeptidase OS=Homo sapiens OX=9606 GN=PRCP PE=1 SV=1	sp|P42785|PCP_HUMAN	56 kDa	6	0.791201	1.73051	41563710	24018120
772	sp|Q96T23|RSF1_HUMAN Remodeling and spacing factor 1 OS=Homo sapiens OX=9606 GN=RSF1 PE=1 SV=2	sp|Q96T23|RSF1_HUMAN	164 kDa	2	1.58583	3.0018	1231437	410233
773	sp|P49959|MRE11_HUMAN Double-strand break repair protein MRE11 OS=Homo sapiens OX=9606 GN=MRE11 PE=1 SV=3	sp|P49959|MRE11_HUMAN	81 kDa	10	-0.651181	0.636759	18768700	29475360
774	sp|Q08211|DHX9_HUMAN ATP-dependent RNA helicase A OS=Homo sapiens OX=9606 GN=DHX9 PE=1 SV=4	sp|Q08211|DHX9_HUMAN	141 kDa	44	0.207385	1.15459	1639956000	1420375000
775	sp|P09874|PARP1_HUMAN Poly [ADP-ribose] polymerase 1 OS=Homo sapiens OX=9606 GN=PARP1 PE=1 SV=4	sp|P09874|PARP1_HUMAN	113 kDa	27	0.290028	1.22266	492351300	402687400
776	sp|P16949|STMN1_HUMAN Stathmin OS=Homo sapiens OX=9606 GN=STMN1 PE=1 SV=3	sp|P16949|STMN1_HUMAN	17 kDa	8	0.62129	1.53825	329644200	214298200
777	sp|Q9NZL4|HPBP1_HUMAN Hsp70-binding protein 1 OS=Homo sapiens OX=9606 GN=HSPBP1 PE=1 SV=2	sp|Q9NZL4|HPBP1_HUMAN	39 kDa	8	0.621807	1.5388	64029520	41610010
778	sp|Q00796|DHSO_HUMAN Sorbitol dehydrogenase OS=Homo sapiens OX=9606 GN=SORD PE=1 SV=4	sp|Q00796|DHSO_HUMAN	38 kDa	9	1.05315	2.07506	187345000	90284290
779	sp|P42892|ECE1_HUMAN Endothelin-converting enzyme 1 OS=Homo sapiens OX=9606 GN=ECE1 PE=1 SV=2	sp|P42892|ECE1_HUMAN	87 kDa	4	-1.26041	0.417425	9933892	23798010
780	sp|P11177|ODPB_HUMAN Pyruvate dehydrogenase E1 component subunit beta, mitochondrial OS=Homo sapiens OX=9606 GN=PDHB PE=1 SV=3	sp|P11177|ODPB_HUMAN	39 kDa	9	-0.760243	0.590397	114175600	193387900
781	sp|P59998|ARPC4_HUMAN Actin-related protein 2/3 complex subunit 4 OS=Homo sapiens OX=9606 GN=ARPC4 PE=1 SV=3	sp|P59998|ARPC4_HUMAN	20 kDa	5	-0.689035	0.620268	311330200	501928200
782	sp|Q6YP21|KAT3_HUMAN Kynurenine--oxoglutarate transaminase 3 OS=Homo sapiens OX=9606 GN=KYAT3 PE=1 SV=1	sp|Q6YP21|KAT3_HUMAN	51 kDa	3	-0.674431	0.626579	19273970	30760620
783	sp|Q9BVL4|SELO_HUMAN Protein adenylyltransferase SelO, mitochondrial OS=Homo sapiens OX=9606 GN=SELENOO PE=1 SV=3	sp|Q9BVL4|SELO_HUMAN	73 kDa	2	-0.580605	0.668683	3179001	4754120
784	sp|Q969N2|PIGT_HUMAN GPI transamidase component PIG-T OS=Homo sapiens OX=9606 GN=PIGT PE=1 SV=1	sp|Q969N2|PIGT_HUMAN	66 kDa	4	-0.528028	0.693502	16278630	23473090
785	sp|Q13509|TBB3_HUMAN Tubulin beta-3 chain OS=Homo sapiens OX=9606 GN=TUBB3 PE=1 SV=2	sp|Q13509|TBB3_HUMAN	50 kDa	31	-0.326086	0.797698	48568390	60885710
786	sp|Q8WUA2|PPIL4_HUMAN Peptidyl-prolyl cis-trans isomerase-like 4 OS=Homo sapiens OX=9606 GN=PPIL4 PE=1 SV=1	sp|Q8WUA2|PPIL4_HUMAN	57 kDa	4	0.485983	1.40054	6044344	4315724
787	sp|O60488|ACSL4_HUMAN Long-chain-fatty-acid--CoA ligase 4 OS=Homo sapiens OX=9606 GN=ACSL4 PE=1 SV=2	sp|O60488|ACSL4_HUMAN	79 kDa	8	-0.591248	0.663769	5431962	8183518
788	sp|P17858|PFKAL_HUMAN ATP-dependent 6-phosphofructokinase, liver type OS=Homo sapiens OX=9606 GN=PFKL PE=1 SV=6	sp|P17858|PFKAL_HUMAN	85 kDa	19	-0.58226	0.667917	167842200	251292100
789	sp|P00367|DHE3_HUMAN Glutamate dehydrogenase 1, mitochondrial OS=Homo sapiens OX=9606 GN=GLUD1 PE=1 SV=2	sp|P00367|DHE3_HUMAN	61 kDa	19	-0.555173	0.680575	163700600	240532700
790	sp|P15374|UCHL3_HUMAN Ubiquitin carboxyl-terminal hydrolase isozyme L3 OS=Homo sapiens OX=9606 GN=UCHL3 PE=1 SV=1	sp|P15374|UCHL3_HUMAN	26 kDa	6	-0.333021	0.793872	30100440	37915970
791	sp|P19634|SL9A1_HUMAN Sodium/hydrogen exchanger 1 OS=Homo sapiens OX=9606 GN=SLC9A1 PE=1 SV=2	sp|P19634|SL9A1_HUMAN	91 kDa	2	-1.51816	0.34913	1461073	4184899
792	sp|P21912|SDHB_HUMAN Succinate dehydrogenase [ubiquinone] iron-sulfur subunit, mitochondrial OS=Homo sapiens OX=9606 GN=SDHB PE=1 SV=3	sp|P21912|SDHB_HUMAN	32 kDa	5	-0.825382	0.564333	104197800	184638900
793	sp|O95436|NPT2B_HUMAN Sodium-dependent phosphate transport protein 2B OS=Homo sapiens OX=9606 GN=SLC34A2 PE=1 SV=3	sp|O95436|NPT2B_HUMAN	76 kDa	2	-0.609392	0.655473	11599420	17696260
794	sp|Q5RKV6|EXOS6_HUMAN Exosome complex component MTR3 OS=Homo sapiens OX=9606 GN=EXOSC6 PE=1 SV=1	sp|Q5RKV6|EXOS6_HUMAN	28 kDa	3	0.573347	1.48797	34601880	23254400
795	sp|Q7Z6M1|RABEK_HUMAN Rab9 effector protein with kelch motifs OS=Homo sapiens OX=9606 GN=RABEPK PE=1 SV=1	sp|Q7Z6M1|RABEK_HUMAN	41 kDa	3	-1.37396	0.38583	5968400	15469000
796	sp|P49589|SYCC_HUMAN Cysteine--tRNA ligase, cytoplasmic OS=Homo sapiens OX=9606 GN=CARS1 PE=1 SV=3	sp|P49589|SYCC_HUMAN	85 kDa	13	-0.303561	0.81025	38661810	47715910
797	sp|O60884|DNJA2_HUMAN DnaJ homolog subfamily A member 2 OS=Homo sapiens OX=9606 GN=DNAJA2 PE=1 SV=1	sp|O60884|DNJA2_HUMAN	46 kDa	5	0.655972	1.57568	51777590	32860530
798	sp|P50897|PPT1_HUMAN Palmitoyl-protein thioesterase 1 OS=Homo sapiens OX=9606 GN=PPT1 PE=1 SV=1	sp|P50897|PPT1_HUMAN	34 kDa	7	-0.855207	0.552786	60668100	109749700
799	sp|Q15435|PP1R7_HUMAN Protein phosphatase 1 regulatory subunit 7 OS=Homo sapiens OX=9606 GN=PPP1R7 PE=1 SV=1	sp|Q15435|PP1R7_HUMAN	42 kDa	7	-0.552599	0.681791	39065730	57298710
800	sp|Q92544|TM9S4_HUMAN Transmembrane 9 superfamily member 4 OS=Homo sapiens OX=9606 GN=TM9SF4 PE=1 SV=2	sp|Q92544|TM9S4_HUMAN	75 kDa	6	-0.316761	0.80287	39142450	48753140
801	sp|O00571|DDX3X_HUMAN ATP-dependent RNA helicase DDX3X OS=Homo sapiens OX=9606 GN=DDX3X PE=1 SV=3	sp|O00571|DDX3X_HUMAN	73 kDa	29	0.371706	1.29388	671982900	519354200
802	sp|P35268|RL22_HUMAN 60S ribosomal protein L22 OS=Homo sapiens OX=9606 GN=RPL22 PE=1 SV=2	sp|P35268|RL22_HUMAN	15 kDa	5	0.733679	1.66287	765218100	460177900
803	sp|P55786|PSA_HUMAN Puromycin-sensitive aminopeptidase OS=Homo sapiens OX=9606 GN=NPEPPS PE=1 SV=2	sp|P55786|PSA_HUMAN	103 kDa	29	-0.268707	0.830063	429466100	517389500
804	sp|Q9Y3Z3|SAMH1_HUMAN Deoxynucleoside triphosphate triphosphohydrolase SAMHD1 OS=Homo sapiens OX=9606 GN=SAMHD1 PE=1 SV=2	sp|Q9Y3Z3|SAMH1_HUMAN	72 kDa	6	0.609252	1.52547	10778150	7065471
805	sp|Q01813|PFKAP_HUMAN ATP-dependent 6-phosphofructokinase, platelet type OS=Homo sapiens OX=9606 GN=PFKP PE=1 SV=2	sp|Q01813|PFKAP_HUMAN	86 kDa	11	-1.40644	0.377243	11688200	30983250
806	sp|Q15554|TERF2_HUMAN Telomeric repeat-binding factor 2 OS=Homo sapiens OX=9606 GN=TERF2 PE=1 SV=3	sp|Q15554|TERF2_HUMAN	60 kDa	3	-0.661339	0.632291	1720355	2720827
807	sp|O75592|MYCB2_HUMAN E3 ubiquitin-protein ligase MYCBP2 OS=Homo sapiens OX=9606 GN=MYCBP2 PE=1 SV=4	sp|O75592|MYCB2_HUMAN	514 kDa	4	-0.632313	0.645141	21568210	33431770
808	sp|Q9NSE4|SYIM_HUMAN Isoleucine--tRNA ligase, mitochondrial OS=Homo sapiens OX=9606 GN=IARS2 PE=1 SV=2	sp|Q9NSE4|SYIM_HUMAN	114 kDa	17	-0.629818	0.646258	84109530	130148500
809	sp|Q9Y4F1|FARP1_HUMAN FERM, ARHGEF and pleckstrin domain-containing protein 1 OS=Homo sapiens OX=9606 GN=FARP1 PE=1 SV=1	sp|Q9Y4F1|FARP1_HUMAN	119 kDa	9	-0.187594	0.878069	43854680	49944460
810	sp|P61221|ABCE1_HUMAN ATP-binding cassette sub-family E member 1 OS=Homo sapiens OX=9606 GN=ABCE1 PE=1 SV=1	sp|P61221|ABCE1_HUMAN	67 kDa	9	0.666485	1.5872	82118340	51737810
811	sp|P06454|PTMA_HUMAN Prothymosin alpha OS=Homo sapiens OX=9606 GN=PTMA PE=1 SV=2	sp|P06454|PTMA_HUMAN	12 kDa	5	1.3884	2.61788	172924600	66055230
812	sp|P30613|KPYR_HUMAN Pyruvate kinase PKLR OS=Homo sapiens OX=9606 GN=PKLR PE=1 SV=2	sp|P30613|KPYR_HUMAN	62 kDa	4	5.14238	35.3191	5835396	165219
813	sp|Q9UI10|EI2BD_HUMAN Translation initiation factor eIF-2B subunit delta OS=Homo sapiens OX=9606 GN=EIF2B4 PE=1 SV=2	sp|Q9UI10|EI2BD_HUMAN	58 kDa	7	-0.485172	0.714412	14325280	20051850
814	sp|P46926|GNPI1_HUMAN Glucosamine-6-phosphate isomerase 1 OS=Homo sapiens OX=9606 GN=GNPDA1 PE=1 SV=1	sp|P46926|GNPI1_HUMAN	33 kDa	8	-0.335232	0.792656	92090190	116179200
815	sp|O15143|ARC1B_HUMAN Actin-related protein 2/3 complex subunit 1B OS=Homo sapiens OX=9606 GN=ARPC1B PE=1 SV=3	sp|O15143|ARC1B_HUMAN	41 kDa	11	-0.222457	0.857104	105821800	123464300
816	sp|O75475|PSIP1_HUMAN PC4 and SFRS1-interacting protein OS=Homo sapiens OX=9606 GN=PSIP1 PE=1 SV=1	sp|O75475|PSIP1_HUMAN	60 kDa	6	0.304019	1.23458	42325090	34283010
817	sp|Q08752|PPID_HUMAN Peptidyl-prolyl cis-trans isomerase D OS=Homo sapiens OX=9606 GN=PPID PE=1 SV=3	sp|Q08752|PPID_HUMAN	41 kDa	5	0.964734	1.9517	6777313	3472511
818	sp|Q8IUR0|TPPC5_HUMAN Trafficking protein particle complex subunit 5 OS=Homo sapiens OX=9606 GN=TRAPPC5 PE=1 SV=1	sp|Q8IUR0|TPPC5_HUMAN	21 kDa	2	1.21259	2.31754	14021990	6050380
819	sp|P09104|ENOG_HUMAN Gamma-enolase OS=Homo sapiens OX=9606 GN=ENO2 PE=1 SV=3	sp|P09104|ENOG_HUMAN	47 kDa	13	-1.39918	0.379145	443531000	1169820000
820	sp|P18077|RL35A_HUMAN 60S ribosomal protein L35a OS=Homo sapiens OX=9606 GN=RPL35A PE=1 SV=2	sp|P18077|RL35A_HUMAN	13 kDa	8	0.563803	1.47816	532507800	360250300
821	sp|Q00325|MPCP_HUMAN Phosphate carrier protein, mitochondrial OS=Homo sapiens OX=9606 GN=SLC25A3 PE=1 SV=2	sp|Q00325|MPCP_HUMAN	40 kDa	17	0.910161	1.87926	2286689000	1216806000
822	sp|P13693|TCTP_HUMAN Translationally-controlled tumor protein OS=Homo sapiens OX=9606 GN=TPT1 PE=1 SV=1	sp|P13693|TCTP_HUMAN	20 kDa	6	2.07984	4.2276	78905470	18664350
823	sp|P02794|FRIH_HUMAN Ferritin heavy chain OS=Homo sapiens OX=9606 GN=FTH1 PE=1 SV=2	sp|P02794|FRIH_HUMAN	21 kDa	4	-0.772732	0.585308	29836060	50974960
824	sp|P62993|GRB2_HUMAN Growth factor receptor-bound protein 2 OS=Homo sapiens OX=9606 GN=GRB2 PE=1 SV=1	sp|P62993|GRB2_HUMAN	25 kDa	4	-0.487541	0.71324	11717870	16429080
825	sp|O94992|HEXI1_HUMAN Protein HEXIM1 OS=Homo sapiens OX=9606 GN=HEXIM1 PE=1 SV=1	sp|O94992|HEXI1_HUMAN	41 kDa	4	-0.480022	0.716967	1822065	2541353
826	sp|Q14677|EPN4_HUMAN Clathrin interactor 1 OS=Homo sapiens OX=9606 GN=CLINT1 PE=1 SV=1	sp|Q14677|EPN4_HUMAN	68 kDa	8	-0.421648	0.746571	38563410	51654030
827	sp|Q9P2K5|MYEF2_HUMAN Myelin expression factor 2 OS=Homo sapiens OX=9606 GN=MYEF2 PE=1 SV=3	sp|Q9P2K5|MYEF2_HUMAN	64 kDa	4	-0.340179	0.789943	14901720	18864290
828	sp|Q5TDH0|DDI2_HUMAN Protein DDI1 homolog 2 OS=Homo sapiens OX=9606 GN=DDI2 PE=1 SV=1	sp|Q5TDH0|DDI2_HUMAN	45 kDa	5	0.414769	1.33308	19467600	14603420
829	sp|O75147|OBSL1_HUMAN Obscurin-like protein 1 OS=Homo sapiens OX=9606 GN=OBSL1 PE=1 SV=4	sp|O75147|OBSL1_HUMAN	207 kDa	4	0.645432	1.56421	9953183	6363082
830	sp|P51648|AL3A2_HUMAN Aldehyde dehydrogenase family 3 member A2 OS=Homo sapiens OX=9606 GN=ALDH3A2 PE=1 SV=1	sp|P51648|AL3A2_HUMAN	55 kDa	13	-0.86079	0.550651	65966370	119797100
831	sp|Q6P1X6|CH082_HUMAN UPF0598 protein C8orf82 OS=Homo sapiens OX=9606 GN=C8orf82 PE=1 SV=2	sp|Q6P1X6|CH082_HUMAN	24 kDa	6	-0.734015	0.601228	35298190	58710120
832	sp|Q13526|PIN1_HUMAN Peptidyl-prolyl cis-trans isomerase NIMA-interacting 1 OS=Homo sapiens OX=9606 GN=PIN1 PE=1 SV=1	sp|Q13526|PIN1_HUMAN	18 kDa	2	-0.689762	0.619956	3427515	5528643
833	sp|P39687|AN32A_HUMAN Acidic leucine-rich nuclear phosphoprotein 32 family member A OS=Homo sapiens OX=9606 GN=ANP32A PE=1 SV=1	sp|P39687|AN32A_HUMAN	29 kDa	12	1.40328	2.64503	569321700	215242300
834	sp|P07148|FABPL_HUMAN Fatty acid-binding protein, liver OS=Homo sapiens OX=9606 GN=FABP1 PE=1 SV=1	sp|P07148|FABPL_HUMAN	14 kDa	2	2.29181	4.89671	38720430	7907442
835	sp|Q8WWC4|MAIP1_HUMAN m-AAA protease-interacting protein 1, mitochondrial OS=Homo sapiens OX=9606 GN=MAIP1 PE=1 SV=1	sp|Q8WWC4|MAIP1_HUMAN	33 kDa	2	-1.0904	0.469631	16870240	35922300
836	sp|Q02252|MMSA_HUMAN Methylmalonate-semialdehyde dehydrogenase [acylating], mitochondrial OS=Homo sapiens OX=9606 GN=ALDH6A1 PE=1 SV=2	sp|Q02252|MMSA_HUMAN	58 kDa	12	-0.486509	0.71375	85689220	120054900
837	sp|O14776|TCRG1_HUMAN Transcription elongation regulator 1 OS=Homo sapiens OX=9606 GN=TCERG1 PE=1 SV=2	sp|O14776|TCRG1_HUMAN	124 kDa	11	-0.234397	0.85004	66238250	77923650
838	sp|Q9Y3D3|RT16_HUMAN 28S ribosomal protein S16, mitochondrial OS=Homo sapiens OX=9606 GN=MRPS16 PE=1 SV=1	sp|Q9Y3D3|RT16_HUMAN	15 kDa	2	-1.47218	0.360437	344753	956486
839	sp|Q9HB40|RISC_HUMAN Retinoid-inducible serine carboxypeptidase OS=Homo sapiens OX=9606 GN=SCPEP1 PE=1 SV=1	sp|Q9HB40|RISC_HUMAN	51 kDa	5	-0.625269	0.648299	24696500	38094310
840	sp|O75694|NU155_HUMAN Nuclear pore complex protein Nup155 OS=Homo sapiens OX=9606 GN=NUP155 PE=1 SV=1	sp|O75694|NU155_HUMAN	155 kDa	12	-0.499785	0.707212	62148110	87877600
841	sp|Q6UXG2|K1324_HUMAN UPF0577 protein KIAA1324 OS=Homo sapiens OX=9606 GN=KIAA1324 PE=1 SV=2	sp|Q6UXG2|K1324_HUMAN	111 kDa	9	-0.46974	0.722095	20177610	27943170
842	sp|O60313|OPA1_HUMAN Dynamin-like 120 kDa protein, mitochondrial OS=Homo sapiens OX=9606 GN=OPA1 PE=1 SV=3	sp|O60313|OPA1_HUMAN	112 kDa	12	-0.222237	0.857235	111971800	130619700
843	sp|Q9NY33|DPP3_HUMAN Dipeptidyl peptidase 3 OS=Homo sapiens OX=9606 GN=DPP3 PE=1 SV=2	sp|Q9NY33|DPP3_HUMAN	83 kDa	21	0.21026	1.1569	450029700	388997400
844	sp|Q13263|TIF1B_HUMAN Transcription intermediary factor 1-beta OS=Homo sapiens OX=9606 GN=TRIM28 PE=1 SV=5	sp|Q13263|TIF1B_HUMAN	89 kDa	18	0.211232	1.15768	489370900	422718200
845	sp|Q15382|RHEB_HUMAN GTP-binding protein Rheb OS=Homo sapiens OX=9606 GN=RHEB PE=1 SV=1	sp|Q15382|RHEB_HUMAN	20 kDa	4	1.33768	2.52744	26089900	10322640
846	sp|P10253|LYAG_HUMAN Lysosomal alpha-glucosidase OS=Homo sapiens OX=9606 GN=GAA PE=1 SV=4	sp|P10253|LYAG_HUMAN	105 kDa	7	-2.29113	0.204315	7013162	34325270
847	sp|P11441|UBL4A_HUMAN Ubiquitin-like protein 4A OS=Homo sapiens OX=9606 GN=UBL4A PE=1 SV=1	sp|P11441|UBL4A_HUMAN	18 kDa	2	-1.18547	0.439682	2872620	6533408
848	sp|Q9P0J1|PDP1_HUMAN [Pyruvate dehydrogenase [acetyl-transferring]]-phosphatase 1, mitochondrial OS=Homo sapiens OX=9606 GN=PDP1 PE=1 SV=3	sp|Q9P0J1|PDP1_HUMAN	61 kDa	7	-0.746122	0.596204	9036799	15157230
849	sp|Q9HD20|AT131_HUMAN Manganese-transporting ATPase 13A1 OS=Homo sapiens OX=9606 GN=ATP13A1 PE=1 SV=2	sp|Q9HD20|AT131_HUMAN	133 kDa	10	-0.357445	0.780546	40840010	52322390
850	sp|O75569|PRKRA_HUMAN Interferon-inducible double-stranded RNA-dependent protein kinase activator A OS=Homo sapiens OX=9606 GN=PRKRA PE=1 SV=1	sp|O75569|PRKRA_HUMAN	34 kDa	5	0.35936	1.28286	41311390	32202650
851	sp|Q9UL46|PSME2_HUMAN Proteasome activator complex subunit 2 OS=Homo sapiens OX=9606 GN=PSME2 PE=1 SV=4	sp|Q9UL46|PSME2_HUMAN	27 kDa	8	0.393533	1.31361	116140900	88413760
852	sp|Q0JRZ9|FCHO2_HUMAN F-BAR domain only protein 2 OS=Homo sapiens OX=9606 GN=FCHO2 PE=1 SV=2	sp|Q0JRZ9|FCHO2_HUMAN	89 kDa	4	-1.07965	0.473144	1726092	3648135
853	sp|Q9UQ13|SHOC2_HUMAN Leucine-rich repeat protein SHOC-2 OS=Homo sapiens OX=9606 GN=SHOC2 PE=1 SV=2	sp|Q9UQ13|SHOC2_HUMAN	65 kDa	3	-0.833723	0.56108	2814492	5016208
854	sp|P19404|NDUV2_HUMAN NADH dehydrogenase [ubiquinone] flavoprotein 2, mitochondrial OS=Homo sapiens OX=9606 GN=NDUFV2 PE=1 SV=2	sp|P19404|NDUV2_HUMAN	27 kDa	3	-0.812479	0.569403	13024650	22874230
855	sp|Q06787|FMR1_HUMAN Synaptic functional regulator FMR1 OS=Homo sapiens OX=9606 GN=FMR1 PE=1 SV=1	sp|Q06787|FMR1_HUMAN	71 kDa	4	-0.74082	0.598399	3283431	5487025
856	sp|P08397|HEM3_HUMAN Porphobilinogen deaminase OS=Homo sapiens OX=9606 GN=HMBS PE=1 SV=2	sp|P08397|HEM3_HUMAN	39 kDa	5	-0.732699	0.601777	17340220	28815030
857	sp|Q7Z460|CLAP1_HUMAN CLIP-associating protein 1 OS=Homo sapiens OX=9606 GN=CLASP1 PE=1 SV=1	sp|Q7Z460|CLAP1_HUMAN	169 kDa	11	-0.652291	0.636269	8958430	14079620
858	sp|Q15019|SEPT2_HUMAN Septin-2 OS=Homo sapiens OX=9606 GN=SEPTIN2 PE=1 SV=1	sp|Q15019|SEPT2_HUMAN	41 kDa	14	-0.474661	0.719636	184301000	256103100
859	sp|P61158|ARP3_HUMAN Actin-related protein 3 OS=Homo sapiens OX=9606 GN=ACTR3 PE=1 SV=3	sp|P61158|ARP3_HUMAN	47 kDa	13	-0.449579	0.732256	488802800	667529600
860	sp|Q15436|SC23A_HUMAN Protein transport protein Sec23A OS=Homo sapiens OX=9606 GN=SEC23A PE=1 SV=2	sp|Q15436|SC23A_HUMAN	86 kDa	21	-0.350255	0.784445	206613100	263387500
861	sp|Q15021|CND1_HUMAN Condensin complex subunit 1 OS=Homo sapiens OX=9606 GN=NCAPD2 PE=1 SV=3	sp|Q15021|CND1_HUMAN	157 kDa	4	-0.343424	0.788168	9143430	11600860
862	sp|O75369|FLNB_HUMAN Filamin-B OS=Homo sapiens OX=9606 GN=FLNB PE=1 SV=2	sp|O75369|FLNB_HUMAN	278 kDa	78	-0.311786	0.805644	968273700	1201863000
863	sp|Q15477|SKIV2_HUMAN Helicase SKI2W OS=Homo sapiens OX=9606 GN=SKIV2L PE=1 SV=3	sp|Q15477|SKIV2_HUMAN	138 kDa	9	-0.305955	0.808907	37882680	46831950
864	sp|Q9UHB9|SRP68_HUMAN Signal recognition particle subunit SRP68 OS=Homo sapiens OX=9606 GN=SRP68 PE=1 SV=2	sp|Q9UHB9|SRP68_HUMAN	71 kDa	17	-0.287413	0.81937	110005000	134255600
865	sp|Q01082|SPTB2_HUMAN Spectrin beta chain, non-erythrocytic 1 OS=Homo sapiens OX=9606 GN=SPTBN1 PE=1 SV=2	sp|Q01082|SPTB2_HUMAN	275 kDa	91	-0.214647	0.861757	1181624000	1371180000
866	sp|Q16204|CCDC6_HUMAN Coiled-coil domain-containing protein 6 OS=Homo sapiens OX=9606 GN=CCDC6 PE=1 SV=2	sp|Q16204|CCDC6_HUMAN	53 kDa	8	-0.128933	0.914508	29877990	32671120
867	sp|P17980|PRS6A_HUMAN 26S proteasome regulatory subunit 6A OS=Homo sapiens OX=9606 GN=PSMC3 PE=1 SV=3	sp|P17980|PRS6A_HUMAN	49 kDa	16	-0.103978	0.930464	263491600	283183100
868	sp|P12270|TPR_HUMAN Nucleoprotein TPR OS=Homo sapiens OX=9606 GN=TPR PE=1 SV=3	sp|P12270|TPR_HUMAN	267 kDa	38	0.166702	1.12249	199766100	177967000
869	sp|O95831|AIFM1_HUMAN Apoptosis-inducing factor 1, mitochondrial OS=Homo sapiens OX=9606 GN=AIFM1 PE=1 SV=1	sp|O95831|AIFM1_HUMAN	67 kDa	9	0.202125	1.15039	113166900	98372490
870	sp|P61019|RAB2A_HUMAN Ras-related protein Rab-2A OS=Homo sapiens OX=9606 GN=RAB2A PE=1 SV=1	sp|P61019|RAB2A_HUMAN	24 kDa	10	0.333205	1.25981	85149380	67589140
871	sp|Q8WVM8|SCFD1_HUMAN Sec1 family domain-containing protein 1 OS=Homo sapiens OX=9606 GN=SCFD1 PE=1 SV=4	sp|Q8WVM8|SCFD1_HUMAN	72 kDa	8	0.438722	1.3554	77124560	56901550
872	sp|O15355|PPM1G_HUMAN Protein phosphatase 1G OS=Homo sapiens OX=9606 GN=PPM1G PE=1 SV=1	sp|O15355|PPM1G_HUMAN	59 kDa	10	0.457088	1.37277	69825820	50864990
873	sp|Q13501|SQSTM_HUMAN Sequestosome-1 OS=Homo sapiens OX=9606 GN=SQSTM1 PE=1 SV=1	sp|Q13501|SQSTM_HUMAN	48 kDa	6	0.515184	1.42918	21779620	15239280
874	sp|Q9Y3F4|STRAP_HUMAN Serine-threonine kinase receptor-associated protein OS=Homo sapiens OX=9606 GN=STRAP PE=1 SV=1	sp|Q9Y3F4|STRAP_HUMAN	38 kDa	9	0.528033	1.44196	184895300	128224800
875	sp|P37108|SRP14_HUMAN Signal recognition particle 14 kDa protein OS=Homo sapiens OX=9606 GN=SRP14 PE=1 SV=2	sp|P37108|SRP14_HUMAN	15 kDa	5	0.547335	1.46138	95458060	65320310
876	sp|P80723|BASP1_HUMAN Brain acid soluble protein 1 OS=Homo sapiens OX=9606 GN=BASP1 PE=1 SV=2	sp|P80723|BASP1_HUMAN	23 kDa	5	0.629527	1.54706	16212330	10479460
877	sp|O94880|PHF14_HUMAN PHD finger protein 14 OS=Homo sapiens OX=9606 GN=PHF14 PE=1 SV=2	sp|O94880|PHF14_HUMAN	100 kDa	3	1.17616	2.25975	1464047	647880
878	sp|P61812|TGFB2_HUMAN Transforming growth factor beta-2 proprotein OS=Homo sapiens OX=9606 GN=TGFB2 PE=1 SV=1	sp|P61812|TGFB2_HUMAN	48 kDa	2	1.21493	2.32129	8494134	3659223
879	sp|P62487|RPB7_HUMAN DNA-directed RNA polymerase II subunit RPB7 OS=Homo sapiens OX=9606 GN=POLR2G PE=1 SV=1	sp|P62487|RPB7_HUMAN	19 kDa	3	-1.58034	0.334403	6140014	18361130
880	sp|Q9UM22|EPDR1_HUMAN Mammalian ependymin-related protein 1 OS=Homo sapiens OX=9606 GN=EPDR1 PE=1 SV=2	sp|Q9UM22|EPDR1_HUMAN	25 kDa	2	-1.21423	0.431003	2041861	4737461
881	sp|Q63HN8|RN213_HUMAN E3 ubiquitin-protein ligase RNF213 OS=Homo sapiens OX=9606 GN=RNF213 PE=1 SV=3	sp|Q63HN8|RN213_HUMAN	591 kDa	5	-1.18993	0.438324	1047981	2390882
882	sp|Q9UDW1|QCR9_HUMAN Cytochrome b-c1 complex subunit 9 OS=Homo sapiens OX=9606 GN=UQCR10 PE=1 SV=3	sp|Q9UDW1|QCR9_HUMAN	7 kDa	2	-0.988393	0.504039	17787870	35290670
883	sp|Q9H939|PPIP2_HUMAN Proline-serine-threonine phosphatase-interacting protein 2 OS=Homo sapiens OX=9606 GN=PSTPIP2 PE=1 SV=4	sp|Q9H939|PPIP2_HUMAN	39 kDa	4	-0.985117	0.505185	2871765	5684585
884	sp|Q96PU8|QKI_HUMAN Protein quaking OS=Homo sapiens OX=9606 GN=QKI PE=1 SV=1	sp|Q96PU8|QKI_HUMAN	38 kDa	3	-0.902087	0.535112	11056490	20662010
885	sp|Q92506|DHB8_HUMAN Estradiol 17-beta-dehydrogenase 8 OS=Homo sapiens OX=9606 GN=HSD17B8 PE=1 SV=2	sp|Q92506|DHB8_HUMAN	27 kDa	4	-0.812273	0.569484	11556770	20293410
886	sp|P61916|NPC2_HUMAN NPC intracellular cholesterol transporter 2 OS=Homo sapiens OX=9606 GN=NPC2 PE=1 SV=1	sp|P61916|NPC2_HUMAN	17 kDa	6	-0.763548	0.589046	441417700	749377300
887	sp|Q8TBQ9|KISHA_HUMAN Protein kish-A OS=Homo sapiens OX=9606 GN=TMEM167A PE=1 SV=1	sp|Q8TBQ9|KISHA_HUMAN	8 kDa	2	-0.65923	0.633216	28017520	44246390
888	sp|Q9Y2J2|E41L3_HUMAN Band 4.1-like protein 3 OS=Homo sapiens OX=9606 GN=EPB41L3 PE=1 SV=2	sp|Q9Y2J2|E41L3_HUMAN	121 kDa	10	-0.585611	0.666367	15493290	23250390
889	sp|Q9Y4A5|TRRAP_HUMAN Transformation/transcription domain-associated protein OS=Homo sapiens OX=9606 GN=TRRAP PE=1 SV=3	sp|Q9Y4A5|TRRAP_HUMAN	438 kDa	8	-0.583751	0.667227	13255690	19866850
890	sp|Q16850|CP51A_HUMAN Lanosterol 14-alpha demethylase OS=Homo sapiens OX=9606 GN=CYP51A1 PE=1 SV=3	sp|Q16850|CP51A_HUMAN	57 kDa	14	-0.572216	0.672583	71717270	106629600
891	sp|Q96EY1|DNJA3_HUMAN DnaJ homolog subfamily A member 3, mitochondrial OS=Homo sapiens OX=9606 GN=DNAJA3 PE=1 SV=2	sp|Q96EY1|DNJA3_HUMAN	52 kDa	3	-0.567595	0.674741	20707640	30689780
892	sp|P40926|MDHM_HUMAN Malate dehydrogenase, mitochondrial OS=Homo sapiens OX=9606 GN=MDH2 PE=1 SV=3	sp|P40926|MDHM_HUMAN	36 kDa	20	-0.560923	0.677868	1918715000	2830513000
893	sp|Q9BUR5|MIC26_HUMAN MICOS complex subunit MIC26 OS=Homo sapiens OX=9606 GN=APOO PE=1 SV=1	sp|Q9BUR5|MIC26_HUMAN	22 kDa	4	-0.474485	0.719724	48124670	66865480
894	sp|Q13630|FCL_HUMAN GDP-L-fucose synthase OS=Homo sapiens OX=9606 GN=TSTA3 PE=1 SV=1	sp|Q13630|FCL_HUMAN	36 kDa	6	-0.467037	0.723449	88914820	122904100
895	sp|Q7LG56|RIR2B_HUMAN Ribonucleoside-diphosphate reductase subunit M2 B OS=Homo sapiens OX=9606 GN=RRM2B PE=1 SV=1	sp|Q7LG56|RIR2B_HUMAN	41 kDa	5	-0.458525	0.72773	37863130	52029080
896	sp|Q13177|PAK2_HUMAN Serine/threonine-protein kinase PAK 2 OS=Homo sapiens OX=9606 GN=PAK2 PE=1 SV=3	sp|Q13177|PAK2_HUMAN	58 kDa	7	-0.451558	0.731253	11680600	15973410
897	sp|P27487|DPP4_HUMAN Dipeptidyl peptidase 4 OS=Homo sapiens OX=9606 GN=DPP4 PE=1 SV=2	sp|P27487|DPP4_HUMAN	88 kDa	6	-0.443421	0.735389	41564440	56520360
898	sp|Q15750|TAB1_HUMAN TGF-beta-activated kinase 1 and MAP3K7-binding protein 1 OS=Homo sapiens OX=9606 GN=TAB1 PE=1 SV=1	sp|Q15750|TAB1_HUMAN	55 kDa	2	-0.436741	0.738802	3324287	4499566
899	sp|Q9Y6X5|ENPP4_HUMAN Bis(5'-adenosyl)-triphosphatase ENPP4 OS=Homo sapiens OX=9606 GN=ENPP4 PE=1 SV=3	sp|Q9Y6X5|ENPP4_HUMAN	52 kDa	2	-0.422021	0.746378	8727605	11693270
900	sp|Q9BRJ6|CG050_HUMAN Uncharacterized protein C7orf50 OS=Homo sapiens OX=9606 GN=C7orf50 PE=1 SV=1	sp|Q9BRJ6|CG050_HUMAN	22 kDa	4	-0.415767	0.749621	46535530	62078760
901	sp|Q12788|TBL3_HUMAN Transducin beta-like protein 3 OS=Homo sapiens OX=9606 GN=TBL3 PE=1 SV=2	sp|Q12788|TBL3_HUMAN	89 kDa	11	-0.390258	0.762993	20624320	27030810
902	sp|P26583|HMGB2_HUMAN High mobility group protein B2 OS=Homo sapiens OX=9606 GN=HMGB2 PE=1 SV=2	sp|P26583|HMGB2_HUMAN	24 kDa	11	-0.388898	0.763713	97650630	127863000
903	sp|P62314|SMD1_HUMAN Small nuclear ribonucleoprotein Sm D1 OS=Homo sapiens OX=9606 GN=SNRPD1 PE=1 SV=1	sp|P62314|SMD1_HUMAN	13 kDa	3	-0.355894	0.781385	73944520	94632610
904	sp|Q96AB3|ISOC2_HUMAN Isochorismatase domain-containing protein 2 OS=Homo sapiens OX=9606 GN=ISOC2 PE=1 SV=1	sp|Q96AB3|ISOC2_HUMAN	22 kDa	3	-0.331055	0.794955	10918470	13734700
905	sp|P42226|STAT6_HUMAN Signal transducer and activator of transcription 6 OS=Homo sapiens OX=9606 GN=STAT6 PE=1 SV=1	sp|P42226|STAT6_HUMAN	94 kDa	3	-0.315854	0.803375	10114150	12589570
906	sp|P40763|STAT3_HUMAN Signal transducer and activator of transcription 3 OS=Homo sapiens OX=9606 GN=STAT3 PE=1 SV=2	sp|P40763|STAT3_HUMAN	88 kDa	15	-0.301594	0.811355	84647890	104329000
907	sp|P82930|RT34_HUMAN 28S ribosomal protein S34, mitochondrial OS=Homo sapiens OX=9606 GN=MRPS34 PE=1 SV=2	sp|P82930|RT34_HUMAN	26 kDa	4	-0.248846	0.841569	28782870	34201430
908	sp|P98196|AT11A_HUMAN Probable phospholipid-transporting ATPase IH OS=Homo sapiens OX=9606 GN=ATP11A PE=1 SV=3	sp|P98196|AT11A_HUMAN	130 kDa	4	-0.131278	0.913023	13362560	14635520
909	sp|Q9BV57|MTND_HUMAN 1,2-dihydroxy-3-keto-5-methylthiopentene dioxygenase OS=Homo sapiens OX=9606 GN=ADI1 PE=1 SV=1	sp|Q9BV57|MTND_HUMAN	21 kDa	7	0.0706263	1.05017	38906360	37047590
910	sp|P25205|MCM3_HUMAN DNA replication licensing factor MCM3 OS=Homo sapiens OX=9606 GN=MCM3 PE=1 SV=3	sp|P25205|MCM3_HUMAN	91 kDa	20	0.160249	1.11748	208803800	186852400
911	sp|Q16851|UGPA_HUMAN UTP--glucose-1-phosphate uridylyltransferase OS=Homo sapiens OX=9606 GN=UGP2 PE=1 SV=5	sp|Q16851|UGPA_HUMAN	57 kDa	16	0.19951	1.14831	371055600	323132300
912	sp|Q86W42|THOC6_HUMAN THO complex subunit 6 homolog OS=Homo sapiens OX=9606 GN=THOC6 PE=1 SV=1	sp|Q86W42|THOC6_HUMAN	38 kDa	7	0.210424	1.15703	22757640	19669040
913	sp|P43243|MATR3_HUMAN Matrin-3 OS=Homo sapiens OX=9606 GN=MATR3 PE=1 SV=2	sp|P43243|MATR3_HUMAN	95 kDa	31	0.221091	1.16561	922839200	791718900
914	sp|Q15631|TSN_HUMAN Translin OS=Homo sapiens OX=9606 GN=TSN PE=1 SV=1	sp|Q15631|TSN_HUMAN	26 kDa	4	0.22998	1.17282	19447000	16581420
915	sp|Q32P28|P3H1_HUMAN Prolyl 3-hydroxylase 1 OS=Homo sapiens OX=9606 GN=P3H1 PE=1 SV=2	sp|Q32P28|P3H1_HUMAN	83 kDa	9	0.261832	1.199	122462800	102137400
916	sp|Q13618|CUL3_HUMAN Cullin-3 OS=Homo sapiens OX=9606 GN=CUL3 PE=1 SV=2	sp|Q13618|CUL3_HUMAN	89 kDa	13	0.266158	1.2026	50642370	42110700
917	sp|Q96JM3|CHAP1_HUMAN Chromosome alignment-maintaining phosphoprotein 1 OS=Homo sapiens OX=9606 GN=CHAMP1 PE=1 SV=2	sp|Q96JM3|CHAP1_HUMAN	89 kDa	6	0.308254	1.23821	16741340	13520620
918	sp|Q9UL25|RAB21_HUMAN Ras-related protein Rab-21 OS=Homo sapiens OX=9606 GN=RAB21 PE=1 SV=3	sp|Q9UL25|RAB21_HUMAN	24 kDa	8	0.321432	1.24957	85219160	68198760
919	sp|Q8NE71|ABCF1_HUMAN ATP-binding cassette sub-family F member 1 OS=Homo sapiens OX=9606 GN=ABCF1 PE=1 SV=2	sp|Q8NE71|ABCF1_HUMAN	96 kDa	13	0.405271	1.32434	75536630	57037280
920	sp|O60749|SNX2_HUMAN Sorting nexin-2 OS=Homo sapiens OX=9606 GN=SNX2 PE=1 SV=2	sp|O60749|SNX2_HUMAN	58 kDa	13	0.405279	1.32434	98315690	74237220
921	sp|Q15459|SF3A1_HUMAN Splicing factor 3A subunit 1 OS=Homo sapiens OX=9606 GN=SF3A1 PE=1 SV=1	sp|Q15459|SF3A1_HUMAN	89 kDa	17	0.412678	1.33115	244166300	183424500
922	sp|Q9HD42|CHM1A_HUMAN Charged multivesicular body protein 1a OS=Homo sapiens OX=9606 GN=CHMP1A PE=1 SV=1	sp|Q9HD42|CHM1A_HUMAN	22 kDa	2	0.483009	1.39766	36167630	25877360
923	sp|P31948|STIP1_HUMAN Stress-induced-phosphoprotein 1 OS=Homo sapiens OX=9606 GN=STIP1 PE=1 SV=1	sp|P31948|STIP1_HUMAN	63 kDa	25	0.514191	1.42819	974579400	682386100
924	sp|P53990|IST1_HUMAN IST1 homolog OS=Homo sapiens OX=9606 GN=IST1 PE=1 SV=1	sp|P53990|IST1_HUMAN	40 kDa	3	0.602529	1.51838	46425400	30575700
925	sp|Q9H0U3|MAGT1_HUMAN Magnesium transporter protein 1 OS=Homo sapiens OX=9606 GN=MAGT1 PE=1 SV=1	sp|Q9H0U3|MAGT1_HUMAN	38 kDa	4	0.628053	1.54548	102226000	66145220
926	sp|P51148|RAB5C_HUMAN Ras-related protein Rab-5C OS=Homo sapiens OX=9606 GN=RAB5C PE=1 SV=2	sp|P51148|RAB5C_HUMAN	23 kDa	7	0.64231	1.56083	118404700	75860280
927	sp|Q9UBE0|SAE1_HUMAN SUMO-activating enzyme subunit 1 OS=Homo sapiens OX=9606 GN=SAE1 PE=1 SV=1	sp|Q9UBE0|SAE1_HUMAN	38 kDa	10	0.647727	1.5667	152640900	97428410
928	sp|Q9H444|CHM4B_HUMAN Charged multivesicular body protein 4b OS=Homo sapiens OX=9606 GN=CHMP4B PE=1 SV=1	sp|Q9H444|CHM4B_HUMAN	25 kDa	5	0.770967	1.70641	18913360	11083690
929	sp|Q5QJE6|TDIF2_HUMAN Deoxynucleotidyltransferase terminal-interacting protein 2 OS=Homo sapiens OX=9606 GN=DNTTIP2 PE=1 SV=2	sp|Q5QJE6|TDIF2_HUMAN	84 kDa	4	0.934354	1.91103	4025964	2106693
930	sp|P51572|BAP31_HUMAN B-cell receptor-associated protein 31 OS=Homo sapiens OX=9606 GN=BCAP31 PE=1 SV=3	sp|P51572|BAP31_HUMAN	28 kDa	6	1.00389	2.0054	77530140	38660710
931	sp|Q5VTL8|PR38B_HUMAN Pre-mRNA-splicing factor 38B OS=Homo sapiens OX=9606 GN=PRPF38B PE=1 SV=1	sp|Q5VTL8|PR38B_HUMAN	64 kDa	3	1.0297	2.04161	17920510	8777654
932	sp|P27361|MK03_HUMAN Mitogen-activated protein kinase 3 OS=Homo sapiens OX=9606 GN=MAPK3 PE=1 SV=4	sp|P27361|MK03_HUMAN	43 kDa	9	1.06549	2.09288	99347970	47469530
933	sp|Q32MZ4|LRRF1_HUMAN Leucine-rich repeat flightless-interacting protein 1 OS=Homo sapiens OX=9606 GN=LRRFIP1 PE=1 SV=2	sp|Q32MZ4|LRRF1_HUMAN	89 kDa	4	1.27687	2.42312	23369860	9644519
934	sp|Q14019|COTL1_HUMAN Coactosin-like protein OS=Homo sapiens OX=9606 GN=COTL1 PE=1 SV=3	sp|Q14019|COTL1_HUMAN	16 kDa	5	1.37813	2.59931	127141200	48913510
935	sp|Q7RTV0|PHF5A_HUMAN PHD finger-like domain-containing protein 5A OS=Homo sapiens OX=9606 GN=PHF5A PE=1 SV=1	sp|Q7RTV0|PHF5A_HUMAN	12 kDa	5	1.4873	2.80364	73229570	26119480
936	sp|P43246|MSH2_HUMAN DNA mismatch repair protein Msh2 OS=Homo sapiens OX=9606 GN=MSH2 PE=1 SV=1	sp|P43246|MSH2_HUMAN	105 kDa	10	2.35193	5.10505	355403100	69617910
937	sp|Q9Y5V3|MAGD1_HUMAN Melanoma-associated antigen D1 OS=Homo sapiens OX=9606 GN=MAGED1 PE=1 SV=3	sp|Q9Y5V3|MAGD1_HUMAN	86 kDa	3	#VALUE!	#VALUE!	1823794	Missing Value
938	sp|Q96GW9|SYMM_HUMAN Methionine--tRNA ligase, mitochondrial OS=Homo sapiens OX=9606 GN=MARS2 PE=1 SV=2	sp|Q96GW9|SYMM_HUMAN	67 kDa	5	-1.64217	0.320373	1826203	5700235
939	sp|O96017|CHK2_HUMAN Serine/threonine-protein kinase Chk2 OS=Homo sapiens OX=9606 GN=CHEK2 PE=1 SV=1	sp|O96017|CHK2_HUMAN	61 kDa	3	-1.40855	0.376689	484522	1286264
940	sp|P32322|P5CR1_HUMAN Pyrroline-5-carboxylate reductase 1, mitochondrial OS=Homo sapiens OX=9606 GN=PYCR1 PE=1 SV=2	sp|P32322|P5CR1_HUMAN	33 kDa	3	-1.16891	0.444757	408575	918646
941	sp|Q9BQ69|MACD1_HUMAN ADP-ribose glycohydrolase MACROD1 OS=Homo sapiens OX=9606 GN=MACROD1 PE=1 SV=2	sp|Q9BQ69|MACD1_HUMAN	36 kDa	2	-1.12462	0.458622	7011284	15287710
942	sp|Q9ULK4|MED23_HUMAN Mediator of RNA polymerase II transcription subunit 23 OS=Homo sapiens OX=9606 GN=MED23 PE=1 SV=2	sp|Q9ULK4|MED23_HUMAN	156 kDa	6	-0.828895	0.56296	3271139	5810603
943	sp|P21953|ODBB_HUMAN 2-oxoisovalerate dehydrogenase subunit beta, mitochondrial OS=Homo sapiens OX=9606 GN=BCKDHB PE=1 SV=2	sp|P21953|ODBB_HUMAN	43 kDa	6	-0.690225	0.619757	27921740	45052700
944	sp|P15309|PPAP_HUMAN Prostatic acid phosphatase OS=Homo sapiens OX=9606 GN=ACP3 PE=1 SV=3	sp|P15309|PPAP_HUMAN	45 kDa	3	-0.690102	0.61981	11374230	18351150
945	sp|Q9UI14|PRAF1_HUMAN Prenylated Rab acceptor protein 1 OS=Homo sapiens OX=9606 GN=RABAC1 PE=1 SV=1	sp|Q9UI14|PRAF1_HUMAN	21 kDa	2	-0.686188	0.621494	6347062	10212590
946	sp|Q13619|CUL4A_HUMAN Cullin-4A OS=Homo sapiens OX=9606 GN=CUL4A PE=1 SV=3	sp|Q13619|CUL4A_HUMAN	88 kDa	8	-0.673893	0.626813	13229030	21105220
947	sp|Q9UHL4|DPP2_HUMAN Dipeptidyl peptidase 2 OS=Homo sapiens OX=9606 GN=DPP7 PE=1 SV=3	sp|Q9UHL4|DPP2_HUMAN	54 kDa	5	-0.668033	0.629364	8394301	13337750
948	sp|Q5QJ74|TBCEL_HUMAN Tubulin-specific chaperone cofactor E-like protein OS=Homo sapiens OX=9606 GN=TBCEL PE=1 SV=2	sp|Q5QJ74|TBCEL_HUMAN	48 kDa	3	-0.616952	0.652047	9155948	14041850
949	sp|Q9UGP8|SEC63_HUMAN Translocation protein SEC63 homolog OS=Homo sapiens OX=9606 GN=SEC63 PE=1 SV=2	sp|Q9UGP8|SEC63_HUMAN	88 kDa	3	-0.601365	0.65913	13385290	20307510
950	sp|P20020|AT2B1_HUMAN Plasma membrane calcium-transporting ATPase 1 OS=Homo sapiens OX=9606 GN=ATP2B1 PE=1 SV=4	sp|P20020|AT2B1_HUMAN	135 kDa	10	-0.530048	0.692532	110008100	158849200
951	sp|Q7Z2W9|RM21_HUMAN 39S ribosomal protein L21, mitochondrial OS=Homo sapiens OX=9606 GN=MRPL21 PE=1 SV=2	sp|Q7Z2W9|RM21_HUMAN	23 kDa	3	-0.493547	0.710277	9010791	12686310
952	sp|Q6DKJ4|NXN_HUMAN Nucleoredoxin OS=Homo sapiens OX=9606 GN=NXN PE=1 SV=2	sp|Q6DKJ4|NXN_HUMAN	48 kDa	6	-0.467027	0.723454	59533670	82290910
953	sp|Q8WX92|NELFB_HUMAN Negative elongation factor B OS=Homo sapiens OX=9606 GN=NELFB PE=1 SV=1	sp|Q8WX92|NELFB_HUMAN	66 kDa	3	-0.435885	0.73924	14106660	19082650
954	sp|Q9BRA2|TXD17_HUMAN Thioredoxin domain-containing protein 17 OS=Homo sapiens OX=9606 GN=TXNDC17 PE=1 SV=1	sp|Q9BRA2|TXD17_HUMAN	14 kDa	3	-0.429978	0.742273	122430800	164940400
955	sp|Q96HC4|PDLI5_HUMAN PDZ and LIM domain protein 5 OS=Homo sapiens OX=9606 GN=PDLIM5 PE=1 SV=5	sp|Q96HC4|PDLI5_HUMAN	64 kDa	4	-0.402871	0.756352	23012350	30425470
956	sp|O43809|CPSF5_HUMAN Cleavage and polyadenylation specificity factor subunit 5 OS=Homo sapiens OX=9606 GN=NUDT21 PE=1 SV=1	sp|O43809|CPSF5_HUMAN	26 kDa	11	-0.37156	0.772946	239961900	310450900
957	sp|Q9NUJ1|ABHDA_HUMAN Mycophenolic acid acyl-glucuronide esterase, mitochondrial OS=Homo sapiens OX=9606 GN=ABHD10 PE=1 SV=1	sp|Q9NUJ1|ABHDA_HUMAN	34 kDa	3	-0.355772	0.781451	18577660	23773280
958	sp|P06744|G6PI_HUMAN Glucose-6-phosphate isomerase OS=Homo sapiens OX=9606 GN=GPI PE=1 SV=4	sp|P06744|G6PI_HUMAN	63 kDa	28	-0.295866	0.814583	709510500	871010600
959	sp|Q9BPW8|NIPS1_HUMAN Protein NipSnap homolog 1 OS=Homo sapiens OX=9606 GN=NIPSNAP1 PE=1 SV=1	sp|Q9BPW8|NIPS1_HUMAN	33 kDa	14	-0.280773	0.82315	211252800	256639600
960	sp|Q9Y3E5|PTH2_HUMAN Peptidyl-tRNA hydrolase 2, mitochondrial OS=Homo sapiens OX=9606 GN=PTRH2 PE=1 SV=1	sp|Q9Y3E5|PTH2_HUMAN	19 kDa	4	-0.251989	0.839738	12027260	14322640
961	sp|O75608|LYPA1_HUMAN Acyl-protein thioesterase 1 OS=Homo sapiens OX=9606 GN=LYPLA1 PE=1 SV=1	sp|O75608|LYPA1_HUMAN	25 kDa	4	-0.214181	0.862035	204595000	237339500
962	sp|Q08J23|NSUN2_HUMAN RNA cytosine C(5)-methyltransferase NSUN2 OS=Homo sapiens OX=9606 GN=NSUN2 PE=1 SV=2	sp|Q08J23|NSUN2_HUMAN	86 kDa	12	-0.171796	0.887737	87669240	98755910
963	sp|Q16718|NDUA5_HUMAN NADH dehydrogenase [ubiquinone] 1 alpha subcomplex subunit 5 OS=Homo sapiens OX=9606 GN=NDUFA5 PE=1 SV=3	sp|Q16718|NDUA5_HUMAN	13 kDa	5	-0.0750586	0.949304	63352750	66736030
964	sp|P47897|SYQ_HUMAN Glutamine--tRNA ligase OS=Homo sapiens OX=9606 GN=QARS1 PE=1 SV=1	sp|P47897|SYQ_HUMAN	88 kDa	27	0.0361153	1.02535	324583000	316558500
965	sp|P18074|ERCC2_HUMAN General transcription and DNA repair factor IIH helicase subunit XPD OS=Homo sapiens OX=9606 GN=ERCC2 PE=1 SV=1	sp|P18074|ERCC2_HUMAN	87 kDa	3	0.143439	1.10454	16131690	14604960
966	sp|P63000|RAC1_HUMAN Ras-related C3 botulinum toxin substrate 1 OS=Homo sapiens OX=9606 GN=RAC1 PE=1 SV=1	sp|P63000|RAC1_HUMAN	21 kDa	9	0.183325	1.1355	476066500	419258000
967	sp|P54886|P5CS_HUMAN Delta-1-pyrroline-5-carboxylate synthase OS=Homo sapiens OX=9606 GN=ALDH18A1 PE=1 SV=2	sp|P54886|P5CS_HUMAN	87 kDa	25	0.188039	1.13921	462361700	405860200
968	sp|P51858|HDGF_HUMAN Hepatoma-derived growth factor OS=Homo sapiens OX=9606 GN=HDGF PE=1 SV=1	sp|P51858|HDGF_HUMAN	27 kDa	8	0.204319	1.15214	159310600	138273400
969	sp|Q9BSJ8|ESYT1_HUMAN Extended synaptotagmin-1 OS=Homo sapiens OX=9606 GN=ESYT1 PE=1 SV=1	sp|Q9BSJ8|ESYT1_HUMAN	123 kDa	17	0.207595	1.15476	165915400	143679400
970	sp|O43194|GPR39_HUMAN G-protein coupled receptor 39 OS=Homo sapiens OX=9606 GN=GPR39 PE=1 SV=1	sp|O43194|GPR39_HUMAN	51 kDa	2	0.244972	1.18507	5699509	4809430
971	sp|Q92974|ARHG2_HUMAN Rho guanine nucleotide exchange factor 2 OS=Homo sapiens OX=9606 GN=ARHGEF2 PE=1 SV=4	sp|Q92974|ARHG2_HUMAN	112 kDa	10	0.283352	1.21702	45154220	37102300
972	sp|P49321|NASP_HUMAN Nuclear autoantigenic sperm protein OS=Homo sapiens OX=9606 GN=NASP PE=1 SV=2	sp|P49321|NASP_HUMAN	85 kDa	16	0.318324	1.24688	550543100	441536000
973	sp|Q15102|PA1B3_HUMAN Platelet-activating factor acetylhydrolase IB subunit gamma OS=Homo sapiens OX=9606 GN=PAFAH1B3 PE=1 SV=1	sp|Q15102|PA1B3_HUMAN	26 kDa	10	0.352672	1.27692	562793500	440741700
974	sp|Q9UGI8|TES_HUMAN Testin OS=Homo sapiens OX=9606 GN=TES PE=1 SV=1	sp|Q9UGI8|TES_HUMAN	48 kDa	15	0.379601	1.30098	453737900	348765800
975	sp|P20290|BTF3_HUMAN Transcription factor BTF3 OS=Homo sapiens OX=9606 GN=BTF3 PE=1 SV=1	sp|P20290|BTF3_HUMAN	22 kDa	5	0.382754	1.30383	17708290	13581760
976	sp|O14964|HGS_HUMAN Hepatocyte growth factor-regulated tyrosine kinase substrate OS=Homo sapiens OX=9606 GN=HGS PE=1 SV=1	sp|O14964|HGS_HUMAN	86 kDa	8	0.385895	1.30667	64966400	49719040
977	sp|Q9NUU7|DD19A_HUMAN ATP-dependent RNA helicase DDX19A OS=Homo sapiens OX=9606 GN=DDX19A PE=1 SV=1	sp|Q9NUU7|DD19A_HUMAN	54 kDa	15	0.415139	1.33343	60590680	45439800
978	sp|P49189|AL9A1_HUMAN 4-trimethylaminobutyraldehyde dehydrogenase OS=Homo sapiens OX=9606 GN=ALDH9A1 PE=1 SV=3	sp|P49189|AL9A1_HUMAN	54 kDa	14	0.485825	1.40039	262679400	187576400
979	sp|Q9NZJ9|NUDT4_HUMAN Diphosphoinositol polyphosphate phosphohydrolase 2 OS=Homo sapiens OX=9606 GN=NUDT4 PE=1 SV=2	sp|Q9NZJ9|NUDT4_HUMAN	20 kDa	4	0.517053	1.43103	30126390	21052250
980	sp|Q7Z6Z7|HUWE1_HUMAN E3 ubiquitin-protein ligase HUWE1 OS=Homo sapiens OX=9606 GN=HUWE1 PE=1 SV=3	sp|Q7Z6Z7|HUWE1_HUMAN	482 kDa	41	0.579143	1.49396	443333400	296750300
981	sp|P82979|SARNP_HUMAN SAP domain-containing ribonucleoprotein OS=Homo sapiens OX=9606 GN=SARNP PE=1 SV=3	sp|P82979|SARNP_HUMAN	24 kDa	7	0.622523	1.53956	263550100	171184800
982	sp|Q92499|DDX1_HUMAN ATP-dependent RNA helicase DDX1 OS=Homo sapiens OX=9606 GN=DDX1 PE=1 SV=2	sp|Q92499|DDX1_HUMAN	82 kDa	28	0.644987	1.56373	707890400	452694900
983	sp|P40222|TXLNA_HUMAN Alpha-taxilin OS=Homo sapiens OX=9606 GN=TXLNA PE=1 SV=3	sp|P40222|TXLNA_HUMAN	62 kDa	6	0.787777	1.72641	25691360	14881360
984	sp|Q8NC51|PAIRB_HUMAN Plasminogen activator inhibitor 1 RNA-binding protein OS=Homo sapiens OX=9606 GN=SERBP1 PE=1 SV=2	sp|Q8NC51|PAIRB_HUMAN	45 kDa	12	0.790461	1.72963	287003200	165933600
985	sp|O75937|DNJC8_HUMAN DnaJ homolog subfamily C member 8 OS=Homo sapiens OX=9606 GN=DNAJC8 PE=1 SV=2	sp|O75937|DNJC8_HUMAN	30 kDa	4	0.842714	1.79342	83470240	46542480
986	sp|Q96RE7|NACC1_HUMAN Nucleus accumbens-associated protein 1 OS=Homo sapiens OX=9606 GN=NACC1 PE=1 SV=1	sp|Q96RE7|NACC1_HUMAN	57 kDa	2	0.843699	1.79465	7636520	4255168
987	sp|Q9NZB2|F120A_HUMAN Constitutive coactivator of PPAR-gamma-like protein 1 OS=Homo sapiens OX=9606 GN=FAM120A PE=1 SV=2	sp|Q9NZB2|F120A_HUMAN	122 kDa	9	0.919921	1.89201	16302820	8616660
988	sp|P21283|VATC1_HUMAN V-type proton ATPase subunit C 1 OS=Homo sapiens OX=9606 GN=ATP6V1C1 PE=1 SV=4	sp|P21283|VATC1_HUMAN	44 kDa	5	1.04508	2.06349	67775660	32845200
989	sp|P05783|K1C18_HUMAN Keratin, type I cytoskeletal 18 OS=Homo sapiens OX=9606 GN=KRT18 PE=1 SV=2	sp|P05783|K1C18_HUMAN	48 kDa	32	1.17311	2.25497	7894343000	3500871000
990	sp|Q12959|DLG1_HUMAN Disks large homolog 1 OS=Homo sapiens OX=9606 GN=DLG1 PE=1 SV=2	sp|Q12959|DLG1_HUMAN	100 kDa	4	2.1463	4.42691	17014740	3843478
991	sp|O14523|C2C2L_HUMAN Phospholipid transfer protein C2CD2L OS=Homo sapiens OX=9606 GN=C2CD2L PE=1 SV=3	sp|O14523|C2C2L_HUMAN	76 kDa	3	2.15263	4.44638	58250450	13100640
992	sp|P61956|SUMO2_HUMAN Small ubiquitin-related modifier 2 OS=Homo sapiens OX=9606 GN=SUMO2 PE=1 SV=3	sp|P61956|SUMO2_HUMAN	11 kDa	3	3.80344	13.962	8027091	574922
993	sp|Q9NTG7|SIR3_HUMAN NAD-dependent protein deacetylase sirtuin-3, mitochondrial OS=Homo sapiens OX=9606 GN=SIRT3 PE=1 SV=2	sp|Q9NTG7|SIR3_HUMAN	44 kDa	4	-1.55432	0.34049	6527543	19171040
994	sp|P18564|ITB6_HUMAN Integrin beta-6 OS=Homo sapiens OX=9606 GN=ITGB6 PE=1 SV=2	sp|P18564|ITB6_HUMAN	86 kDa	2	-1.38987	0.381599	591686	1550542
995	sp|Q9BV20|MTNA_HUMAN Methylthioribose-1-phosphate isomerase OS=Homo sapiens OX=9606 GN=MRI1 PE=1 SV=1	sp|Q9BV20|MTNA_HUMAN	39 kDa	6	-1.11435	0.461899	10469180	22665520
996	sp|P10644|KAP0_HUMAN cAMP-dependent protein kinase type I-alpha regulatory subunit OS=Homo sapiens OX=9606 GN=PRKAR1A PE=1 SV=1	sp|P10644|KAP0_HUMAN	43 kDa	4	-0.980357	0.506854	17973100	35460090
997	sp|Q9P260|RELCH_HUMAN RAB11-binding protein RELCH OS=Homo sapiens OX=9606 GN=RELCH PE=1 SV=2	sp|Q9P260|RELCH_HUMAN	135 kDa	2	-0.962389	0.513206	2383622	4644569
998	sp|Q9Y3C1|NOP16_HUMAN Nucleolar protein 16 OS=Homo sapiens OX=9606 GN=NOP16 PE=1 SV=2	sp|Q9Y3C1|NOP16_HUMAN	21 kDa	2	-0.890179	0.539547	3779099	7004205
999	sp|O14975|S27A2_HUMAN Very long-chain acyl-CoA synthetase OS=Homo sapiens OX=9606 GN=SLC27A2 PE=1 SV=2	sp|O14975|S27A2_HUMAN	70 kDa	3	-0.841069	0.55823	1938161	3471978
1000	sp|P14923|PLAK_HUMAN Junction plakoglobin OS=Homo sapiens OX=9606 GN=JUP PE=1 SV=3	sp|P14923|PLAK_HUMAN	82 kDa	25	-0.74926	0.594909	199779300	335815100
1001	sp|Q9Y3B4|SF3B6_HUMAN Splicing factor 3B subunit 6 OS=Homo sapiens OX=9606 GN=SF3B6 PE=1 SV=1	sp|Q9Y3B4|SF3B6_HUMAN	15 kDa	4	-0.718742	0.607627	12789360	21048040
1002	sp|Q6PML9|ZNT9_HUMAN Zinc transporter 9 OS=Homo sapiens OX=9606 GN=SLC30A9 PE=1 SV=1	sp|Q6PML9|ZNT9_HUMAN	64 kDa	6	-0.690794	0.619513	3470933	5602681
1003	sp|P08727|K1C19_HUMAN Keratin, type I cytoskeletal 19 OS=Homo sapiens OX=9606 GN=KRT19 PE=1 SV=4	sp|P08727|K1C19_HUMAN	44 kDa	48	-0.583419	0.66738	6605697000	9897953000
1004	sp|Q9NR12|PDLI7_HUMAN PDZ and LIM domain protein 7 OS=Homo sapiens OX=9606 GN=PDLIM7 PE=1 SV=1	sp|Q9NR12|PDLI7_HUMAN	50 kDa	2	-0.523471	0.695696	2882781	4143736
1005	sp|P24385|CCND1_HUMAN G1/S-specific cyclin-D1 OS=Homo sapiens OX=9606 GN=CCND1 PE=1 SV=1	sp|P24385|CCND1_HUMAN	34 kDa	2	-0.488976	0.712531	1006703	1412856
1006	sp|Q8WWY3|PRP31_HUMAN U4/U6 small nuclear ribonucleoprotein Prp31 OS=Homo sapiens OX=9606 GN=PRPF31 PE=1 SV=2	sp|Q8WWY3|PRP31_HUMAN	55 kDa	6	-0.478556	0.717696	61165380	85224680
1007	sp|P50213|IDH3A_HUMAN Isocitrate dehydrogenase [NAD] subunit alpha, mitochondrial OS=Homo sapiens OX=9606 GN=IDH3A PE=1 SV=1	sp|P50213|IDH3A_HUMAN	40 kDa	4	-0.4598	0.727087	16315740	22439870
1008	sp|Q8WVY7|UBCP1_HUMAN Ubiquitin-like domain-containing CTD phosphatase 1 OS=Homo sapiens OX=9606 GN=UBLCP1 PE=1 SV=2	sp|Q8WVY7|UBCP1_HUMAN	37 kDa	4	-0.450906	0.731583	10222130	13972610
1009	sp|Q9NS69|TOM22_HUMAN Mitochondrial import receptor subunit TOM22 homolog OS=Homo sapiens OX=9606 GN=TOMM22 PE=1 SV=3	sp|Q9NS69|TOM22_HUMAN	16 kDa	3	-0.406014	0.754706	18684090	24756790
1010	sp|O00425|IF2B3_HUMAN Insulin-like growth factor 2 mRNA-binding protein 3 OS=Homo sapiens OX=9606 GN=IGF2BP3 PE=1 SV=2	sp|O00425|IF2B3_HUMAN	64 kDa	22	-0.395124	0.760424	493781500	649350300
1011	sp|Q86WQ0|NR2CA_HUMAN Nuclear receptor 2C2-associated protein OS=Homo sapiens OX=9606 GN=NR2C2AP PE=1 SV=1	sp|Q86WQ0|NR2CA_HUMAN	16 kDa	2	-0.375129	0.771037	2921807	3789453
1012	sp|Q9H857|NT5D2_HUMAN 5'-nucleotidase domain-containing protein 2 OS=Homo sapiens OX=9606 GN=NT5DC2 PE=1 SV=1	sp|Q9H857|NT5D2_HUMAN	61 kDa	10	-0.372655	0.77236	30723630	39778900
1013	sp|P53582|MAP11_HUMAN Methionine aminopeptidase 1 OS=Homo sapiens OX=9606 GN=METAP1 PE=1 SV=2	sp|P53582|MAP11_HUMAN	43 kDa	6	-0.30866	0.807391	32755020	40568960
1014	sp|Q16891|MIC60_HUMAN MICOS complex subunit MIC60 OS=Homo sapiens OX=9606 GN=IMMT PE=1 SV=1	sp|Q16891|MIC60_HUMAN	84 kDa	26	-0.219976	0.85858	274312600	319495800
1015	sp|P40616|ARL1_HUMAN ADP-ribosylation factor-like protein 1 OS=Homo sapiens OX=9606 GN=ARL1 PE=1 SV=1	sp|P40616|ARL1_HUMAN	20 kDa	3	-0.190209	0.876479	39438520	44996550
1016	sp|P63104|1433Z_HUMAN 14-3-3 protein zeta/delta OS=Homo sapiens OX=9606 GN=YWHAZ PE=1 SV=1	sp|P63104|1433Z_HUMAN	28 kDa	28	-0.160391	0.894782	2661492000	2974457000
1017	Group of sp|A0A0B4J2D5|GAL3B_HUMAN Glutamine amidotransferase-like class 1 domain-containing protein 3B, mitochondrial OS=Homo sapiens OX=9606 GN=GATD3B PE=1 SV=1	sp|A0A0B4J2D5|GAL3B_HUMAN (+1)		9	-0.159315	0.89545	135785800	151639700
1018	sp|A0A0B4J2D5|GAL3B_HUMAN Glutamine amidotransferase-like class 1 domain-containing protein 3B, mitochondrial OS=Homo sapiens OX=9606 GN=GATD3B PE=1 SV=1	sp|A0A0B4J2D5|GAL3B_HUMAN	28 kDa	9	-0.159315	0.89545	135785800	151639700
1019	sp|P0DPI2|GAL3A_HUMAN Glutamine amidotransferase-like class 1 domain-containing protein 3A, mitochondrial OS=Homo sapiens OX=9606 GN=GATD3A PE=1 SV=1	sp|P0DPI2|GAL3A_HUMAN	28 kDa	9	-0.159315	0.89545	135785800	151639700
1020	sp|P0C7P4|UCRIL_HUMAN Putative cytochrome b-c1 complex subunit Rieske-like protein 1 OS=Homo sapiens OX=9606 GN=UQCRFS1P1 PE=5 SV=1	sp|P0C7P4|UCRIL_HUMAN	31 kDa	5	-0.10989	0.926659	39639510	42776810
1021	sp|O43175|SERA_HUMAN D-3-phosphoglycerate dehydrogenase OS=Homo sapiens OX=9606 GN=PHGDH PE=1 SV=4	sp|O43175|SERA_HUMAN	57 kDa	18	0.187225	1.13857	1070778000	940457300
1022	sp|Q92615|LAR4B_HUMAN La-related protein 4B OS=Homo sapiens OX=9606 GN=LARP4B PE=1 SV=3	sp|Q92615|LAR4B_HUMAN	81 kDa	7	0.21789	1.16303	19121980	16441500
1023	sp|Q99808|S29A1_HUMAN Equilibrative nucleoside transporter 1 OS=Homo sapiens OX=9606 GN=SLC29A1 PE=1 SV=3	sp|Q99808|S29A1_HUMAN	50 kDa	2	0.303221	1.2339	8051948	6525629
1024	sp|Q9BXP5|SRRT_HUMAN Serrate RNA effector molecule homolog OS=Homo sapiens OX=9606 GN=SRRT PE=1 SV=1	sp|Q9BXP5|SRRT_HUMAN	101 kDa	19	0.381366	1.30257	288416500	221420400
1025	sp|Q86UE8|TLK2_HUMAN Serine/threonine-protein kinase tousled-like 2 OS=Homo sapiens OX=9606 GN=TLK2 PE=1 SV=2	sp|Q86UE8|TLK2_HUMAN	88 kDa	4	0.445777	1.36205	14559180	10689190
1026	sp|P34931|HS71L_HUMAN Heat shock 70 kDa protein 1-like OS=Homo sapiens OX=9606 GN=HSPA1L PE=1 SV=2	sp|P34931|HS71L_HUMAN	70 kDa	17	0.493481	1.40784	46176710	32799750
1027	sp|Q8IWX8|CHERP_HUMAN Calcium homeostasis endoplasmic reticulum protein OS=Homo sapiens OX=9606 GN=CHERP PE=1 SV=3	sp|Q8IWX8|CHERP_HUMAN	104 kDa	4	0.63003	1.5476	32112900	20750160
1028	sp|O95456|PSMG1_HUMAN Proteasome assembly chaperone 1 OS=Homo sapiens OX=9606 GN=PSMG1 PE=1 SV=1	sp|O95456|PSMG1_HUMAN	33 kDa	3	0.753743	1.68616	8603104	5102183
1029	sp|Q5BKZ1|ZN326_HUMAN DBIRD complex subunit ZNF326 OS=Homo sapiens OX=9606 GN=ZNF326 PE=1 SV=2	sp|Q5BKZ1|ZN326_HUMAN	66 kDa	6	0.778271	1.71507	58860580	34319550
1030	sp|P52434|RPAB3_HUMAN DNA-directed RNA polymerases I, II, and III subunit RPABC3 OS=Homo sapiens OX=9606 GN=POLR2H PE=1 SV=4	sp|P52434|RPAB3_HUMAN	17 kDa	2	0.841396	1.79178	15575600	8692794
1031	sp|O14974|MYPT1_HUMAN Protein phosphatase 1 regulatory subunit 12A OS=Homo sapiens OX=9606 GN=PPP1R12A PE=1 SV=1	sp|O14974|MYPT1_HUMAN	115 kDa	11	0.854894	1.80863	122048500	67481320
1032	sp|O14493|CLD4_HUMAN Claudin-4 OS=Homo sapiens OX=9606 GN=CLDN4 PE=1 SV=1	sp|O14493|CLD4_HUMAN	22 kDa	3	0.867034	1.82391	14292920	7836422
1033	sp|P07305|H10_HUMAN Histone H1.0 OS=Homo sapiens OX=9606 GN=H1-0 PE=1 SV=3	sp|P07305|H10_HUMAN	21 kDa	4	0.912588	1.88242	58074270	30850870
1034	Group of sp|P0DMM9|ST1A3_HUMAN Sulfotransferase 1A3 OS=Homo sapiens OX=9606 GN=SULT1A3 PE=1 SV=1	sp|P0DMM9|ST1A3_HUMAN (+1)		2	0.949648	1.9314	978774	506769
1035	sp|P0DMM9|ST1A3_HUMAN Sulfotransferase 1A3 OS=Homo sapiens OX=9606 GN=SULT1A3 PE=1 SV=1	sp|P0DMM9|ST1A3_HUMAN	34 kDa	2	0.949648	1.9314	978774	506769
1036	sp|P0DMN0|ST1A4_HUMAN Sulfotransferase 1A4 OS=Homo sapiens OX=9606 GN=SULT1A4 PE=1 SV=1	sp|P0DMN0|ST1A4_HUMAN	34 kDa	2	0.949648	1.9314	978774	506769
1037	sp|Q9BW91|NUDT9_HUMAN ADP-ribose pyrophosphatase, mitochondrial OS=Homo sapiens OX=9606 GN=NUDT9 PE=1 SV=1	sp|Q9BW91|NUDT9_HUMAN	39 kDa	2	1.0009	2.00125	61995930	30978560
1038	sp|P07948|LYN_HUMAN Tyrosine-protein kinase Lyn OS=Homo sapiens OX=9606 GN=LYN PE=1 SV=3	sp|P07948|LYN_HUMAN	59 kDa	7	1.91388	3.76822	26127860	6933749
1039	sp|P21359|NF1_HUMAN Neurofibromin OS=Homo sapiens OX=9606 GN=NF1 PE=1 SV=2	sp|P21359|NF1_HUMAN	319 kDa	5	-1.12518	0.458444	4343023	9473397
1040	sp|Q9UBU9|NXF1_HUMAN Nuclear RNA export factor 1 OS=Homo sapiens OX=9606 GN=NXF1 PE=1 SV=1	sp|Q9UBU9|NXF1_HUMAN	70 kDa	3	-1.00421	0.498544	13746560	27573400
1041	sp|O75165|DJC13_HUMAN DnaJ homolog subfamily C member 13 OS=Homo sapiens OX=9606 GN=DNAJC13 PE=1 SV=5	sp|O75165|DJC13_HUMAN	254 kDa	5	-0.959805	0.514126	8503148	16539020
1042	sp|Q96TA2|YMEL1_HUMAN ATP-dependent zinc metalloprotease YME1L1 OS=Homo sapiens OX=9606 GN=YME1L1 PE=1 SV=2	sp|Q96TA2|YMEL1_HUMAN	86 kDa	2	-0.947569	0.518505	3863771	7451748
1043	sp|P51688|SPHM_HUMAN N-sulphoglucosamine sulphohydrolase OS=Homo sapiens OX=9606 GN=SGSH PE=1 SV=1	sp|P51688|SPHM_HUMAN	57 kDa	7	-0.874564	0.545419	32342510	59298490
1044	sp|Q9UHJ6|SHPK_HUMAN Sedoheptulokinase OS=Homo sapiens OX=9606 GN=SHPK PE=1 SV=3	sp|Q9UHJ6|SHPK_HUMAN	51 kDa	6	-0.871211	0.546688	7345932	13437160
1045	sp|Q12965|MYO1E_HUMAN Unconventional myosin-Ie OS=Homo sapiens OX=9606 GN=MYO1E PE=1 SV=2	sp|Q12965|MYO1E_HUMAN	127 kDa	2	-0.837496	0.559614	5678939	10147960
1046	sp|P49354|FNTA_HUMAN Protein farnesyltransferase/geranylgeranyltransferase type-1 subunit alpha OS=Homo sapiens OX=9606 GN=FNTA PE=1 SV=1	sp|P49354|FNTA_HUMAN	44 kDa	6	-0.833856	0.561028	30670980	54669280
1047	sp|P20933|ASPG_HUMAN N(4)-(beta-N-acetylglucosaminyl)-L-asparaginase OS=Homo sapiens OX=9606 GN=AGA PE=1 SV=2	sp|P20933|ASPG_HUMAN	37 kDa	3	-0.770064	0.586391	9671071	16492520
1048	sp|Q6UX04|CWC27_HUMAN Spliceosome-associated protein CWC27 homolog OS=Homo sapiens OX=9606 GN=CWC27 PE=1 SV=1	sp|Q6UX04|CWC27_HUMAN	54 kDa	2	-0.730543	0.602677	8944189	14840770
1049	sp|P46109|CRKL_HUMAN Crk-like protein OS=Homo sapiens OX=9606 GN=CRKL PE=1 SV=1	sp|P46109|CRKL_HUMAN	34 kDa	8	-0.717192	0.60828	30747420	50548100
1050	sp|O75489|NDUS3_HUMAN NADH dehydrogenase [ubiquinone] iron-sulfur protein 3, mitochondrial OS=Homo sapiens OX=9606 GN=NDUFS3 PE=1 SV=1	sp|O75489|NDUS3_HUMAN	30 kDa	11	-0.620733	0.65034	121773300	187245500
1051	sp|P08574|CY1_HUMAN Cytochrome c1, heme protein, mitochondrial OS=Homo sapiens OX=9606 GN=CYC1 PE=1 SV=3	sp|P08574|CY1_HUMAN	35 kDa	6	-0.610246	0.655085	70036510	106912100
1052	sp|Q9H8T0|AKTIP_HUMAN AKT-interacting protein OS=Homo sapiens OX=9606 GN=AKTIP PE=1 SV=1	sp|Q9H8T0|AKTIP_HUMAN	33 kDa	2	-0.610086	0.655158	2700174	4121412
1053	sp|P36551|HEM6_HUMAN Oxygen-dependent coproporphyrinogen-III oxidase, mitochondrial OS=Homo sapiens OX=9606 GN=CPOX PE=1 SV=3	sp|P36551|HEM6_HUMAN	50 kDa	6	-0.500567	0.706829	68277200	96596530
1054	sp|Q9H2U2|IPYR2_HUMAN Inorganic pyrophosphatase 2, mitochondrial OS=Homo sapiens OX=9606 GN=PPA2 PE=1 SV=2	sp|Q9H2U2|IPYR2_HUMAN	38 kDa	8	-0.481	0.716481	246995900	344734800
1055	sp|Q96C90|PP14B_HUMAN Protein phosphatase 1 regulatory subunit 14B OS=Homo sapiens OX=9606 GN=PPP1R14B PE=1 SV=3	sp|Q96C90|PP14B_HUMAN	16 kDa	2	-0.470278	0.721826	6342339	8786525
1056	sp|P30046|DOPD_HUMAN D-dopachrome decarboxylase OS=Homo sapiens OX=9606 GN=DDT PE=1 SV=3	sp|P30046|DOPD_HUMAN	13 kDa	7	-0.438264	0.738022	98892630	133996800
1057	sp|O15160|RPAC1_HUMAN DNA-directed RNA polymerases I and III subunit RPAC1 OS=Homo sapiens OX=9606 GN=POLR1C PE=1 SV=1	sp|O15160|RPAC1_HUMAN	39 kDa	3	-0.402965	0.756303	19984250	26423620
1058	sp|P55957|BID_HUMAN BH3-interacting domain death agonist OS=Homo sapiens OX=9606 GN=BID PE=1 SV=1	sp|P55957|BID_HUMAN	22 kDa	4	-0.30972	0.806798	7263636	9003038
1059	sp|P28370|SMCA1_HUMAN Probable global transcription activator SNF2L1 OS=Homo sapiens OX=9606 GN=SMARCA1 PE=1 SV=2	sp|P28370|SMCA1_HUMAN	123 kDa	23	-0.291583	0.817005	47450830	58078980
1060	sp|O15031|PLXB2_HUMAN Plexin-B2 OS=Homo sapiens OX=9606 GN=PLXNB2 PE=1 SV=3	sp|O15031|PLXB2_HUMAN	205 kDa	18	-0.290642	0.817538	53404420	65323460
1061	sp|Q16181|SEPT7_HUMAN Septin-7 OS=Homo sapiens OX=9606 GN=SEPTIN7 PE=1 SV=2	sp|Q16181|SEPT7_HUMAN	51 kDa	16	-0.264959	0.832222	270923700	325542400
1062	sp|Q9H269|VPS16_HUMAN Vacuolar protein sorting-associated protein 16 homolog OS=Homo sapiens OX=9606 GN=VPS16 PE=1 SV=2	sp|Q9H269|VPS16_HUMAN	95 kDa	3	-0.204589	0.867786	9372905	10800940
1063	sp|O95202|LETM1_HUMAN Mitochondrial proton/calcium exchanger protein OS=Homo sapiens OX=9606 GN=LETM1 PE=1 SV=1	sp|O95202|LETM1_HUMAN	83 kDa	15	-0.1808	0.882214	72882490	82613190
1064	sp|P08F94|PKHD1_HUMAN Fibrocystin OS=Homo sapiens OX=9606 GN=PKHD1 PE=1 SV=1	sp|P08F94|PKHD1_HUMAN	447 kDa	3	0.107279	1.07719	26174800	24299040
1065	sp|P29401|TKT_HUMAN Transketolase OS=Homo sapiens OX=9606 GN=TKT PE=1 SV=3	sp|P29401|TKT_HUMAN	68 kDa	36	0.214983	1.16069	3286814000	2831775000
1066	sp|O75390|CISY_HUMAN Citrate synthase, mitochondrial OS=Homo sapiens OX=9606 GN=CS PE=1 SV=2	sp|O75390|CISY_HUMAN	52 kDa	14	0.234371	1.17639	768937400	653639300
1067	sp|Q969G3|SMCE1_HUMAN SWI/SNF-related matrix-associated actin-dependent regulator of chromatin subfamily E member 1 OS=Homo sapiens OX=9606 GN=SMARCE1 PE=1 SV=2	sp|Q969G3|SMCE1_HUMAN	47 kDa	4	0.250921	1.18997	6584234	5533125
1068	sp|Q9UM54|MYO6_HUMAN Unconventional myosin-VI OS=Homo sapiens OX=9606 GN=MYO6 PE=1 SV=4	sp|Q9UM54|MYO6_HUMAN	150 kDa	22	0.300152	1.23127	130887300	106302300
1069	sp|Q9HAV7|GRPE1_HUMAN GrpE protein homolog 1, mitochondrial OS=Homo sapiens OX=9606 GN=GRPEL1 PE=1 SV=2	sp|Q9HAV7|GRPE1_HUMAN	24 kDa	2	0.454301	1.37012	45878750	33485230
1070	sp|Q9Y696|CLIC4_HUMAN Chloride intracellular channel protein 4 OS=Homo sapiens OX=9606 GN=CLIC4 PE=1 SV=4	sp|Q9Y696|CLIC4_HUMAN	29 kDa	9	0.454778	1.37057	254649600	185798000
1071	sp|P62899|RL31_HUMAN 60S ribosomal protein L31 OS=Homo sapiens OX=9606 GN=RPL31 PE=1 SV=1	sp|P62899|RL31_HUMAN	14 kDa	7	0.491683	1.40608	625181600	444626100
1072	sp|O95394|AGM1_HUMAN Phosphoacetylglucosamine mutase OS=Homo sapiens OX=9606 GN=PGM3 PE=1 SV=1	sp|O95394|AGM1_HUMAN	60 kDa	9	0.536042	1.44999	98947800	68240400
1073	sp|Q9Y6W5|WASF2_HUMAN Wiskott-Aldrich syndrome protein family member 2 OS=Homo sapiens OX=9606 GN=WASF2 PE=1 SV=3	sp|Q9Y6W5|WASF2_HUMAN	54 kDa	4	0.550406	1.4645	26172650	17871420
1074	sp|Q04917|1433F_HUMAN 14-3-3 protein eta OS=Homo sapiens OX=9606 GN=YWHAH PE=1 SV=4	sp|Q04917|1433F_HUMAN	28 kDa	17	0.550805	1.4649	210907900	143974000
1075	sp|P12004|PCNA_HUMAN Proliferating cell nuclear antigen OS=Homo sapiens OX=9606 GN=PCNA PE=1 SV=1	sp|P12004|PCNA_HUMAN	29 kDa	10	0.622203	1.53922	331855000	215599000
1076	sp|Q9Y2W1|TR150_HUMAN Thyroid hormone receptor-associated protein 3 OS=Homo sapiens OX=9606 GN=THRAP3 PE=1 SV=2	sp|Q9Y2W1|TR150_HUMAN	109 kDa	19	0.652948	1.57238	143569300	91307100
1077	sp|Q07666|KHDR1_HUMAN KH domain-containing, RNA-binding, signal transduction-associated protein 1 OS=Homo sapiens OX=9606 GN=KHDRBS1 PE=1 SV=1	sp|Q07666|KHDR1_HUMAN	48 kDa	9	0.691253	1.61469	311620200	192991300
1078	sp|Q9P2R7|SUCB1_HUMAN Succinate--CoA ligase [ADP-forming] subunit beta, mitochondrial OS=Homo sapiens OX=9606 GN=SUCLA2 PE=1 SV=3	sp|Q9P2R7|SUCB1_HUMAN	50 kDa	11	0.797541	1.73814	253538100	145867800
1079	sp|P46779|RL28_HUMAN 60S ribosomal protein L28 OS=Homo sapiens OX=9606 GN=RPL28 PE=1 SV=3	sp|P46779|RL28_HUMAN	16 kDa	10	1.08535	2.12189	341402000	160895500
1080	sp|P04264|K2C1_HUMAN Keratin, type II cytoskeletal 1 OS=Homo sapiens OX=9606 GN=KRT1 PE=1 SV=6	sp|P04264|K2C1_HUMAN	66 kDa	18	1.10048	2.14425	249689300	116445800
1081	sp|Q15397|PUM3_HUMAN Pumilio homolog 3 OS=Homo sapiens OX=9606 GN=PUM3 PE=1 SV=3	sp|Q15397|PUM3_HUMAN	74 kDa	3	1.3842	2.61027	5537671	2121493
1082	sp|P42858|HD_HUMAN Huntingtin OS=Homo sapiens OX=9606 GN=HTT PE=1 SV=2	sp|P42858|HD_HUMAN	348 kDa	7	3.20529	9.22336	92180220	9994215
1083	sp|Q96FN4|CPNE2_HUMAN Copine-2 OS=Homo sapiens OX=9606 GN=CPNE2 PE=1 SV=3	sp|Q96FN4|CPNE2_HUMAN	61 kDa	3	#VALUE!	#VALUE!	Missing Value	14094860
1084	sp|Q8IUH3|RBM45_HUMAN RNA-binding protein 45 OS=Homo sapiens OX=9606 GN=RBM45 PE=1 SV=1	sp|Q8IUH3|RBM45_HUMAN	54 kDa	2	-1.64445	0.319868	223164	697677
1085	sp|O95825|QORL1_HUMAN Quinone oxidoreductase-like protein 1 OS=Homo sapiens OX=9606 GN=CRYZL1 PE=1 SV=2	sp|O95825|QORL1_HUMAN	39 kDa	3	-1.42304	0.372927	530998	1423866
1086	sp|Q96CU9|FXRD1_HUMAN FAD-dependent oxidoreductase domain-containing protein 1 OS=Homo sapiens OX=9606 GN=FOXRED1 PE=1 SV=2	sp|Q96CU9|FXRD1_HUMAN	54 kDa	3	-1.12441	0.45869	9463615	20631820
1087	sp|P36915|GNL1_HUMAN Guanine nucleotide-binding protein-like 1 OS=Homo sapiens OX=9606 GN=GNL1 PE=1 SV=2	sp|P36915|GNL1_HUMAN	69 kDa	7	-1.0012	0.499583	17662660	35354810
1088	sp|Q99829|CPNE1_HUMAN Copine-1 OS=Homo sapiens OX=9606 GN=CPNE1 PE=1 SV=1	sp|Q99829|CPNE1_HUMAN	59 kDa	6	-0.839448	0.558857	41954530	75071970
1089	sp|Q53H12|AGK_HUMAN Acylglycerol kinase, mitochondrial OS=Homo sapiens OX=9606 GN=AGK PE=1 SV=2	sp|Q53H12|AGK_HUMAN	47 kDa	10	-0.69365	0.618288	43194730	69861870
1090	sp|O14976|GAK_HUMAN Cyclin-G-associated kinase OS=Homo sapiens OX=9606 GN=GAK PE=1 SV=2	sp|O14976|GAK_HUMAN	143 kDa	3	-0.497323	0.70842	9077611	12813880
1091	sp|Q9UNF0|PACN2_HUMAN Protein kinase C and casein kinase substrate in neurons protein 2 OS=Homo sapiens OX=9606 GN=PACSIN2 PE=1 SV=2	sp|Q9UNF0|PACN2_HUMAN	56 kDa	13	-0.494372	0.709871	127722700	179923900
1092	sp|P68036|UB2L3_HUMAN Ubiquitin-conjugating enzyme E2 L3 OS=Homo sapiens OX=9606 GN=UBE2L3 PE=1 SV=1	sp|P68036|UB2L3_HUMAN	18 kDa	7	-0.4771	0.71842	166415300	231640600
1093	sp|P49720|PSB3_HUMAN Proteasome subunit beta type-3 OS=Homo sapiens OX=9606 GN=PSMB3 PE=1 SV=2	sp|P49720|PSB3_HUMAN	23 kDa	8	-0.463247	0.725352	90760760	125126500
1094	sp|Q6P9B6|MEAK7_HUMAN MTOR-associated protein MEAK7 OS=Homo sapiens OX=9606 GN=MEAK7 PE=1 SV=2	sp|Q6P9B6|MEAK7_HUMAN	51 kDa	2	-0.462327	0.725815	1579837	2176640
1095	sp|P23258|TBG1_HUMAN Tubulin gamma-1 chain OS=Homo sapiens OX=9606 GN=TUBG1 PE=1 SV=2	sp|P23258|TBG1_HUMAN	51 kDa	2	-0.445253	0.734455	20799610	28319770
1096	sp|Q04837|SSBP_HUMAN Single-stranded DNA-binding protein, mitochondrial OS=Homo sapiens OX=9606 GN=SSBP1 PE=1 SV=1	sp|Q04837|SSBP_HUMAN	17 kDa	6	-0.396459	0.759721	45023530	59263280
1097	sp|Q5JTZ9|SYAM_HUMAN Alanine--tRNA ligase, mitochondrial OS=Homo sapiens OX=9606 GN=AARS2 PE=1 SV=1	sp|Q5JTZ9|SYAM_HUMAN	107 kDa	7	-0.376691	0.770202	18734890	24324640
1098	sp|Q05048|CSTF1_HUMAN Cleavage stimulation factor subunit 1 OS=Homo sapiens OX=9606 GN=CSTF1 PE=1 SV=1	sp|Q05048|CSTF1_HUMAN	48 kDa	6	-0.363941	0.777039	17380650	22367800
1099	sp|P06576|ATPB_HUMAN ATP synthase subunit beta, mitochondrial OS=Homo sapiens OX=9606 GN=ATP5F1B PE=1 SV=3	sp|P06576|ATPB_HUMAN	57 kDa	29	-0.28614	0.820093	1787052000	2179084000
1100	sp|Q14353|GAMT_HUMAN Guanidinoacetate N-methyltransferase OS=Homo sapiens OX=9606 GN=GAMT PE=1 SV=1	sp|Q14353|GAMT_HUMAN	26 kDa	2	-0.244815	0.843924	27984010	33159390
1101	sp|Q01105|SET_HUMAN Protein SET OS=Homo sapiens OX=9606 GN=SET PE=1 SV=3	sp|Q01105|SET_HUMAN	33 kDa	11	-0.193688	0.874368	511014400	584438600
1102	sp|Q96DV4|RM38_HUMAN 39S ribosomal protein L38, mitochondrial OS=Homo sapiens OX=9606 GN=MRPL38 PE=1 SV=2	sp|Q96DV4|RM38_HUMAN	45 kDa	5	-0.178028	0.883911	46518270	52627800
1103	sp|P48047|ATPO_HUMAN ATP synthase subunit O, mitochondrial OS=Homo sapiens OX=9606 GN=ATP5PO PE=1 SV=1	sp|P48047|ATPO_HUMAN	23 kDa	12	-0.14567	0.90396	288024700	318625600
1104	sp|Q7Z5L9|I2BP2_HUMAN Interferon regulatory factor 2-binding protein 2 OS=Homo sapiens OX=9606 GN=IRF2BP2 PE=1 SV=2	sp|Q7Z5L9|I2BP2_HUMAN	61 kDa	5	-0.0913243	0.938661	15486250	16498240
1105	sp|Q9Y265|RUVB1_HUMAN RuvB-like 1 OS=Homo sapiens OX=9606 GN=RUVBL1 PE=1 SV=1	sp|Q9Y265|RUVB1_HUMAN	50 kDa	14	-0.0896679	0.939739	252797600	269008300
1106	sp|P08238|HS90B_HUMAN Heat shock protein HSP 90-beta OS=Homo sapiens OX=9606 GN=HSP90AB1 PE=1 SV=4	sp|P08238|HS90B_HUMAN	83 kDa	55	0.159897	1.11721	4229318000	3785615000
1107	sp|Q16629|SRSF7_HUMAN Serine/arginine-rich splicing factor 7 OS=Homo sapiens OX=9606 GN=SRSF7 PE=1 SV=1	sp|Q16629|SRSF7_HUMAN	27 kDa	9	0.168394	1.12381	280265000	249389000
1108	sp|O00139|KIF2A_HUMAN Kinesin-like protein KIF2A OS=Homo sapiens OX=9606 GN=KIF2A PE=1 SV=3	sp|O00139|KIF2A_HUMAN	80 kDa	7	0.241189	1.18197	34382800	29089490
1109	sp|P25788|PSA3_HUMAN Proteasome subunit alpha type-3 OS=Homo sapiens OX=9606 GN=PSMA3 PE=1 SV=2	sp|P25788|PSA3_HUMAN	28 kDa	7	0.249289	1.18862	135666000	114137300
1110	sp|P12814|ACTN1_HUMAN Alpha-actinin-1 OS=Homo sapiens OX=9606 GN=ACTN1 PE=1 SV=2	sp|P12814|ACTN1_HUMAN	103 kDa	36	0.256015	1.19418	221068200	185122000
1111	Group of sp|A8MWD9|RUXGL_HUMAN Putative small nuclear ribonucleoprotein G-like protein 15 OS=Homo sapiens OX=9606 GN=SNRPGP15 PE=5 SV=2	sp|A8MWD9|RUXGL_HUMAN (+1)		3	0.317794	1.24642	24835260	19925220
1112	sp|A8MWD9|RUXGL_HUMAN Putative small nuclear ribonucleoprotein G-like protein 15 OS=Homo sapiens OX=9606 GN=SNRPGP15 PE=5 SV=2	sp|A8MWD9|RUXGL_HUMAN	9 kDa	3	0.317794	1.24642	24835260	19925220
1113	sp|P62308|RUXG_HUMAN Small nuclear ribonucleoprotein G OS=Homo sapiens OX=9606 GN=SNRPG PE=1 SV=1	sp|P62308|RUXG_HUMAN	8 kDa	3	0.317794	1.24642	24835260	19925220
1114	sp|P61247|RS3A_HUMAN 40S ribosomal protein S3a OS=Homo sapiens OX=9606 GN=RPS3A PE=1 SV=2	sp|P61247|RS3A_HUMAN	30 kDa	25	0.339896	1.26567	1231751000	973204300
1115	sp|P18031|PTN1_HUMAN Tyrosine-protein phosphatase non-receptor type 1 OS=Homo sapiens OX=9606 GN=PTPN1 PE=1 SV=1	sp|P18031|PTN1_HUMAN	50 kDa	6	0.346743	1.27169	9688810	7618865
1116	sp|Q96AQ6|PBIP1_HUMAN Pre-B-cell leukemia transcription factor-interacting protein 1 OS=Homo sapiens OX=9606 GN=PBXIP1 PE=1 SV=1	sp|Q96AQ6|PBIP1_HUMAN	81 kDa	14	0.383158	1.30419	87644600	67202130
1117	sp|Q96HS1|PGAM5_HUMAN Serine/threonine-protein phosphatase PGAM5, mitochondrial OS=Homo sapiens OX=9606 GN=PGAM5 PE=1 SV=2	sp|Q96HS1|PGAM5_HUMAN	32 kDa	7	0.387169	1.30782	99955430	76428780
1118	sp|Q9P2X0|DPM3_HUMAN Dolichol-phosphate mannosyltransferase subunit 3 OS=Homo sapiens OX=9606 GN=DPM3 PE=1 SV=2	sp|Q9P2X0|DPM3_HUMAN	10 kDa	2	0.397433	1.31716	23382230	17751970
1119	sp|O95470|SGPL1_HUMAN Sphingosine-1-phosphate lyase 1 OS=Homo sapiens OX=9606 GN=SGPL1 PE=1 SV=3	sp|O95470|SGPL1_HUMAN	64 kDa	8	0.422346	1.3401	29041780	21671280
1120	sp|P62269|RS18_HUMAN 40S ribosomal protein S18 OS=Homo sapiens OX=9606 GN=RPS18 PE=1 SV=3	sp|P62269|RS18_HUMAN	18 kDa	16	0.426323	1.3438	1607800000	1196454000
1121	sp|Q96CB9|NSUN4_HUMAN 5-methylcytosine rRNA methyltransferase NSUN4 OS=Homo sapiens OX=9606 GN=NSUN4 PE=1 SV=2	sp|Q96CB9|NSUN4_HUMAN	43 kDa	5	0.524836	1.43877	1940554000	1348759000
1122	sp|P32119|PRDX2_HUMAN Peroxiredoxin-2 OS=Homo sapiens OX=9606 GN=PRDX2 PE=1 SV=5	sp|P32119|PRDX2_HUMAN	22 kDa	15	0.546331	1.46037	2038586000	1395941000
1123	sp|P53041|PPP5_HUMAN Serine/threonine-protein phosphatase 5 OS=Homo sapiens OX=9606 GN=PPP5C PE=1 SV=1	sp|P53041|PPP5_HUMAN	57 kDa	9	0.574034	1.48868	82883760	55675990
1124	sp|O43852|CALU_HUMAN Calumenin OS=Homo sapiens OX=9606 GN=CALU PE=1 SV=2	sp|O43852|CALU_HUMAN	37 kDa	8	0.626568	1.54389	232343700	150492600
1125	sp|Q9Y6K1|DNM3A_HUMAN DNA (cytosine-5)-methyltransferase 3A OS=Homo sapiens OX=9606 GN=DNMT3A PE=1 SV=4	sp|Q9Y6K1|DNM3A_HUMAN	102 kDa	2	0.676693	1.59847	29293780	18326120
1126	sp|P68371|TBB4B_HUMAN Tubulin beta-4B chain OS=Homo sapiens OX=9606 GN=TUBB4B PE=1 SV=1	sp|P68371|TBB4B_HUMAN	50 kDa	36	0.702563	1.62739	779053400	478712400
1127	sp|Q96KR1|ZFR_HUMAN Zinc finger RNA-binding protein OS=Homo sapiens OX=9606 GN=ZFR PE=1 SV=2	sp|Q96KR1|ZFR_HUMAN	117 kDa	4	0.886284	1.84841	19439750	10517020
1128	sp|Q9Y320|TMX2_HUMAN Thioredoxin-related transmembrane protein 2 OS=Homo sapiens OX=9606 GN=TMX2 PE=1 SV=1	sp|Q9Y320|TMX2_HUMAN	34 kDa	3	0.920768	1.89312	30042860	15869470
1129	sp|Q9BUH6|PAXX_HUMAN Protein PAXX OS=Homo sapiens OX=9606 GN=PAXX PE=1 SV=2	sp|Q9BUH6|PAXX_HUMAN	22 kDa	2	1.0128	2.01782	17280320	8563843
1130	sp|Q14676|MDC1_HUMAN Mediator of DNA damage checkpoint protein 1 OS=Homo sapiens OX=9606 GN=MDC1 PE=1 SV=3	sp|Q14676|MDC1_HUMAN	227 kDa	3	1.20383	2.30351	5697294	2473308
1131	sp|Q86YL5|TDRP_HUMAN Testis development-related protein OS=Homo sapiens OX=9606 GN=TDRP PE=1 SV=2	sp|Q86YL5|TDRP_HUMAN	20 kDa	2	1.34094	2.53317	2083957	822668
1132	sp|Q99590|SCAFB_HUMAN Protein SCAF11 OS=Homo sapiens OX=9606 GN=SCAF11 PE=1 SV=2	sp|Q99590|SCAFB_HUMAN	165 kDa	4	1.4005	2.63993	6959078	2636085
1133	sp|Q8TCT1|PHOP1_HUMAN Phosphoethanolamine/phosphocholine phosphatase OS=Homo sapiens OX=9606 GN=PHOSPHO1 PE=1 SV=1	sp|Q8TCT1|PHOP1_HUMAN	30 kDa	3	-2.91712	0.132392	38137840	288068300
1134	sp|Q9NVH6|TMLH_HUMAN Trimethyllysine dioxygenase, mitochondrial OS=Homo sapiens OX=9606 GN=TMLHE PE=1 SV=1	sp|Q9NVH6|TMLH_HUMAN	50 kDa	3	-1.48452	0.357367	335118	937741
1135	sp|Q99836|MYD88_HUMAN Myeloid differentiation primary response protein MyD88 OS=Homo sapiens OX=9606 GN=MYD88 PE=1 SV=1	sp|Q99836|MYD88_HUMAN	33 kDa	4	-1.30172	0.405642	6501200	16026940
1136	sp|Q5T9L3|WLS_HUMAN Protein wntless homolog OS=Homo sapiens OX=9606 GN=WLS PE=1 SV=2	sp|Q5T9L3|WLS_HUMAN	62 kDa	2	-1.05092	0.482659	4771529	9885919
1137	sp|Q8NI36|WDR36_HUMAN WD repeat-containing protein 36 OS=Homo sapiens OX=9606 GN=WDR36 PE=1 SV=1	sp|Q8NI36|WDR36_HUMAN	105 kDa	6	-0.965658	0.512045	1202792	2348997
1138	sp|Q9H1B7|I2BPL_HUMAN Probable E3 ubiquitin-protein ligase IRF2BPL OS=Homo sapiens OX=9606 GN=IRF2BPL PE=1 SV=1	sp|Q9H1B7|I2BPL_HUMAN	83 kDa	5	-0.828165	0.563245	12090820	21466360
1139	sp|Q6NUM9|RETST_HUMAN All-trans-retinol 13,14-reductase OS=Homo sapiens OX=9606 GN=RETSAT PE=1 SV=2	sp|Q6NUM9|RETST_HUMAN	67 kDa	5	-0.768699	0.586946	8365190	14252050
1140	sp|O75884|RBBP9_HUMAN Serine hydrolase RBBP9 OS=Homo sapiens OX=9606 GN=RBBP9 PE=1 SV=2	sp|O75884|RBBP9_HUMAN	21 kDa	3	-0.680713	0.623857	3467292	5557833
1141	sp|Q96F07|CYFP2_HUMAN Cytoplasmic FMR1-interacting protein 2 OS=Homo sapiens OX=9606 GN=CYFIP2 PE=1 SV=2	sp|Q96F07|CYFP2_HUMAN	148 kDa	10	-0.678369	0.624871	199589	319409
1142	sp|P49005|DPOD2_HUMAN DNA polymerase delta subunit 2 OS=Homo sapiens OX=9606 GN=POLD2 PE=1 SV=1	sp|P49005|DPOD2_HUMAN	51 kDa	2	-0.665342	0.630539	1291860	2048818
1143	sp|O00170|AIP_HUMAN AH receptor-interacting protein OS=Homo sapiens OX=9606 GN=AIP PE=1 SV=2	sp|O00170|AIP_HUMAN	38 kDa	4	-0.603797	0.65802	30745290	46723940
1144	sp|Q5VV41|ARHGG_HUMAN Rho guanine nucleotide exchange factor 16 OS=Homo sapiens OX=9606 GN=ARHGEF16 PE=1 SV=1	sp|Q5VV41|ARHGG_HUMAN	80 kDa	4	-0.592285	0.663291	6689361	10085100
1145	sp|P42025|ACTY_HUMAN Beta-centractin OS=Homo sapiens OX=9606 GN=ACTR1B PE=1 SV=1	sp|P42025|ACTY_HUMAN	42 kDa	8	-0.580004	0.668962	11838650	17697050
1146	sp|P46108|CRK_HUMAN Adapter molecule crk OS=Homo sapiens OX=9606 GN=CRK PE=1 SV=2	sp|P46108|CRK_HUMAN	34 kDa	7	-0.447666	0.733228	60762160	82869380
1147	sp|Q9H4A4|AMPB_HUMAN Aminopeptidase B OS=Homo sapiens OX=9606 GN=RNPEP PE=1 SV=2	sp|Q9H4A4|AMPB_HUMAN	73 kDa	13	-0.399752	0.757988	290839600	383699300
1148	sp|P53992|SC24C_HUMAN Protein transport protein Sec24C OS=Homo sapiens OX=9606 GN=SEC24C PE=1 SV=3	sp|P53992|SC24C_HUMAN	118 kDa	19	-0.365718	0.776082	180296800	232316600
1149	sp|Q12769|NU160_HUMAN Nuclear pore complex protein Nup160 OS=Homo sapiens OX=9606 GN=NUP160 PE=1 SV=3	sp|Q12769|NU160_HUMAN	162 kDa	15	-0.342626	0.788604	62605950	79388290
1150	sp|P21796|VDAC1_HUMAN Voltage-dependent anion-selective channel protein 1 OS=Homo sapiens OX=9606 GN=VDAC1 PE=1 SV=2	sp|P21796|VDAC1_HUMAN	31 kDa	13	-0.336971	0.791702	609750900	770177700
1151	sp|O94905|ERLN2_HUMAN Erlin-2 OS=Homo sapiens OX=9606 GN=ERLIN2 PE=1 SV=1	sp|O94905|ERLN2_HUMAN	38 kDa	5	-0.331443	0.794741	41217600	51862940
1152	sp|P12956|XRCC6_HUMAN X-ray repair cross-complementing protein 6 OS=Homo sapiens OX=9606 GN=XRCC6 PE=1 SV=2	sp|P12956|XRCC6_HUMAN	70 kDa	35	-0.312463	0.805266	970521700	1205219000
1153	sp|P24390|ERD21_HUMAN ER lumen protein-retaining receptor 1 OS=Homo sapiens OX=9606 GN=KDELR1 PE=1 SV=1	sp|P24390|ERD21_HUMAN	25 kDa	4	-0.245716	0.843397	31946070	37877850
1154	sp|P53007|TXTP_HUMAN Tricarboxylate transport protein, mitochondrial OS=Homo sapiens OX=9606 GN=SLC25A1 PE=1 SV=2	sp|P53007|TXTP_HUMAN	34 kDa	9	-0.083215	0.943952	238073400	252209300
1155	sp|P55145|MANF_HUMAN Mesencephalic astrocyte-derived neurotrophic factor OS=Homo sapiens OX=9606 GN=MANF PE=1 SV=3	sp|P55145|MANF_HUMAN	21 kDa	10	0.104404	1.07505	70187860	65287970
1156	sp|Q9BWD1|THIC_HUMAN Acetyl-CoA acetyltransferase, cytosolic OS=Homo sapiens OX=9606 GN=ACAT2 PE=1 SV=2	sp|Q9BWD1|THIC_HUMAN	41 kDa	10	0.205505	1.15309	107919100	93591260
1157	sp|P62191|PRS4_HUMAN 26S proteasome regulatory subunit 4 OS=Homo sapiens OX=9606 GN=PSMC1 PE=1 SV=1	sp|P62191|PRS4_HUMAN	49 kDa	15	0.216156	1.16163	220689900	189982300
1158	sp|Q00610|CLH1_HUMAN Clathrin heavy chain 1 OS=Homo sapiens OX=9606 GN=CLTC PE=1 SV=5	sp|Q00610|CLH1_HUMAN	192 kDa	76	0.245833	1.18578	2949416000	2487327000
1159	sp|P17844|DDX5_HUMAN Probable ATP-dependent RNA helicase DDX5 OS=Homo sapiens OX=9606 GN=DDX5 PE=1 SV=1	sp|P17844|DDX5_HUMAN	69 kDa	29	0.25862	1.19633	480663200	401780300
1160	sp|O43447|PPIH_HUMAN Peptidyl-prolyl cis-trans isomerase H OS=Homo sapiens OX=9606 GN=PPIH PE=1 SV=1	sp|O43447|PPIH_HUMAN	19 kDa	6	0.262031	1.19917	44614010	37204200
1161	sp|Q9UPN6|SCAF8_HUMAN SR-related and CTD-associated factor 8 OS=Homo sapiens OX=9606 GN=SCAF8 PE=1 SV=1	sp|Q9UPN6|SCAF8_HUMAN	141 kDa	6	0.332969	1.2596	35131160	27890670
1162	sp|Q96FQ6|S10AG_HUMAN Protein S100-A16 OS=Homo sapiens OX=9606 GN=S100A16 PE=1 SV=1	sp|Q96FQ6|S10AG_HUMAN	12 kDa	3	0.427074	1.3445	7338338	5458028
1163	sp|Q9H9E3|COG4_HUMAN Conserved oligomeric Golgi complex subunit 4 OS=Homo sapiens OX=9606 GN=COG4 PE=1 SV=3	sp|Q9H9E3|COG4_HUMAN	89 kDa	3	0.44541	1.3617	9577154	7033227
1164	sp|Q96DZ1|ERLEC_HUMAN Endoplasmic reticulum lectin 1 OS=Homo sapiens OX=9606 GN=ERLEC1 PE=1 SV=1	sp|Q96DZ1|ERLEC_HUMAN	55 kDa	4	0.467867	1.38306	18402140	13305350
1165	sp|P53634|CATC_HUMAN Dipeptidyl peptidase 1 OS=Homo sapiens OX=9606 GN=CTSC PE=1 SV=2	sp|P53634|CATC_HUMAN	52 kDa	11	0.491572	1.40598	223763200	159151500
1166	sp|P27348|1433T_HUMAN 14-3-3 protein theta OS=Homo sapiens OX=9606 GN=YWHAQ PE=1 SV=1	sp|P27348|1433T_HUMAN	28 kDa	24	0.521959	1.4359	701437900	488499100
1167	sp|O43148|MCES_HUMAN mRNA cap guanine-N7 methyltransferase OS=Homo sapiens OX=9606 GN=RNMT PE=1 SV=1	sp|O43148|MCES_HUMAN	55 kDa	5	0.52672	1.44065	5637663	3913278
1168	sp|Q8IY67|RAVR1_HUMAN Ribonucleoprotein PTB-binding 1 OS=Homo sapiens OX=9606 GN=RAVER1 PE=1 SV=1	sp|Q8IY67|RAVR1_HUMAN	64 kDa	6	0.652545	1.57194	21450720	13646030
1169	sp|P13987|CD59_HUMAN CD59 glycoprotein OS=Homo sapiens OX=9606 GN=CD59 PE=1 SV=1	sp|P13987|CD59_HUMAN	14 kDa	4	0.819004	1.76419	39024400	22120320
1170	sp|O75494|SRS10_HUMAN Serine/arginine-rich splicing factor 10 OS=Homo sapiens OX=9606 GN=SRSF10 PE=1 SV=1	sp|O75494|SRS10_HUMAN	31 kDa	4	0.836612	1.78585	7026018	3934268
1171	sp|P27635|RL10_HUMAN 60S ribosomal protein L10 OS=Homo sapiens OX=9606 GN=RPL10 PE=1 SV=4	sp|P27635|RL10_HUMAN	25 kDa	17	0.951729	1.93419	661132700	341813800
1172	sp|Q14671|PUM1_HUMAN Pumilio homolog 1 OS=Homo sapiens OX=9606 GN=PUM1 PE=1 SV=3	sp|Q14671|PUM1_HUMAN	126 kDa	4	1.21888	2.32765	10152860	4361846
1173	sp|Q9H3K2|GHITM_HUMAN Growth hormone-inducible transmembrane protein OS=Homo sapiens OX=9606 GN=GHITM PE=1 SV=2	sp|Q9H3K2|GHITM_HUMAN	37 kDa	4	1.29538	2.45441	19621720	7994460
1174	sp|P62266|RS23_HUMAN 40S ribosomal protein S23 OS=Homo sapiens OX=9606 GN=RPS23 PE=1 SV=3	sp|P62266|RS23_HUMAN	16 kDa	6	1.45441	2.74045	407501600	148698600
1175	sp|Q14244|MAP7_HUMAN Ensconsin OS=Homo sapiens OX=9606 GN=MAP7 PE=1 SV=1	sp|Q14244|MAP7_HUMAN	84 kDa	5	1.55889	2.94626	16469670	5590024
1176	sp|P09936|UCHL1_HUMAN Ubiquitin carboxyl-terminal hydrolase isozyme L1 OS=Homo sapiens OX=9606 GN=UCHL1 PE=1 SV=2	sp|P09936|UCHL1_HUMAN	25 kDa	10	1.95009	3.86399	604711900	156499300
1177	sp|Q8IVT2|MISP_HUMAN Mitotic interactor and substrate of PLK1 OS=Homo sapiens OX=9606 GN=MISP PE=1 SV=1	sp|Q8IVT2|MISP_HUMAN	75 kDa	3	2.0673	4.19101	803390	191693
1178	sp|Q5JSZ5|PRC2B_HUMAN Protein PRRC2B OS=Homo sapiens OX=9606 GN=PRRC2B PE=1 SV=2	sp|Q5JSZ5|PRC2B_HUMAN	243 kDa	3	2.13396	4.3892	79935470	18211850
1179	sp|Q13232|NDK3_HUMAN Nucleoside diphosphate kinase 3 OS=Homo sapiens OX=9606 GN=NME3 PE=1 SV=2	sp|Q13232|NDK3_HUMAN	19 kDa	5	-2.45307	0.182622	18557210	101615500
1180	sp|Q8IXM3|RM41_HUMAN 39S ribosomal protein L41, mitochondrial OS=Homo sapiens OX=9606 GN=MRPL41 PE=1 SV=1	sp|Q8IXM3|RM41_HUMAN	15 kDa	2	-2.03806	0.243492	10665080	43800590
1181	sp|P24928|RPB1_HUMAN DNA-directed RNA polymerase II subunit RPB1 OS=Homo sapiens OX=9606 GN=POLR2A PE=1 SV=2	sp|P24928|RPB1_HUMAN	217 kDa	13	-1.4538	0.365059	31446580	86141060
1182	sp|P18065|IBP2_HUMAN Insulin-like growth factor-binding protein 2 OS=Homo sapiens OX=9606 GN=IGFBP2 PE=1 SV=2	sp|P18065|IBP2_HUMAN	35 kDa	7	-1.33526	0.396321	4572918	11538420
1183	sp|P63096|GNAI1_HUMAN Guanine nucleotide-binding protein G(i) subunit alpha-1 OS=Homo sapiens OX=9606 GN=GNAI1 PE=1 SV=2	sp|P63096|GNAI1_HUMAN	40 kDa	7	-0.878407	0.543968	22588060	41524620
1184	sp|P14854|CX6B1_HUMAN Cytochrome c oxidase subunit 6B1 OS=Homo sapiens OX=9606 GN=COX6B1 PE=1 SV=2	sp|P14854|CX6B1_HUMAN	10 kDa	2	-0.816386	0.567863	2127382	3746297
1185	sp|Q8IXT5|RB12B_HUMAN RNA-binding protein 12B OS=Homo sapiens OX=9606 GN=RBM12B PE=1 SV=2	sp|Q8IXT5|RB12B_HUMAN	118 kDa	5	-0.801788	0.573638	22895280	39912420
1186	sp|Q7Z2E3|APTX_HUMAN Aprataxin OS=Homo sapiens OX=9606 GN=APTX PE=1 SV=2	sp|Q7Z2E3|APTX_HUMAN	41 kDa	2	-0.792634	0.577289	2030526	3517346
1187	sp|Q8NDT2|RB15B_HUMAN Putative RNA-binding protein 15B OS=Homo sapiens OX=9606 GN=RBM15B PE=1 SV=3	sp|Q8NDT2|RB15B_HUMAN	97 kDa	8	-0.753062	0.593343	1408474	2373794
1188	sp|P68366|TBA4A_HUMAN Tubulin alpha-4A chain OS=Homo sapiens OX=9606 GN=TUBA4A PE=1 SV=1	sp|P68366|TBA4A_HUMAN	50 kDa	27	-0.621385	0.650046	999512600	1537602000
1189	sp|P50613|CDK7_HUMAN Cyclin-dependent kinase 7 OS=Homo sapiens OX=9606 GN=CDK7 PE=1 SV=1	sp|P50613|CDK7_HUMAN	39 kDa	2	-0.596361	0.66142	3860675	5836947
1190	sp|Q9BTY2|FUCO2_HUMAN Plasma alpha-L-fucosidase OS=Homo sapiens OX=9606 GN=FUCA2 PE=1 SV=2	sp|Q9BTY2|FUCO2_HUMAN	54 kDa	4	-0.589648	0.664505	7558956	11375320
1191	sp|Q9Y530|OARD1_HUMAN ADP-ribose glycohydrolase OARD1 OS=Homo sapiens OX=9606 GN=OARD1 PE=1 SV=2	sp|Q9Y530|OARD1_HUMAN	17 kDa	3	-0.542327	0.686663	2996149	4363350
1192	sp|Q96CM8|ACSF2_HUMAN Medium-chain acyl-CoA ligase ACSF2, mitochondrial OS=Homo sapiens OX=9606 GN=ACSF2 PE=1 SV=2	sp|Q96CM8|ACSF2_HUMAN	68 kDa	5	-0.53866	0.68841	53434330	77619920
1193	sp|Q969S3|ZN622_HUMAN Zinc finger protein 622 OS=Homo sapiens OX=9606 GN=ZNF622 PE=1 SV=1	sp|Q969S3|ZN622_HUMAN	54 kDa	2	-0.534678	0.690313	1295512	1876703
1194	sp|Q9BQ70|TCF25_HUMAN Transcription factor 25 OS=Homo sapiens OX=9606 GN=TCF25 PE=1 SV=1	sp|Q9BQ70|TCF25_HUMAN	77 kDa	3	-0.480444	0.716757	3194361	4456687
1195	sp|Q14258|TRI25_HUMAN E3 ubiquitin/ISG15 ligase TRIM25 OS=Homo sapiens OX=9606 GN=TRIM25 PE=1 SV=2	sp|Q14258|TRI25_HUMAN	71 kDa	11	-0.451259	0.731404	25169500	34412560
1196	sp|Q00535|CDK5_HUMAN Cyclin-dependent-like kinase 5 OS=Homo sapiens OX=9606 GN=CDK5 PE=1 SV=3	sp|Q00535|CDK5_HUMAN	33 kDa	3	-0.427143	0.743733	2989223	4019215
1197	sp|Q9BY77|PDIP3_HUMAN Polymerase delta-interacting protein 3 OS=Homo sapiens OX=9606 GN=POLDIP3 PE=1 SV=2	sp|Q9BY77|PDIP3_HUMAN	46 kDa	8	-0.359167	0.779615	52086860	66811030
1198	sp|O95336|6PGL_HUMAN 6-phosphogluconolactonase OS=Homo sapiens OX=9606 GN=PGLS PE=1 SV=2	sp|O95336|6PGL_HUMAN	28 kDa	10	-0.353207	0.782842	151235000	193187200
1199	sp|O60508|PRP17_HUMAN Pre-mRNA-processing factor 17 OS=Homo sapiens OX=9606 GN=CDC40 PE=1 SV=1	sp|O60508|PRP17_HUMAN	66 kDa	4	-0.343162	0.788311	11260390	14284190
1200	sp|Q13243|SRSF5_HUMAN Serine/arginine-rich splicing factor 5 OS=Homo sapiens OX=9606 GN=SRSF5 PE=1 SV=1	sp|Q13243|SRSF5_HUMAN	31 kDa	2	-0.338819	0.790689	3990247	5046547
1201	sp|O00462|MANBA_HUMAN Beta-mannosidase OS=Homo sapiens OX=9606 GN=MANBA PE=1 SV=3	sp|O00462|MANBA_HUMAN	101 kDa	18	-0.336958	0.791709	152198800	192240900
1202	sp|Q13155|AIMP2_HUMAN Aminoacyl tRNA synthase complex-interacting multifunctional protein 2 OS=Homo sapiens OX=9606 GN=AIMP2 PE=1 SV=2	sp|Q13155|AIMP2_HUMAN	35 kDa	7	-0.326191	0.79764	50677910	63534830
1203	sp|Q9H936|GHC1_HUMAN Mitochondrial glutamate carrier 1 OS=Homo sapiens OX=9606 GN=SLC25A22 PE=1 SV=1	sp|Q9H936|GHC1_HUMAN	34 kDa	3	-0.300384	0.812036	18267280	22495650
1204	sp|P05026|AT1B1_HUMAN Sodium/potassium-transporting ATPase subunit beta-1 OS=Homo sapiens OX=9606 GN=ATP1B1 PE=1 SV=1	sp|P05026|AT1B1_HUMAN	35 kDa	9	-0.290262	0.817754	302020100	369328900
1205	sp|Q9H270|VPS11_HUMAN Vacuolar protein sorting-associated protein 11 homolog OS=Homo sapiens OX=9606 GN=VPS11 PE=1 SV=1	sp|Q9H270|VPS11_HUMAN	108 kDa	5	-0.203246	0.868594	8965839	10322240
1206	sp|Q9H2G2|SLK_HUMAN STE20-like serine/threonine-protein kinase OS=Homo sapiens OX=9606 GN=SLK PE=1 SV=1	sp|Q9H2G2|SLK_HUMAN	143 kDa	6	-0.1732	0.886873	726322900	818970200
1207	sp|P27708|PYR1_HUMAN CAD protein OS=Homo sapiens OX=9606 GN=CAD PE=1 SV=3	sp|P27708|PYR1_HUMAN	243 kDa	32	-0.155259	0.897971	144432900	160843600
1208	sp|Q96TA1|NIBA2_HUMAN Protein Niban 2 OS=Homo sapiens OX=9606 GN=NIBAN2 PE=1 SV=3	sp|Q96TA1|NIBA2_HUMAN	84 kDa	16	-0.0809877	0.94541	148554100	157131900
1209	sp|P50995|ANX11_HUMAN Annexin A11 OS=Homo sapiens OX=9606 GN=ANXA11 PE=1 SV=1	sp|P50995|ANX11_HUMAN	54 kDa	15	0.142999	1.1042	373770600	338499600
1210	sp|A0AVT1|UBA6_HUMAN Ubiquitin-like modifier-activating enzyme 6 OS=Homo sapiens OX=9606 GN=UBA6 PE=1 SV=1	sp|A0AVT1|UBA6_HUMAN	118 kDa	10	0.324502	1.25223	39701710	31704750
1211	sp|P62316|SMD2_HUMAN Small nuclear ribonucleoprotein Sm D2 OS=Homo sapiens OX=9606 GN=SNRPD2 PE=1 SV=1	sp|P62316|SMD2_HUMAN	14 kDa	8	0.351149	1.27558	166144800	130250800
1212	sp|Q9UQB3|CTND2_HUMAN Catenin delta-2 OS=Homo sapiens OX=9606 GN=CTNND2 PE=1 SV=3	sp|Q9UQB3|CTND2_HUMAN	133 kDa	8	0.396366	1.31619	4222506	3208132
1213	sp|P50502|F10A1_HUMAN Hsc70-interacting protein OS=Homo sapiens OX=9606 GN=ST13 PE=1 SV=2	sp|P50502|F10A1_HUMAN	41 kDa	9	0.414747	1.33306	451366800	338593300
1214	sp|P19338|NUCL_HUMAN Nucleolin OS=Homo sapiens OX=9606 GN=NCL PE=1 SV=3	sp|P19338|NUCL_HUMAN	77 kDa	32	0.43537	1.35226	1875265000	1386766000
1215	sp|P07108|ACBP_HUMAN Acyl-CoA-binding protein OS=Homo sapiens OX=9606 GN=DBI PE=1 SV=2	sp|P07108|ACBP_HUMAN	10 kDa	2	0.47418	1.38913	18776960	13517080
1216	sp|O15498|YKT6_HUMAN Synaptobrevin homolog YKT6 OS=Homo sapiens OX=9606 GN=YKT6 PE=1 SV=1	sp|O15498|YKT6_HUMAN	22 kDa	7	0.476196	1.39107	30737970	22096630
1217	sp|P20810|ICAL_HUMAN Calpastatin OS=Homo sapiens OX=9606 GN=CAST PE=1 SV=4	sp|P20810|ICAL_HUMAN	77 kDa	11	0.503072	1.41723	214367800	151258500
1218	sp|P56385|ATP5I_HUMAN ATP synthase subunit e, mitochondrial OS=Homo sapiens OX=9606 GN=ATP5ME PE=1 SV=2	sp|P56385|ATP5I_HUMAN	8 kDa	2	0.56328	1.47763	46394830	31398240
1219	sp|Q9P032|NDUF4_HUMAN NADH dehydrogenase [ubiquinone] 1 alpha subcomplex assembly factor 4 OS=Homo sapiens OX=9606 GN=NDUFAF4 PE=1 SV=1	sp|Q9P032|NDUF4_HUMAN	20 kDa	4	0.570861	1.48541	32820790	22095440
1220	sp|Q14966|ZN638_HUMAN Zinc finger protein 638 OS=Homo sapiens OX=9606 GN=ZNF638 PE=1 SV=2	sp|Q14966|ZN638_HUMAN	221 kDa	5	0.602733	1.51859	14294830	9413220
1221	sp|P02768|ALBU_HUMAN Serum albumin OS=Homo sapiens OX=9606 GN=ALB PE=1 SV=2	sp|P02768|ALBU_HUMAN	69 kDa	6	0.667543	1.58837	633413400	398783000
1222	sp|P46063|RECQ1_HUMAN ATP-dependent DNA helicase Q1 OS=Homo sapiens OX=9606 GN=RECQL PE=1 SV=3	sp|P46063|RECQ1_HUMAN	73 kDa	7	0.711669	1.6377	19852510	12122210
1223	sp|Q04760|LGUL_HUMAN Lactoylglutathione lyase OS=Homo sapiens OX=9606 GN=GLO1 PE=1 SV=4	sp|Q04760|LGUL_HUMAN	21 kDa	8	0.760456	1.69403	351049400	207227900
1224	sp|P08865|RSSA_HUMAN 40S ribosomal protein SA OS=Homo sapiens OX=9606 GN=RPSA PE=1 SV=4	sp|P08865|RSSA_HUMAN	33 kDa	15	0.776619	1.71311	2435633000	1421760000
1225	sp|Q9UNS2|CSN3_HUMAN COP9 signalosome complex subunit 3 OS=Homo sapiens OX=9606 GN=COPS3 PE=1 SV=3	sp|Q9UNS2|CSN3_HUMAN	48 kDa	5	0.777338	1.71397	97693200	56998340
1226	sp|P60468|SC61B_HUMAN Protein transport protein Sec61 subunit beta OS=Homo sapiens OX=9606 GN=SEC61B PE=1 SV=2	sp|P60468|SC61B_HUMAN	10 kDa	2	0.832186	1.78038	53729780	30178800
1227	sp|P31949|S10AB_HUMAN Protein S100-A11 OS=Homo sapiens OX=9606 GN=S100A11 PE=1 SV=2	sp|P31949|S10AB_HUMAN	12 kDa	6	0.846582	1.79824	292728500	162786500
1228	sp|Q08209|PP2BA_HUMAN Serine/threonine-protein phosphatase 2B catalytic subunit alpha isoform OS=Homo sapiens OX=9606 GN=PPP3CA PE=1 SV=1	sp|Q08209|PP2BA_HUMAN	59 kDa	7	0.856652	1.81083	55104690	30430610
1229	sp|Q8NFQ8|TOIP2_HUMAN Torsin-1A-interacting protein 2 OS=Homo sapiens OX=9606 GN=TOR1AIP2 PE=1 SV=1	sp|Q8NFQ8|TOIP2_HUMAN	51 kDa	4	0.893244	1.85735	29889630	16092640
1230	sp|Q92572|AP3S1_HUMAN AP-3 complex subunit sigma-1 OS=Homo sapiens OX=9606 GN=AP3S1 PE=1 SV=1	sp|Q92572|AP3S1_HUMAN	22 kDa	2	0.95174	1.9342	45858850	23709420
1231	sp|O43251|RFOX2_HUMAN RNA binding protein fox-1 homolog 2 OS=Homo sapiens OX=9606 GN=RBFOX2 PE=1 SV=3	sp|O43251|RFOX2_HUMAN	41 kDa	3	0.9799	1.97233	21535180	10918660
1232	sp|O95857|TSN13_HUMAN Tetraspanin-13 OS=Homo sapiens OX=9606 GN=TSPAN13 PE=2 SV=1	sp|O95857|TSN13_HUMAN	22 kDa	2	1.15976	2.23421	30468090	13637090
1233	sp|Q8IU85|KCC1D_HUMAN Calcium/calmodulin-dependent protein kinase type 1D OS=Homo sapiens OX=9606 GN=CAMK1D PE=1 SV=1	sp|Q8IU85|KCC1D_HUMAN	43 kDa	2	1.35077	2.55049	8579824	3363996
1234	sp|Q8ND56|LS14A_HUMAN Protein LSM14 homolog A OS=Homo sapiens OX=9606 GN=LSM14A PE=1 SV=3	sp|Q8ND56|LS14A_HUMAN	51 kDa	5	1.56893	2.96685	16103670	5427860
1235	sp|Q9Y4C2|TCAF1_HUMAN TRPM8 channel-associated factor 1 OS=Homo sapiens OX=9606 GN=TCAF1 PE=1 SV=3	sp|Q9Y4C2|TCAF1_HUMAN	102 kDa	5	1.83778	3.57459	5649312	1580409
1236	sp|P30711|GSTT1_HUMAN Glutathione S-transferase theta-1 OS=Homo sapiens OX=9606 GN=GSTT1 PE=1 SV=4	sp|P30711|GSTT1_HUMAN	27 kDa	2	-1.02612	0.491027	9136626	18607160
1237	sp|Q9NRW7|VPS45_HUMAN Vacuolar protein sorting-associated protein 45 OS=Homo sapiens OX=9606 GN=VPS45 PE=1 SV=1	sp|Q9NRW7|VPS45_HUMAN	65 kDa	7	-0.945816	0.519136	12629980	24328860
1238	sp|Q8IYS2|K2013_HUMAN Uncharacterized protein KIAA2013 OS=Homo sapiens OX=9606 GN=KIAA2013 PE=1 SV=1	sp|Q8IYS2|K2013_HUMAN	69 kDa	2	-0.904169	0.53434	3605036	6746702
1239	sp|P46821|MAP1B_HUMAN Microtubule-associated protein 1B OS=Homo sapiens OX=9606 GN=MAP1B PE=1 SV=2	sp|P46821|MAP1B_HUMAN	271 kDa	3	-0.880001	0.543367	2397270	4411881
1240	sp|P78310|CXAR_HUMAN Coxsackievirus and adenovirus receptor OS=Homo sapiens OX=9606 GN=CXADR PE=1 SV=1	sp|P78310|CXAR_HUMAN	40 kDa	3	-0.849613	0.554933	11791980	21249360
1241	sp|Q15276|RABE1_HUMAN Rab GTPase-binding effector protein 1 OS=Homo sapiens OX=9606 GN=RABEP1 PE=1 SV=2	sp|Q15276|RABE1_HUMAN	99 kDa	3	-0.768482	0.587035	1391203	2369882
1242	sp|Q96PU5|NED4L_HUMAN E3 ubiquitin-protein ligase NEDD4-like OS=Homo sapiens OX=9606 GN=NEDD4L PE=1 SV=2	sp|Q96PU5|NED4L_HUMAN	112 kDa	9	-0.728993	0.603325	29645910	49137540
1243	sp|O60762|DPM1_HUMAN Dolichol-phosphate mannosyltransferase subunit 1 OS=Homo sapiens OX=9606 GN=DPM1 PE=1 SV=1	sp|O60762|DPM1_HUMAN	30 kDa	7	-0.670735	0.628186	33014840	52555800
1244	sp|P30405|PPIF_HUMAN Peptidyl-prolyl cis-trans isomerase F, mitochondrial OS=Homo sapiens OX=9606 GN=PPIF PE=1 SV=1	sp|P30405|PPIF_HUMAN	22 kDa	5	-0.667616	0.629546	7439453	11817170
1245	sp|Q92922|SMRC1_HUMAN SWI/SNF complex subunit SMARCC1 OS=Homo sapiens OX=9606 GN=SMARCC1 PE=1 SV=3	sp|Q92922|SMRC1_HUMAN	123 kDa	15	-0.618702	0.651257	27818700	42715420
1246	sp|Q15024|EXOS7_HUMAN Exosome complex component RRP42 OS=Homo sapiens OX=9606 GN=EXOSC7 PE=1 SV=3	sp|Q15024|EXOS7_HUMAN	32 kDa	2	-0.563917	0.676463	6212417	9183675
1247	sp|Q13153|PAK1_HUMAN Serine/threonine-protein kinase PAK 1 OS=Homo sapiens OX=9606 GN=PAK1 PE=1 SV=2	sp|Q13153|PAK1_HUMAN	61 kDa	4	-0.479882	0.717036	18203290	25386840
1248	sp|Q7Z4T9|CFA91_HUMAN Cilia- and flagella-associated protein 91 OS=Homo sapiens OX=9606 GN=MAATS1 PE=1 SV=3	sp|Q7Z4T9|CFA91_HUMAN	90 kDa	2	-0.477015	0.718463	272978600	379948100
1249	sp|Q99549|MPP8_HUMAN M-phase phosphoprotein 8 OS=Homo sapiens OX=9606 GN=MPHOSPH8 PE=1 SV=2	sp|Q99549|MPP8_HUMAN	97 kDa	3	-0.464298	0.724824	3162764	4363494
1250	sp|O96008|TOM40_HUMAN Mitochondrial import receptor subunit TOM40 homolog OS=Homo sapiens OX=9606 GN=TOMM40 PE=1 SV=1	sp|O96008|TOM40_HUMAN	38 kDa	9	-0.456765	0.728618	85956640	117972100
1251	sp|Q14738|2A5D_HUMAN Serine/threonine-protein phosphatase 2A 56 kDa regulatory subunit delta isoform OS=Homo sapiens OX=9606 GN=PPP2R5D PE=1 SV=1	sp|Q14738|2A5D_HUMAN	70 kDa	7	-0.451778	0.731141	36988160	50589630
1252	sp|Q9Y305|ACOT9_HUMAN Acyl-coenzyme A thioesterase 9, mitochondrial OS=Homo sapiens OX=9606 GN=ACOT9 PE=1 SV=2	sp|Q9Y305|ACOT9_HUMAN	50 kDa	9	-0.451141	0.731464	30369230	41518420
1253	sp|O96000|NDUBA_HUMAN NADH dehydrogenase [ubiquinone] 1 beta subcomplex subunit 10 OS=Homo sapiens OX=9606 GN=NDUFB10 PE=1 SV=3	sp|O96000|NDUBA_HUMAN	21 kDa	5	-0.425544	0.744558	59961050	80532390
1254	sp|P99999|CYC_HUMAN Cytochrome c OS=Homo sapiens OX=9606 GN=CYCS PE=1 SV=2	sp|P99999|CYC_HUMAN	12 kDa	9	-0.382449	0.767134	292337300	381077000
1255	sp|P31749|AKT1_HUMAN RAC-alpha serine/threonine-protein kinase OS=Homo sapiens OX=9606 GN=AKT1 PE=1 SV=2	sp|P31749|AKT1_HUMAN	56 kDa	6	-0.381785	0.767487	19074900	24853700
1256	sp|P11766|ADHX_HUMAN Alcohol dehydrogenase class-3 OS=Homo sapiens OX=9606 GN=ADH5 PE=1 SV=4	sp|P11766|ADHX_HUMAN	40 kDa	15	-0.381159	0.76782	361685800	471055300
1257	sp|Q92890|UFD1_HUMAN Ubiquitin recognition factor in ER-associated degradation protein 1 OS=Homo sapiens OX=9606 GN=UFD1 PE=1 SV=3	sp|Q92890|UFD1_HUMAN	35 kDa	4	-0.368351	0.774667	16203580	20916820
1258	sp|O43592|XPOT_HUMAN Exportin-T OS=Homo sapiens OX=9606 GN=XPOT PE=1 SV=2	sp|O43592|XPOT_HUMAN	110 kDa	4	-0.356995	0.780789	15102670	19342830
1259	sp|Q96CP7|TLCD1_HUMAN TLC domain-containing protein 1 OS=Homo sapiens OX=9606 GN=TLCD1 PE=1 SV=1	sp|Q96CP7|TLCD1_HUMAN	29 kDa	2	-0.350274	0.784435	1514678	1930915
1260	sp|Q99848|EBP2_HUMAN Probable rRNA-processing protein EBP2 OS=Homo sapiens OX=9606 GN=EBNA1BP2 PE=1 SV=2	sp|Q99848|EBP2_HUMAN	35 kDa	4	-0.30935	0.807005	17317730	21459250
1261	sp|P49411|EFTU_HUMAN Elongation factor Tu, mitochondrial OS=Homo sapiens OX=9606 GN=TUFM PE=1 SV=2	sp|P49411|EFTU_HUMAN	50 kDa	22	-0.23932	0.847145	646704900	763393800
1262	sp|P29218|IMPA1_HUMAN Inositol monophosphatase 1 OS=Homo sapiens OX=9606 GN=IMPA1 PE=1 SV=1	sp|P29218|IMPA1_HUMAN	30 kDa	2	-0.235209	0.849562	23503030	27664880
1263	sp|P15531|NDKA_HUMAN Nucleoside diphosphate kinase A OS=Homo sapiens OX=9606 GN=NME1 PE=1 SV=1	sp|P15531|NDKA_HUMAN	17 kDa	10	-0.220679	0.858161	8618856	10043400
1264	sp|P29083|T2EA_HUMAN General transcription factor IIE subunit 1 OS=Homo sapiens OX=9606 GN=GTF2E1 PE=1 SV=2	sp|P29083|T2EA_HUMAN	49 kDa	4	-0.21791	0.85981	95647960	111243100
1265	sp|P11310|ACADM_HUMAN Medium-chain specific acyl-CoA dehydrogenase, mitochondrial OS=Homo sapiens OX=9606 GN=ACADM PE=1 SV=1	sp|P11310|ACADM_HUMAN	47 kDa	8	-0.213345	0.862535	46428770	53828270
1266	sp|P33991|MCM4_HUMAN DNA replication licensing factor MCM4 OS=Homo sapiens OX=9606 GN=MCM4 PE=1 SV=5	sp|P33991|MCM4_HUMAN	97 kDa	16	-0.181332	0.881888	164400900	186419200
1267	sp|Q01518|CAP1_HUMAN Adenylyl cyclase-associated protein 1 OS=Homo sapiens OX=9606 GN=CAP1 PE=1 SV=5	sp|Q01518|CAP1_HUMAN	52 kDa	20	0.0840606	1.06	527308700	497462300
1268	sp|Q13098|CSN1_HUMAN COP9 signalosome complex subunit 1 OS=Homo sapiens OX=9606 GN=GPS1 PE=1 SV=4	sp|Q13098|CSN1_HUMAN	56 kDa	11	0.101637	1.07299	78471850	73133790
1269	sp|Q08945|SSRP1_HUMAN FACT complex subunit SSRP1 OS=Homo sapiens OX=9606 GN=SSRP1 PE=1 SV=1	sp|Q08945|SSRP1_HUMAN	81 kDa	15	0.140116	1.10199	246630000	223803500
1270	sp|P10809|CH60_HUMAN 60 kDa heat shock protein, mitochondrial OS=Homo sapiens OX=9606 GN=HSPD1 PE=1 SV=2	sp|P10809|CH60_HUMAN	61 kDa	46	0.140502	1.10229	2526888000	2292401000
1271	sp|P08754|GNAI3_HUMAN Guanine nucleotide-binding protein G(i) subunit alpha OS=Homo sapiens OX=9606 GN=GNAI3 PE=1 SV=3	sp|P08754|GNAI3_HUMAN	41 kDa	8	0.160008	1.11729	61956870	55452640
1272	sp|P17480|UBF1_HUMAN Nucleolar transcription factor 1 OS=Homo sapiens OX=9606 GN=UBTF PE=1 SV=1	sp|P17480|UBF1_HUMAN	89 kDa	7	0.241884	1.18254	58947170	49848090
1273	sp|Q92520|FAM3C_HUMAN Protein FAM3C OS=Homo sapiens OX=9606 GN=FAM3C PE=1 SV=1	sp|Q92520|FAM3C_HUMAN	25 kDa	5	0.297818	1.22928	6120126	4978612
1274	sp|O75223|GGCT_HUMAN Gamma-glutamylcyclotransferase OS=Homo sapiens OX=9606 GN=GGCT PE=1 SV=1	sp|O75223|GGCT_HUMAN	21 kDa	7	0.310164	1.23985	179011200	144381500
1275	sp|P09543|CN37_HUMAN 2',3'-cyclic-nucleotide 3'-phosphodiesterase OS=Homo sapiens OX=9606 GN=CNP PE=1 SV=2	sp|P09543|CN37_HUMAN	48 kDa	16	0.318183	1.24676	82491010	66164320
1276	sp|P13984|T2FB_HUMAN General transcription factor IIF subunit 2 OS=Homo sapiens OX=9606 GN=GTF2F2 PE=1 SV=2	sp|P13984|T2FB_HUMAN	28 kDa	4	0.35766	1.28135	49436900	38582000
1277	sp|P05362|ICAM1_HUMAN Intercellular adhesion molecule 1 OS=Homo sapiens OX=9606 GN=ICAM1 PE=1 SV=2	sp|P05362|ICAM1_HUMAN	58 kDa	4	0.371387	1.2936	26065910	20149960
1278	sp|O75955|FLOT1_HUMAN Flotillin-1 OS=Homo sapiens OX=9606 GN=FLOT1 PE=1 SV=3	sp|O75955|FLOT1_HUMAN	47 kDa	11	0.476278	1.39115	102884100	73956140
1279	sp|Q16186|ADRM1_HUMAN Proteasomal ubiquitin receptor ADRM1 OS=Homo sapiens OX=9606 GN=ADRM1 PE=1 SV=2	sp|Q16186|ADRM1_HUMAN	42 kDa	2	0.57556	1.49026	64285090	43136960
1280	sp|P35249|RFC4_HUMAN Replication factor C subunit 4 OS=Homo sapiens OX=9606 GN=RFC4 PE=1 SV=2	sp|P35249|RFC4_HUMAN	40 kDa	4	0.598078	1.5137	19273230	12732540
1281	sp|Q12756|KIF1A_HUMAN Kinesin-like protein KIF1A OS=Homo sapiens OX=9606 GN=KIF1A PE=1 SV=2	sp|Q12756|KIF1A_HUMAN	191 kDa	11	0.624335	1.5415	169126800	109715700
1282	sp|Q9BXS5|AP1M1_HUMAN AP-1 complex subunit mu-1 OS=Homo sapiens OX=9606 GN=AP1M1 PE=1 SV=3	sp|Q9BXS5|AP1M1_HUMAN	49 kDa	8	0.725889	1.65392	17082620	10328570
1283	sp|Q15005|SPCS2_HUMAN Signal peptidase complex subunit 2 OS=Homo sapiens OX=9606 GN=SPCS2 PE=1 SV=3	sp|Q15005|SPCS2_HUMAN	25 kDa	5	0.751151	1.68314	148019700	87942850
1284	sp|Q10471|GALT2_HUMAN Polypeptide N-acetylgalactosaminyltransferase 2 OS=Homo sapiens OX=9606 GN=GALNT2 PE=1 SV=1	sp|Q10471|GALT2_HUMAN	65 kDa	5	0.906369	1.87432	25375360	13538420
1285	sp|P11802|CDK4_HUMAN Cyclin-dependent kinase 4 OS=Homo sapiens OX=9606 GN=CDK4 PE=1 SV=2	sp|P11802|CDK4_HUMAN	34 kDa	5	0.948053	1.92927	19246400	9976016
1286	sp|P80303|NUCB2_HUMAN Nucleobindin-2 OS=Homo sapiens OX=9606 GN=NUCB2 PE=1 SV=3	sp|P80303|NUCB2_HUMAN	50 kDa	5	0.958885	1.94381	22373030	11509900
1287	sp|Q15041|AR6P1_HUMAN ADP-ribosylation factor-like protein 6-interacting protein 1 OS=Homo sapiens OX=9606 GN=ARL6IP1 PE=1 SV=2	sp|Q15041|AR6P1_HUMAN	23 kDa	5	0.986641	1.98157	56924980	28727270
1288	sp|O00267|SPT5H_HUMAN Transcription elongation factor SPT5 OS=Homo sapiens OX=9606 GN=SUPT5H PE=1 SV=1	sp|O00267|SPT5H_HUMAN	121 kDa	6	1.11536	2.1665	18323210	8457524
1289	sp|Q6N069|NAA16_HUMAN N-alpha-acetyltransferase 16, NatA auxiliary subunit OS=Homo sapiens OX=9606 GN=NAA16 PE=1 SV=2	sp|Q6N069|NAA16_HUMAN	101 kDa	5	1.1472	2.21484	119049	53750.6
1290	sp|Q8TED1|GPX8_HUMAN Probable glutathione peroxidase 8 OS=Homo sapiens OX=9606 GN=GPX8 PE=1 SV=2	sp|Q8TED1|GPX8_HUMAN	24 kDa	5	1.26596	2.40486	62787270	26108440
1291	sp|Q9Y5K8|VATD_HUMAN V-type proton ATPase subunit D OS=Homo sapiens OX=9606 GN=ATP6V1D PE=1 SV=1	sp|Q9Y5K8|VATD_HUMAN	28 kDa	3	1.55796	2.94437	4564827	1550357
1292	sp|Q86TB9|PATL1_HUMAN Protein PAT1 homolog 1 OS=Homo sapiens OX=9606 GN=PATL1 PE=1 SV=2	sp|Q86TB9|PATL1_HUMAN	87 kDa	3	-1.36881	0.38721	616415	1591938
1293	sp|Q9NRN7|ADPPT_HUMAN L-aminoadipate-semialdehyde dehydrogenase-phosphopantetheinyl transferase OS=Homo sapiens OX=9606 GN=AASDHPPT PE=1 SV=2	sp|Q9NRN7|ADPPT_HUMAN	36 kDa	5	-0.898968	0.53627	22953930	42802930
1294	sp|Q9Y2E5|MA2B2_HUMAN Epididymis-specific alpha-mannosidase OS=Homo sapiens OX=9606 GN=MAN2B2 PE=1 SV=4	sp|Q9Y2E5|MA2B2_HUMAN	114 kDa	9	-0.884462	0.541689	27516990	50798470
1295	sp|Q96BM9|ARL8A_HUMAN ADP-ribosylation factor-like protein 8A OS=Homo sapiens OX=9606 GN=ARL8A PE=1 SV=1	sp|Q96BM9|ARL8A_HUMAN	21 kDa	6	-0.793389	0.576987	1155124	2001993
1296	sp|Q93050|VPP1_HUMAN V-type proton ATPase 116 kDa subunit a isoform 1 OS=Homo sapiens OX=9606 GN=ATP6V0A1 PE=1 SV=3	sp|Q93050|VPP1_HUMAN	96 kDa	8	-0.667675	0.62952	16457390	26142750
1297	sp|Q96I51|RCC1L_HUMAN RCC1-like G exchanging factor-like protein OS=Homo sapiens OX=9606 GN=RCC1L PE=1 SV=2	sp|Q96I51|RCC1L_HUMAN	50 kDa	3	-0.652549	0.636155	7819928	12292480
1298	sp|O15091|MRPP3_HUMAN Mitochondrial ribonuclease P catalytic subunit OS=Homo sapiens OX=9606 GN=PRORP PE=1 SV=2	sp|O15091|MRPP3_HUMAN	67 kDa	3	-0.612396	0.654109	6343550	9697995
1299	sp|Q92878|RAD50_HUMAN DNA repair protein RAD50 OS=Homo sapiens OX=9606 GN=RAD50 PE=1 SV=1	sp|Q92878|RAD50_HUMAN	154 kDa	13	-0.58676	0.665837	21610950	32456840
1300	sp|P30520|PURA2_HUMAN Adenylosuccinate synthetase isozyme 2 OS=Homo sapiens OX=9606 GN=ADSS2 PE=1 SV=3	sp|P30520|PURA2_HUMAN	50 kDa	7	-0.561094	0.677788	29049050	42858610
1301	sp|Q9BXW7|HDHD5_HUMAN Haloacid dehalogenase-like hydrolase domain-containing 5 OS=Homo sapiens OX=9606 GN=HDHD5 PE=1 SV=1	sp|Q9BXW7|HDHD5_HUMAN	46 kDa	6	-0.520386	0.697185	7376645	10580610
1302	sp|P49711|CTCF_HUMAN Transcriptional repressor CTCF OS=Homo sapiens OX=9606 GN=CTCF PE=1 SV=1	sp|P49711|CTCF_HUMAN	83 kDa	3	-0.507353	0.703512	3989082	5670241
1303	sp|P30154|2AAB_HUMAN Serine/threonine-protein phosphatase 2A 65 kDa regulatory subunit A beta isoform OS=Homo sapiens OX=9606 GN=PPP2R1B PE=1 SV=3	sp|P30154|2AAB_HUMAN	66 kDa	11	-0.505916	0.704213	1630896	2315913
1304	sp|P31930|QCR1_HUMAN Cytochrome b-c1 complex subunit 1, mitochondrial OS=Homo sapiens OX=9606 GN=UQCRC1 PE=1 SV=3	sp|P31930|QCR1_HUMAN	53 kDa	14	-0.487206	0.713405	188030800	263568000
1305	sp|O43707|ACTN4_HUMAN Alpha-actinin-4 OS=Homo sapiens OX=9606 GN=ACTN4 PE=1 SV=2	sp|O43707|ACTN4_HUMAN	105 kDa	62	-0.483886	0.715049	707539200	989497600
1306	sp|O14735|CDIPT_HUMAN CDP-diacylglycerol--inositol 3-phosphatidyltransferase OS=Homo sapiens OX=9606 GN=CDIPT PE=1 SV=1	sp|O14735|CDIPT_HUMAN	24 kDa	3	-0.482745	0.715615	11411620	15946600
1307	sp|Q9Y224|RTRAF_HUMAN RNA transcription, translation and transport factor protein OS=Homo sapiens OX=9606 GN=RTRAF PE=1 SV=1	sp|Q9Y224|RTRAF_HUMAN	28 kDa	11	-0.414439	0.750311	109986900	146588400
1308	sp|P05091|ALDH2_HUMAN Aldehyde dehydrogenase, mitochondrial OS=Homo sapiens OX=9606 GN=ALDH2 PE=1 SV=2	sp|P05091|ALDH2_HUMAN	56 kDa	20	-0.400355	0.757672	188163800	248344700
1309	sp|Q9H223|EHD4_HUMAN EH domain-containing protein 4 OS=Homo sapiens OX=9606 GN=EHD4 PE=1 SV=1	sp|Q9H223|EHD4_HUMAN	61 kDa	10	-0.399898	0.757912	54299470	71643520
1310	sp|P33993|MCM7_HUMAN DNA replication licensing factor MCM7 OS=Homo sapiens OX=9606 GN=MCM7 PE=1 SV=4	sp|P33993|MCM7_HUMAN	81 kDa	14	-0.397497	0.759174	151358200	199372200
1311	sp|Q9H0U4|RAB1B_HUMAN Ras-related protein Rab-1B OS=Homo sapiens OX=9606 GN=RAB1B PE=1 SV=1	sp|Q9H0U4|RAB1B_HUMAN	22 kDa	13	-0.382009	0.767368	86426410	112627000
1312	sp|Q2PZI1|D19L1_HUMAN Probable C-mannosyltransferase DPY19L1 OS=Homo sapiens OX=9606 GN=DPY19L1 PE=2 SV=1	sp|Q2PZI1|D19L1_HUMAN	77 kDa	4	-0.373733	0.771783	5398180	6994430
1313	sp|Q53EL6|PDCD4_HUMAN Programmed cell death protein 4 OS=Homo sapiens OX=9606 GN=PDCD4 PE=1 SV=2	sp|Q53EL6|PDCD4_HUMAN	52 kDa	16	-0.370246	0.773651	160638100	207636500
1314	sp|P48735|IDHP_HUMAN Isocitrate dehydrogenase [NADP], mitochondrial OS=Homo sapiens OX=9606 GN=IDH2 PE=1 SV=2	sp|P48735|IDHP_HUMAN	51 kDa	25	-0.330113	0.795474	985020800	1238281000
1315	sp|O75323|NIPS2_HUMAN Protein NipSnap homolog 2 OS=Homo sapiens OX=9606 GN=NIPSNAP2 PE=1 SV=1	sp|O75323|NIPS2_HUMAN	34 kDa	9	-0.308621	0.807413	132696900	164348200
1316	sp|Q6PGP7|TTC37_HUMAN Tetratricopeptide repeat protein 37 OS=Homo sapiens OX=9606 GN=TTC37 PE=1 SV=1	sp|Q6PGP7|TTC37_HUMAN	175 kDa	13	-0.296633	0.81415	22509380	27647700
1317	sp|P27694|RFA1_HUMAN Replication protein A 70 kDa DNA-binding subunit OS=Homo sapiens OX=9606 GN=RPA1 PE=1 SV=2	sp|P27694|RFA1_HUMAN	68 kDa	13	-0.233493	0.850573	108287300	127311000
1318	sp|O43252|PAPS1_HUMAN Bifunctional 3'-phosphoadenosine 5'-phosphosulfate synthase 1 OS=Homo sapiens OX=9606 GN=PAPSS1 PE=1 SV=2	sp|O43252|PAPS1_HUMAN	71 kDa	12	-0.211818	0.863448	97412790	112818300
1319	sp|Q12906|ILF3_HUMAN Interleukin enhancer-binding factor 3 OS=Homo sapiens OX=9606 GN=ILF3 PE=1 SV=3	sp|Q12906|ILF3_HUMAN	95 kDa	28	-0.14803	0.902482	852477900	944592600
1320	sp|P61978|HNRPK_HUMAN Heterogeneous nuclear ribonucleoprotein K OS=Homo sapiens OX=9606 GN=HNRNPK PE=1 SV=1	sp|P61978|HNRPK_HUMAN	51 kDa	25	-0.145343	0.904164	2454544000	2714710000
1321	sp|Q9NP72|RAB18_HUMAN Ras-related protein Rab-18 OS=Homo sapiens OX=9606 GN=RAB18 PE=1 SV=1	sp|Q9NP72|RAB18_HUMAN	23 kDa	7	0.201623	1.14999	32768830	28494840
1322	sp|Q96T88|UHRF1_HUMAN E3 ubiquitin-protein ligase UHRF1 OS=Homo sapiens OX=9606 GN=UHRF1 PE=1 SV=1	sp|Q96T88|UHRF1_HUMAN	90 kDa	3	0.316422	1.24524	7444323	5978231
1323	sp|P49750|YLPM1_HUMAN YLP motif-containing protein 1 OS=Homo sapiens OX=9606 GN=YLPM1 PE=1 SV=4	sp|P49750|YLPM1_HUMAN	242 kDa	16	0.351392	1.27579	42942830	33659760
1324	sp|Q96PK6|RBM14_HUMAN RNA-binding protein 14 OS=Homo sapiens OX=9606 GN=RBM14 PE=1 SV=2	sp|Q96PK6|RBM14_HUMAN	69 kDa	15	0.357453	1.28116	340948000	266124000
1325	sp|Q3SXM5|HSDL1_HUMAN Inactive hydroxysteroid dehydrogenase-like protein 1 OS=Homo sapiens OX=9606 GN=HSDL1 PE=1 SV=3	sp|Q3SXM5|HSDL1_HUMAN	37 kDa	4	0.374129	1.29606	15569170	12012720
1326	sp|P62277|RS13_HUMAN 40S ribosomal protein S13 OS=Homo sapiens OX=9606 GN=RPS13 PE=1 SV=2	sp|P62277|RS13_HUMAN	17 kDa	11	0.38255	1.30364	1397195000	1071761000
1327	sp|O75431|MTX2_HUMAN Metaxin-2 OS=Homo sapiens OX=9606 GN=MTX2 PE=1 SV=1	sp|O75431|MTX2_HUMAN	30 kDa	3	0.384352	1.30527	29938800	22936800
1328	sp|P38919|IF4A3_HUMAN Eukaryotic initiation factor 4A-III OS=Homo sapiens OX=9606 GN=EIF4A3 PE=1 SV=4	sp|P38919|IF4A3_HUMAN	47 kDa	21	0.397643	1.31735	411890100	312664800
1329	sp|P55884|EIF3B_HUMAN Eukaryotic translation initiation factor 3 subunit B OS=Homo sapiens OX=9606 GN=EIF3B PE=1 SV=3	sp|P55884|EIF3B_HUMAN	92 kDa	16	0.428116	1.34548	202227200	150301700
1330	sp|P62888|RL30_HUMAN 60S ribosomal protein L30 OS=Homo sapiens OX=9606 GN=RPL30 PE=1 SV=2	sp|P62888|RL30_HUMAN	13 kDa	7	0.471559	1.38661	529232100	381674100
1331	sp|P20042|IF2B_HUMAN Eukaryotic translation initiation factor 2 subunit 2 OS=Homo sapiens OX=9606 GN=EIF2S2 PE=1 SV=2	sp|P20042|IF2B_HUMAN	38 kDa	6	0.507513	1.4216	73343590	51592370
1332	sp|Q9BXJ9|NAA15_HUMAN N-alpha-acetyltransferase 15, NatA auxiliary subunit OS=Homo sapiens OX=9606 GN=NAA15 PE=1 SV=1	sp|Q9BXJ9|NAA15_HUMAN	101 kDa	10	0.514193	1.4282	53511070	37467620
1333	sp|P28074|PSB5_HUMAN Proteasome subunit beta type-5 OS=Homo sapiens OX=9606 GN=PSMB5 PE=1 SV=3	sp|P28074|PSB5_HUMAN	28 kDa	13	0.547095	1.46114	250225000	171253200
1334	sp|Q9BUQ8|DDX23_HUMAN Probable ATP-dependent RNA helicase DDX23 OS=Homo sapiens OX=9606 GN=DDX23 PE=1 SV=3	sp|Q9BUQ8|DDX23_HUMAN	96 kDa	10	0.592123	1.50746	68344480	45337390
1335	sp|Q14739|LBR_HUMAN Delta(14)-sterol reductase LBR OS=Homo sapiens OX=9606 GN=LBR PE=1 SV=2	sp|Q14739|LBR_HUMAN	71 kDa	12	0.604227	1.52016	339342100	223227300
1336	sp|Q15785|TOM34_HUMAN Mitochondrial import receptor subunit TOM34 OS=Homo sapiens OX=9606 GN=TOMM34 PE=1 SV=2	sp|Q15785|TOM34_HUMAN	35 kDa	10	0.622624	1.53967	188262600	122274400
1337	sp|Q8WWM7|ATX2L_HUMAN Ataxin-2-like protein OS=Homo sapiens OX=9606 GN=ATXN2L PE=1 SV=2	sp|Q8WWM7|ATX2L_HUMAN	113 kDa	10	0.767504	1.70232	33060040	19420550
1338	sp|Q06124|PTN11_HUMAN Tyrosine-protein phosphatase non-receptor type 11 OS=Homo sapiens OX=9606 GN=PTPN11 PE=1 SV=3	sp|Q06124|PTN11_HUMAN	68 kDa	13	0.829628	1.77723	71975220	40498600
1339	sp|Q4V328|GRAP1_HUMAN GRIP1-associated protein 1 OS=Homo sapiens OX=9606 GN=GRIPAP1 PE=1 SV=2	sp|Q4V328|GRAP1_HUMAN	96 kDa	2	0.971566	1.96097	124260700	63367010
1340	sp|P39023|RL3_HUMAN 60S ribosomal protein L3 OS=Homo sapiens OX=9606 GN=RPL3 PE=1 SV=2	sp|P39023|RL3_HUMAN	46 kDa	19	1.1027	2.14756	1056609000	492004300
1341	sp|P09455|RET1_HUMAN Retinol-binding protein 1 OS=Homo sapiens OX=9606 GN=RBP1 PE=1 SV=2	sp|P09455|RET1_HUMAN	16 kDa	2	1.10817	2.15572	5362075	2487371
1342	sp|Q9Y520|PRC2C_HUMAN Protein PRRC2C OS=Homo sapiens OX=9606 GN=PRRC2C PE=1 SV=4	sp|Q9Y520|PRC2C_HUMAN	317 kDa	8	1.38906	2.61908	22048840	8418557
1343	sp|O94760|DDAH1_HUMAN N(G),N(G)-dimethylarginine dimethylaminohydrolase 1 OS=Homo sapiens OX=9606 GN=DDAH1 PE=1 SV=3	sp|O94760|DDAH1_HUMAN	31 kDa	6	1.65794	3.15565	74009500	23453040
1344	sp|Q6DD87|ZN787_HUMAN Zinc finger protein 787 OS=Homo sapiens OX=9606 GN=ZNF787 PE=1 SV=4	sp|Q6DD87|ZN787_HUMAN	40 kDa	3	#VALUE!	#VALUE!	716148	Missing Value
1345	sp|O95989|NUDT3_HUMAN Diphosphoinositol polyphosphate phosphohydrolase 1 OS=Homo sapiens OX=9606 GN=NUDT3 PE=1 SV=1	sp|O95989|NUDT3_HUMAN	19 kDa	4	-1.18419	0.440072	2861090	6501407
1346	sp|P16104|H2AX_HUMAN Histone H2AX OS=Homo sapiens OX=9606 GN=H2AX PE=1 SV=2	sp|P16104|H2AX_HUMAN	15 kDa	7	-1.18403	0.440119	42391040	96317150
1347	sp|P55795|HNRH2_HUMAN Heterogeneous nuclear ribonucleoprotein H2 OS=Homo sapiens OX=9606 GN=HNRNPH2 PE=1 SV=1	sp|P55795|HNRH2_HUMAN	49 kDa	11	-0.980797	0.5067	18812790	37128090
1348	sp|Q4G0J3|LARP7_HUMAN La-related protein 7 OS=Homo sapiens OX=9606 GN=LARP7 PE=1 SV=1	sp|Q4G0J3|LARP7_HUMAN	67 kDa	3	-0.8999	0.535924	13583240	25345460
1349	sp|P82650|RT22_HUMAN 28S ribosomal protein S22, mitochondrial OS=Homo sapiens OX=9606 GN=MRPS22 PE=1 SV=1	sp|P82650|RT22_HUMAN	41 kDa	7	-0.699775	0.615668	18147380	29475910
1350	sp|Q5ST30|SYVM_HUMAN Valine--tRNA ligase, mitochondrial OS=Homo sapiens OX=9606 GN=VARS2 PE=1 SV=2	sp|Q5ST30|SYVM_HUMAN	118 kDa	2	-0.679541	0.624364	1010058	1617739
1351	sp|Q96S59|RANB9_HUMAN Ran-binding protein 9 OS=Homo sapiens OX=9606 GN=RANBP9 PE=1 SV=1	sp|Q96S59|RANB9_HUMAN	78 kDa	3	-0.588693	0.664945	1373133	2065033
1352	sp|Q69YN4|VIR_HUMAN Protein virilizer homolog OS=Homo sapiens OX=9606 GN=VIRMA PE=1 SV=2	sp|Q69YN4|VIR_HUMAN	202 kDa	2	-0.568143	0.674484	1673303	2480863
1353	sp|Q8TD30|ALAT2_HUMAN Alanine aminotransferase 2 OS=Homo sapiens OX=9606 GN=GPT2 PE=1 SV=1	sp|Q8TD30|ALAT2_HUMAN	58 kDa	2	-0.551109	0.682495	4661275	6829752
1354	sp|P55899|FCGRN_HUMAN IgG receptor FcRn large subunit p51 OS=Homo sapiens OX=9606 GN=FCGRT PE=1 SV=1	sp|P55899|FCGRN_HUMAN	40 kDa	2	-0.478164	0.71789	16607620	23133920
1355	sp|Q6PIU2|NCEH1_HUMAN Neutral cholesterol ester hydrolase 1 OS=Homo sapiens OX=9606 GN=NCEH1 PE=1 SV=3	sp|Q6PIU2|NCEH1_HUMAN	46 kDa	4	-0.433479	0.740474	1404023	1896114
1356	sp|P07602|SAP_HUMAN Prosaposin OS=Homo sapiens OX=9606 GN=PSAP PE=1 SV=2	sp|P07602|SAP_HUMAN	58 kDa	7	-0.402369	0.756615	294649700	389431600
1357	Group of sp|P0DMV8|HS71A_HUMAN Heat shock 70 kDa protein 1A OS=Homo sapiens OX=9606 GN=HSPA1A PE=1 SV=1	sp|P0DMV8|HS71A_HUMAN (+1)		30	-0.400855	0.757409	430466900	568341200
1358	sp|P0DMV8|HS71A_HUMAN Heat shock 70 kDa protein 1A OS=Homo sapiens OX=9606 GN=HSPA1A PE=1 SV=1	sp|P0DMV8|HS71A_HUMAN	70 kDa	30	-0.400855	0.757409	430466900	568341200
1359	sp|P0DMV9|HS71B_HUMAN Heat shock 70 kDa protein 1B OS=Homo sapiens OX=9606 GN=HSPA1B PE=1 SV=1	sp|P0DMV9|HS71B_HUMAN	70 kDa	30	-0.400855	0.757409	430466900	568341200
1360	sp|P18669|PGAM1_HUMAN Phosphoglycerate mutase 1 OS=Homo sapiens OX=9606 GN=PGAM1 PE=1 SV=2	sp|P18669|PGAM1_HUMAN	29 kDa	21	-0.377415	0.769816	1415610000	1838895000
1361	sp|Q96JB5|CK5P3_HUMAN CDK5 regulatory subunit-associated protein 3 OS=Homo sapiens OX=9606 GN=CDK5RAP3 PE=1 SV=2	sp|Q96JB5|CK5P3_HUMAN	57 kDa	6	-0.367929	0.774894	23916280	30863940
1362	sp|Q15084|PDIA6_HUMAN Protein disulfide-isomerase A6 OS=Homo sapiens OX=9606 GN=PDIA6 PE=1 SV=1	sp|Q15084|PDIA6_HUMAN	48 kDa	19	-0.328633	0.796291	1578436000	1982236000
1363	sp|Q9H0D6|XRN2_HUMAN 5'-3' exoribonuclease 2 OS=Homo sapiens OX=9606 GN=XRN2 PE=1 SV=1	sp|Q9H0D6|XRN2_HUMAN	109 kDa	13	-0.27605	0.825849	125694900	152200800
1364	Group of sp|B5ME19|EIFCL_HUMAN Eukaryotic translation initiation factor 3 subunit C-like protein OS=Homo sapiens OX=9606 GN=EIF3CL PE=1 SV=1	sp|B5ME19|EIFCL_HUMAN (+1)		18	-0.239843	0.846838	176828000	208809800
1365	sp|B5ME19|EIFCL_HUMAN Eukaryotic translation initiation factor 3 subunit C-like protein OS=Homo sapiens OX=9606 GN=EIF3CL PE=1 SV=1	sp|B5ME19|EIFCL_HUMAN	105 kDa	18	-0.239843	0.846838	176828000	208809800
1366	sp|Q99613|EIF3C_HUMAN Eukaryotic translation initiation factor 3 subunit C OS=Homo sapiens OX=9606 GN=EIF3C PE=1 SV=1	sp|Q99613|EIF3C_HUMAN	105 kDa	18	-0.239843	0.846838	176828000	208809800
1367	sp|Q13404|UB2V1_HUMAN Ubiquitin-conjugating enzyme E2 variant 1 OS=Homo sapiens OX=9606 GN=UBE2V1 PE=1 SV=2	sp|Q13404|UB2V1_HUMAN	16 kDa	6	-0.179476	0.883024	214230400	242610000
1368	sp|Q15833|STXB2_HUMAN Syntaxin-binding protein 2 OS=Homo sapiens OX=9606 GN=STXBP2 PE=1 SV=2	sp|Q15833|STXB2_HUMAN	66 kDa	6	-0.161738	0.893948	24670590	27597350
1369	sp|Q01469|FABP5_HUMAN Fatty acid-binding protein 5 OS=Homo sapiens OX=9606 GN=FABP5 PE=1 SV=3	sp|Q01469|FABP5_HUMAN	15 kDa	12	-0.0867602	0.941635	156945600	166673500
1370	sp|P49755|TMEDA_HUMAN Transmembrane emp24 domain-containing protein 10 OS=Homo sapiens OX=9606 GN=TMED10 PE=1 SV=2	sp|P49755|TMEDA_HUMAN	25 kDa	8	-0.0523452	0.964367	169435300	175695800
1371	sp|Q9UNM6|PSD13_HUMAN 26S proteasome non-ATPase regulatory subunit 13 OS=Homo sapiens OX=9606 GN=PSMD13 PE=1 SV=2	sp|Q9UNM6|PSD13_HUMAN	43 kDa	18	0.161295	1.11829	277369100	248029600
1372	sp|Q13451|FKBP5_HUMAN Peptidyl-prolyl cis-trans isomerase FKBP5 OS=Homo sapiens OX=9606 GN=FKBP5 PE=1 SV=2	sp|Q13451|FKBP5_HUMAN	51 kDa	10	0.166208	1.12211	66497220	59261130
1373	sp|P53621|COPA_HUMAN Coatomer subunit alpha OS=Homo sapiens OX=9606 GN=COPA PE=1 SV=2	sp|P53621|COPA_HUMAN	138 kDa	40	0.232252	1.17467	808891600	688613500
1374	sp|Q13753|LAMC2_HUMAN Laminin subunit gamma-2 OS=Homo sapiens OX=9606 GN=LAMC2 PE=1 SV=2	sp|Q13753|LAMC2_HUMAN	131 kDa	5	0.242082	1.1827	20003520	16913460
1375	sp|Q8NBX0|SCPDL_HUMAN Saccharopine dehydrogenase-like oxidoreductase OS=Homo sapiens OX=9606 GN=SCCPDH PE=1 SV=1	sp|Q8NBX0|SCPDL_HUMAN	47 kDa	6	0.261319	1.19857	36748040	30659810
1376	sp|P51532|SMCA4_HUMAN Transcription activator BRG1 OS=Homo sapiens OX=9606 GN=SMARCA4 PE=1 SV=2	sp|P51532|SMCA4_HUMAN	185 kDa	18	0.26265	1.19968	115968600	96666230
1377	sp|O00629|IMA3_HUMAN Importin subunit alpha-3 OS=Homo sapiens OX=9606 GN=KPNA4 PE=1 SV=1	sp|O00629|IMA3_HUMAN	58 kDa	5	0.271612	1.20716	35378970	29307710
1378	sp|Q9P2B2|FPRP_HUMAN Prostaglandin F2 receptor negative regulator OS=Homo sapiens OX=9606 GN=PTGFRN PE=1 SV=2	sp|Q9P2B2|FPRP_HUMAN	99 kDa	6	0.274162	1.20929	22140930	18309010
1379	sp|Q15363|TMED2_HUMAN Transmembrane emp24 domain-containing protein 2 OS=Homo sapiens OX=9606 GN=TMED2 PE=1 SV=1	sp|Q15363|TMED2_HUMAN	23 kDa	5	0.282521	1.21632	78069320	64184940
1380	sp|P09960|LKHA4_HUMAN Leukotriene A-4 hydrolase OS=Homo sapiens OX=9606 GN=LTA4H PE=1 SV=2	sp|P09960|LKHA4_HUMAN	69 kDa	27	0.334649	1.26107	703806200	558102100
1381	sp|Q9BY44|EIF2A_HUMAN Eukaryotic translation initiation factor 2A OS=Homo sapiens OX=9606 GN=EIF2A PE=1 SV=3	sp|Q9BY44|EIF2A_HUMAN	65 kDa	8	0.358069	1.28171	40671400	31732160
1382	sp|P11169|GTR3_HUMAN Solute carrier family 2, facilitated glucose transporter member 3 OS=Homo sapiens OX=9606 GN=SLC2A3 PE=1 SV=1	sp|P11169|GTR3_HUMAN	54 kDa	5	0.369994	1.29235	146490200	113352000
1383	sp|Q13561|DCTN2_HUMAN Dynactin subunit 2 OS=Homo sapiens OX=9606 GN=DCTN2 PE=1 SV=4	sp|Q13561|DCTN2_HUMAN	44 kDa	9	0.379157	1.30058	187155000	143901000
1384	sp|P48444|COPD_HUMAN Coatomer subunit delta OS=Homo sapiens OX=9606 GN=ARCN1 PE=1 SV=1	sp|P48444|COPD_HUMAN	57 kDa	20	0.424954	1.34253	412218600	307046100
1385	sp|P49736|MCM2_HUMAN DNA replication licensing factor MCM2 OS=Homo sapiens OX=9606 GN=MCM2 PE=1 SV=4	sp|P49736|MCM2_HUMAN	102 kDa	12	0.444394	1.36074	140565800	103300800
1386	sp|P67809|YBOX1_HUMAN Y-box-binding protein 1 OS=Homo sapiens OX=9606 GN=YBX1 PE=1 SV=3	sp|P67809|YBOX1_HUMAN	36 kDa	7	0.459653	1.37521	216471900	157409900
1387	sp|P62753|RS6_HUMAN 40S ribosomal protein S6 OS=Homo sapiens OX=9606 GN=RPS6 PE=1 SV=1	sp|P62753|RS6_HUMAN	29 kDa	8	0.487672	1.40218	674971800	481373000
1388	sp|P49888|ST1E1_HUMAN Sulfotransferase 1E1 OS=Homo sapiens OX=9606 GN=SULT1E1 PE=1 SV=1	sp|P49888|ST1E1_HUMAN	35 kDa	6	0.788757	1.72759	50731410	29365500
1389	sp|Q8N8S7|ENAH_HUMAN Protein enabled homolog OS=Homo sapiens OX=9606 GN=ENAH PE=1 SV=2	sp|Q8N8S7|ENAH_HUMAN	67 kDa	4	0.890216	1.85345	4810513	2595433
1390	sp|Q9NSB2|KRT84_HUMAN Keratin, type II cuticular Hb4 OS=Homo sapiens OX=9606 GN=KRT84 PE=2 SV=2	sp|Q9NSB2|KRT84_HUMAN	65 kDa	6	0.898351	1.86393	56523090	30324620
1391	sp|P09651|ROA1_HUMAN Heterogeneous nuclear ribonucleoprotein A1 OS=Homo sapiens OX=9606 GN=HNRNPA1 PE=1 SV=5	sp|P09651|ROA1_HUMAN	39 kDa	22	1.16746	2.24616	1160160000	516508600
1392	sp|Q96I59|SYNM_HUMAN Probable asparagine--tRNA ligase, mitochondrial OS=Homo sapiens OX=9606 GN=NARS2 PE=1 SV=3	sp|Q96I59|SYNM_HUMAN	54 kDa	2	1.19298	2.28624	4777374	2089620
1393	sp|Q9ULV4|COR1C_HUMAN Coronin-1C OS=Homo sapiens OX=9606 GN=CORO1C PE=1 SV=1	sp|Q9ULV4|COR1C_HUMAN	53 kDa	9	1.3057	2.47203	166351800	67293540
1394	sp|Q9P0J0|NDUAD_HUMAN NADH dehydrogenase [ubiquinone] 1 alpha subcomplex subunit 13 OS=Homo sapiens OX=9606 GN=NDUFA13 PE=1 SV=3	sp|Q9P0J0|NDUAD_HUMAN	17 kDa	3	-1.32508	0.399127	30998940	77666890
1395	sp|Q92769|HDAC2_HUMAN Histone deacetylase 2 OS=Homo sapiens OX=9606 GN=HDAC2 PE=1 SV=2	sp|Q92769|HDAC2_HUMAN	55 kDa	9	-1.00276	0.499046	36752600	73645710
1396	sp|Q9Y2Q3|GSTK1_HUMAN Glutathione S-transferase kappa 1 OS=Homo sapiens OX=9606 GN=GSTK1 PE=1 SV=3	sp|Q9Y2Q3|GSTK1_HUMAN	25 kDa	5	-0.843292	0.55737	24874990	44629200
1397	sp|Q14376|GALE_HUMAN UDP-glucose 4-epimerase OS=Homo sapiens OX=9606 GN=GALE PE=1 SV=2	sp|Q14376|GALE_HUMAN	38 kDa	5	-0.805698	0.572085	24214750	42327180
1398	sp|Q9H2W6|RM46_HUMAN 39S ribosomal protein L46, mitochondrial OS=Homo sapiens OX=9606 GN=MRPL46 PE=1 SV=1	sp|Q9H2W6|RM46_HUMAN	32 kDa	2	-0.648191	0.63808	11145530	17467290
1399	sp|Q8NFV4|ABHDB_HUMAN Protein ABHD11 OS=Homo sapiens OX=9606 GN=ABHD11 PE=1 SV=1	sp|Q8NFV4|ABHDB_HUMAN	35 kDa	8	-0.542456	0.686601	115247700	167852500
1400	sp|Q6DT37|MRCKG_HUMAN Serine/threonine-protein kinase MRCK gamma OS=Homo sapiens OX=9606 GN=CDC42BPG PE=1 SV=2	sp|Q6DT37|MRCKG_HUMAN	172 kDa	4	-0.539556	0.687982	3691011	5364979
1401	sp|Q8N5N7|RM50_HUMAN 39S ribosomal protein L50, mitochondrial OS=Homo sapiens OX=9606 GN=MRPL50 PE=1 SV=2	sp|Q8N5N7|RM50_HUMAN	18 kDa	3	-0.510212	0.702119	8982491	12793400
1402	sp|Q9UBD5|ORC3_HUMAN Origin recognition complex subunit 3 OS=Homo sapiens OX=9606 GN=ORC3 PE=1 SV=1	sp|Q9UBD5|ORC3_HUMAN	82 kDa	2	-0.382829	0.766932	6592220	8595570
1403	sp|Q5SRE7|PHYD1_HUMAN Phytanoyl-CoA dioxygenase domain-containing protein 1 OS=Homo sapiens OX=9606 GN=PHYHD1 PE=1 SV=2	sp|Q5SRE7|PHYD1_HUMAN	32 kDa	2	-0.375945	0.770601	4686122	6081129
1404	sp|P36957|ODO2_HUMAN Dihydrolipoyllysine-residue succinyltransferase component of 2-oxoglutarate dehydrogenase complex, mitochondrial OS=Homo sapiens OX=9606 GN=DLST PE=1 SV=4	sp|P36957|ODO2_HUMAN	49 kDa	8	-0.321429	0.800277	291613400	364390700
1405	sp|P12268|IMDH2_HUMAN Inosine-5'-monophosphate dehydrogenase 2 OS=Homo sapiens OX=9606 GN=IMPDH2 PE=1 SV=2	sp|P12268|IMDH2_HUMAN	56 kDa	19	-0.262329	0.833741	544079600	652576500
1406	sp|Q6AI08|HEAT6_HUMAN HEAT repeat-containing protein 6 OS=Homo sapiens OX=9606 GN=HEATR6 PE=1 SV=1	sp|Q6AI08|HEAT6_HUMAN	129 kDa	3	-0.233282	0.850698	2645497	3109797
1407	sp|O00299|CLIC1_HUMAN Chloride intracellular channel protein 1 OS=Homo sapiens OX=9606 GN=CLIC1 PE=1 SV=4	sp|O00299|CLIC1_HUMAN	27 kDa	13	-0.228903	0.853283	689768200	808369500
1408	sp|Q96GC5|RM48_HUMAN 39S ribosomal protein L48, mitochondrial OS=Homo sapiens OX=9606 GN=MRPL48 PE=1 SV=2	sp|Q96GC5|RM48_HUMAN	24 kDa	3	-0.22478	0.855725	5774409	6747969
1409	sp|Q04206|TF65_HUMAN Transcription factor p65 OS=Homo sapiens OX=9606 GN=RELA PE=1 SV=2	sp|Q04206|TF65_HUMAN	60 kDa	4	-0.197065	0.872324	16729360	19177930
1410	sp|P38646|GRP75_HUMAN Stress-70 protein, mitochondrial OS=Homo sapiens OX=9606 GN=HSPA9 PE=1 SV=2	sp|P38646|GRP75_HUMAN	74 kDa	30	-0.191559	0.875659	1076925000	1229845000
1411	sp|P00568|KAD1_HUMAN Adenylate kinase isoenzyme 1 OS=Homo sapiens OX=9606 GN=AK1 PE=1 SV=3	sp|P00568|KAD1_HUMAN	22 kDa	6	-0.165058	0.891893	86248760	96703070
1412	sp|P36578|RL4_HUMAN 60S ribosomal protein L4 OS=Homo sapiens OX=9606 GN=RPL4 PE=1 SV=5	sp|P36578|RL4_HUMAN	48 kDa	25	-0.141903	0.906323	779488100	860055400
1413	sp|P41252|SYIC_HUMAN Isoleucine--tRNA ligase, cytoplasmic OS=Homo sapiens OX=9606 GN=IARS1 PE=1 SV=2	sp|P41252|SYIC_HUMAN	145 kDa	24	-0.0455375	0.968929	278093600	287011400
1414	sp|Q92896|GSLG1_HUMAN Golgi apparatus protein 1 OS=Homo sapiens OX=9606 GN=GLG1 PE=1 SV=2	sp|Q92896|GSLG1_HUMAN	135 kDa	22	0.182479	1.13483	256196500	225757100
1415	sp|Q92804|RBP56_HUMAN TATA-binding protein-associated factor 2N OS=Homo sapiens OX=9606 GN=TAF15 PE=1 SV=1	sp|Q92804|RBP56_HUMAN	62 kDa	6	0.198816	1.14776	12697030	11062480
1416	sp|P07437|TBB5_HUMAN Tubulin beta chain OS=Homo sapiens OX=9606 GN=TUBB PE=1 SV=2	sp|P07437|TBB5_HUMAN	50 kDa	37	0.204392	1.1522	381680800	331262400
1417	sp|P62256|UBE2H_HUMAN Ubiquitin-conjugating enzyme E2 H OS=Homo sapiens OX=9606 GN=UBE2H PE=1 SV=1	sp|P62256|UBE2H_HUMAN	21 kDa	3	0.209092	1.15596	4402943	3808904
1418	sp|P61020|RAB5B_HUMAN Ras-related protein Rab-5B OS=Homo sapiens OX=9606 GN=RAB5B PE=1 SV=1	sp|P61020|RAB5B_HUMAN	24 kDa	7	0.261133	1.19842	7576688	6322232
1419	sp|Q9Y6Q5|AP1M2_HUMAN AP-1 complex subunit mu-2 OS=Homo sapiens OX=9606 GN=AP1M2 PE=1 SV=4	sp|Q9Y6Q5|AP1M2_HUMAN	48 kDa	10	0.321378	1.24952	29595630	23685530
1420	sp|Q9UHV9|PFD2_HUMAN Prefoldin subunit 2 OS=Homo sapiens OX=9606 GN=PFDN2 PE=1 SV=1	sp|Q9UHV9|PFD2_HUMAN	17 kDa	2	0.322117	1.25016	12647840	10116950
1421	sp|P15880|RS2_HUMAN 40S ribosomal protein S2 OS=Homo sapiens OX=9606 GN=RPS2 PE=1 SV=2	sp|P15880|RS2_HUMAN	31 kDa	17	0.326713	1.25415	1479258000	1179488000
1422	sp|P40227|TCPZ_HUMAN T-complex protein 1 subunit zeta OS=Homo sapiens OX=9606 GN=CCT6A PE=1 SV=3	sp|P40227|TCPZ_HUMAN	58 kDa	24	0.350113	1.27466	534849300	419601500
1423	sp|P15586|GNS_HUMAN N-acetylglucosamine-6-sulfatase OS=Homo sapiens OX=9606 GN=GNS PE=1 SV=3	sp|P15586|GNS_HUMAN	62 kDa	8	0.364939	1.28783	198341600	154012600
1424	sp|Q14257|RCN2_HUMAN Reticulocalbin-2 OS=Homo sapiens OX=9606 GN=RCN2 PE=1 SV=1	sp|Q14257|RCN2_HUMAN	37 kDa	3	0.370074	1.29242	4259263	3295573
1425	sp|Q9BTW9|TBCD_HUMAN Tubulin-specific chaperone D OS=Homo sapiens OX=9606 GN=TBCD PE=1 SV=2	sp|Q9BTW9|TBCD_HUMAN	133 kDa	3	0.38389	1.30486	11868400	9095569
1426	sp|P84085|ARF5_HUMAN ADP-ribosylation factor 5 OS=Homo sapiens OX=9606 GN=ARF5 PE=1 SV=2	sp|P84085|ARF5_HUMAN	21 kDa	8	0.473381	1.38836	91069210	65594850
1427	sp|Q02878|RL6_HUMAN 60S ribosomal protein L6 OS=Homo sapiens OX=9606 GN=RPL6 PE=1 SV=3	sp|Q02878|RL6_HUMAN	33 kDa	17	0.480819	1.39554	1178131000	844214200
1428	sp|Q92747|ARC1A_HUMAN Actin-related protein 2/3 complex subunit 1A OS=Homo sapiens OX=9606 GN=ARPC1A PE=2 SV=2	sp|Q92747|ARC1A_HUMAN	42 kDa	5	0.497919	1.41218	65250850	46205920
1429	sp|P49356|FNTB_HUMAN Protein farnesyltransferase subunit beta OS=Homo sapiens OX=9606 GN=FNTB PE=1 SV=1	sp|P49356|FNTB_HUMAN	49 kDa	3	0.516565	1.43054	23052230	16114300
1430	sp|P61619|S61A1_HUMAN Protein transport protein Sec61 subunit alpha isoform 1 OS=Homo sapiens OX=9606 GN=SEC61A1 PE=1 SV=2	sp|P61619|S61A1_HUMAN	52 kDa	7	0.593317	1.50871	273138100	181040700
1431	sp|Q13427|PPIG_HUMAN Peptidyl-prolyl cis-trans isomerase G OS=Homo sapiens OX=9606 GN=PPIG PE=1 SV=2	sp|Q13427|PPIG_HUMAN	89 kDa	3	0.645966	1.56479	60710420	38797890
1432	sp|Q93034|CUL5_HUMAN Cullin-5 OS=Homo sapiens OX=9606 GN=CUL5 PE=1 SV=4	sp|Q93034|CUL5_HUMAN	91 kDa	4	0.658717	1.57868	12128870	7682926
1433	sp|O95197|RTN3_HUMAN Reticulon-3 OS=Homo sapiens OX=9606 GN=RTN3 PE=1 SV=2	sp|O95197|RTN3_HUMAN	113 kDa	3	0.669118	1.5901	58284750	36654750
1434	sp|Q9NX63|MIC19_HUMAN MICOS complex subunit MIC19 OS=Homo sapiens OX=9606 GN=CHCHD3 PE=1 SV=1	sp|Q9NX63|MIC19_HUMAN	26 kDa	10	0.713974	1.64032	152559800	93006340
1435	sp|P62841|RS15_HUMAN 40S ribosomal protein S15 OS=Homo sapiens OX=9606 GN=RPS15 PE=1 SV=2	sp|P62841|RS15_HUMAN	17 kDa	4	0.806919	1.74947	43214710	24701590
1436	sp|Q96IJ6|GMPPA_HUMAN Mannose-1-phosphate guanyltransferase alpha OS=Homo sapiens OX=9606 GN=GMPPA PE=1 SV=1	sp|Q96IJ6|GMPPA_HUMAN	46 kDa	5	0.857205	1.81152	33726570	18617780
1437	sp|Q9UDR5|AASS_HUMAN Alpha-aminoadipic semialdehyde synthase, mitochondrial OS=Homo sapiens OX=9606 GN=AASS PE=1 SV=1	sp|Q9UDR5|AASS_HUMAN	102 kDa	6	1.26291	2.3998	36367210	15154260
1438	sp|O75688|PPM1B_HUMAN Protein phosphatase 1B OS=Homo sapiens OX=9606 GN=PPM1B PE=1 SV=1	sp|O75688|PPM1B_HUMAN	53 kDa	4	1.53365	2.89517	2361710	815740
1439	sp|O14737|PDCD5_HUMAN Programmed cell death protein 5 OS=Homo sapiens OX=9606 GN=PDCD5 PE=1 SV=3	sp|O14737|PDCD5_HUMAN	14 kDa	2	1.75782	3.38187	5460378	1614604
1440	sp|Q9NP81|SYSM_HUMAN Serine--tRNA ligase, mitochondrial OS=Homo sapiens OX=9606 GN=SARS2 PE=1 SV=1	sp|Q9NP81|SYSM_HUMAN	58 kDa	8	3.4419	10.8671	1474491000	135683600
1441	sp|O75146|HIP1R_HUMAN Huntingtin-interacting protein 1-related protein OS=Homo sapiens OX=9606 GN=HIP1R PE=1 SV=2	sp|O75146|HIP1R_HUMAN	119 kDa	4	5.6806	51.2899	7011545	136704
1442	sp|Q9Y3L3|3BP1_HUMAN SH3 domain-binding protein 1 OS=Homo sapiens OX=9606 GN=SH3BP1 PE=1 SV=3	sp|Q9Y3L3|3BP1_HUMAN	76 kDa	5	-1.71099	0.305451	1159540	3796154
1443	sp|P35908|K22E_HUMAN Keratin, type II cytoskeletal 2 epidermal OS=Homo sapiens OX=9606 GN=KRT2 PE=1 SV=2	sp|P35908|K22E_HUMAN	65 kDa	13	-1.2819	0.411255	12040930	29278510
1444	sp|P35475|IDUA_HUMAN Alpha-L-iduronidase OS=Homo sapiens OX=9606 GN=IDUA PE=1 SV=2	sp|P35475|IDUA_HUMAN	73 kDa	3	-1.20389	0.434103	5571641	12834850
1445	sp|Q8WU90|ZC3HF_HUMAN Zinc finger CCCH domain-containing protein 15 OS=Homo sapiens OX=9606 GN=ZC3H15 PE=1 SV=1	sp|Q8WU90|ZC3HF_HUMAN	49 kDa	4	-1.06184	0.479021	3147245	6570167
1446	sp|O60231|DHX16_HUMAN Pre-mRNA-splicing factor ATP-dependent RNA helicase DHX16 OS=Homo sapiens OX=9606 GN=DHX16 PE=1 SV=2	sp|O60231|DHX16_HUMAN	119 kDa	3	-0.831153	0.56208	792925	1410697
1447	sp|Q9H553|ALG2_HUMAN Alpha-1,3/1,6-mannosyltransferase ALG2 OS=Homo sapiens OX=9606 GN=ALG2 PE=1 SV=1	sp|Q9H553|ALG2_HUMAN	47 kDa	4	-0.756166	0.592068	4612118	7789850
1448	sp|Q8IXI1|MIRO2_HUMAN Mitochondrial Rho GTPase 2 OS=Homo sapiens OX=9606 GN=RHOT2 PE=1 SV=2	sp|Q8IXI1|MIRO2_HUMAN	68 kDa	7	-0.735631	0.600555	10091790	16804100
1449	sp|Q9UHA4|LTOR3_HUMAN Ragulator complex protein LAMTOR3 OS=Homo sapiens OX=9606 GN=LAMTOR3 PE=1 SV=1	sp|Q9UHA4|LTOR3_HUMAN	14 kDa	2	-0.717871	0.607994	13119060	21577620
1450	sp|Q9BSC4|NOL10_HUMAN Nucleolar protein 10 OS=Homo sapiens OX=9606 GN=NOL10 PE=1 SV=1	sp|Q9BSC4|NOL10_HUMAN	80 kDa	2	-0.653046	0.635936	1609082	2530256
1451	sp|P14174|MIF_HUMAN Macrophage migration inhibitory factor OS=Homo sapiens OX=9606 GN=MIF PE=1 SV=4	sp|P14174|MIF_HUMAN	12 kDa	3	-0.614983	0.652938	1533724000	2348959000
1452	sp|P60033|CD81_HUMAN CD81 antigen OS=Homo sapiens OX=9606 GN=CD81 PE=1 SV=1	sp|P60033|CD81_HUMAN	26 kDa	2	-0.521533	0.696631	14092540	20229560
1453	sp|Q96ME1|FXL18_HUMAN F-box/LRR-repeat protein 18 OS=Homo sapiens OX=9606 GN=FBXL18 PE=1 SV=2	sp|Q96ME1|FXL18_HUMAN	88 kDa	3	-0.514155	0.700203	983652	1404809
1454	sp|Q14155|ARHG7_HUMAN Rho guanine nucleotide exchange factor 7 OS=Homo sapiens OX=9606 GN=ARHGEF7 PE=1 SV=2	sp|Q14155|ARHG7_HUMAN	90 kDa	6	-0.462348	0.725804	8403772	11578570
1455	sp|Q13418|ILK_HUMAN Integrin-linked protein kinase OS=Homo sapiens OX=9606 GN=ILK PE=1 SV=2	sp|Q13418|ILK_HUMAN	51 kDa	8	-0.440191	0.737037	18858290	25586620
1456	sp|Q16656|NRF1_HUMAN Nuclear respiratory factor 1 OS=Homo sapiens OX=9606 GN=NRF1 PE=1 SV=1	sp|Q16656|NRF1_HUMAN	54 kDa	2	-0.429638	0.742448	4523178	6092249
1457	sp|P49419|AL7A1_HUMAN Alpha-aminoadipic semialdehyde dehydrogenase OS=Homo sapiens OX=9606 GN=ALDH7A1 PE=1 SV=5	sp|P49419|AL7A1_HUMAN	58 kDa	21	-0.422296	0.746236	535602700	717739000
1458	sp|P17174|AATC_HUMAN Aspartate aminotransferase, cytoplasmic OS=Homo sapiens OX=9606 GN=GOT1 PE=1 SV=3	sp|P17174|AATC_HUMAN	46 kDa	13	-0.403662	0.755937	231775500	306606800
1459	sp|P33316|DUT_HUMAN Deoxyuridine 5'-triphosphate nucleotidohydrolase, mitochondrial OS=Homo sapiens OX=9606 GN=DUT PE=1 SV=4	sp|P33316|DUT_HUMAN	27 kDa	3	-0.395922	0.760003	47020470	61868770
1460	sp|P53384|NUBP1_HUMAN Cytosolic Fe-S cluster assembly factor NUBP1 OS=Homo sapiens OX=9606 GN=NUBP1 PE=1 SV=2	sp|P53384|NUBP1_HUMAN	35 kDa	2	-0.362604	0.777759	3475387	4468461
1461	sp|O95373|IPO7_HUMAN Importin-7 OS=Homo sapiens OX=9606 GN=IPO7 PE=1 SV=1	sp|O95373|IPO7_HUMAN	120 kDa	14	-0.282914	0.821929	66056970	80368180
1462	sp|Q15542|TAF5_HUMAN Transcription initiation factor TFIID subunit 5 OS=Homo sapiens OX=9606 GN=TAF5 PE=1 SV=3	sp|Q15542|TAF5_HUMAN	87 kDa	3	-0.131651	0.912786	389116200	426295000
1463	sp|Q15046|SYK_HUMAN Lysine--tRNA ligase OS=Homo sapiens OX=9606 GN=KARS1 PE=1 SV=3	sp|Q15046|SYK_HUMAN	68 kDa	10	-0.1169	0.922167	179665300	194829500
1464	sp|Q9UIA9|XPO7_HUMAN Exportin-7 OS=Homo sapiens OX=9606 GN=XPO7 PE=1 SV=3	sp|Q9UIA9|XPO7_HUMAN	124 kDa	19	-0.098214	0.934189	78673370	84215710
1465	sp|Q9NR31|SAR1A_HUMAN GTP-binding protein SAR1a OS=Homo sapiens OX=9606 GN=SAR1A PE=1 SV=1	sp|Q9NR31|SAR1A_HUMAN	22 kDa	7	0.0443922	1.03125	74102690	71857250
1466	sp|Q92616|GCN1_HUMAN eIF-2-alpha kinase activator GCN1 OS=Homo sapiens OX=9606 GN=GCN1 PE=1 SV=6	sp|Q92616|GCN1_HUMAN	293 kDa	56	0.112449	1.08106	392895800	363435000
1467	sp|Q14203|DCTN1_HUMAN Dynactin subunit 1 OS=Homo sapiens OX=9606 GN=DCTN1 PE=1 SV=3	sp|Q14203|DCTN1_HUMAN	142 kDa	19	0.207396	1.1546	89136800	77201320
1468	sp|P42574|CASP3_HUMAN Caspase-3 OS=Homo sapiens OX=9606 GN=CASP3 PE=1 SV=2	sp|P42574|CASP3_HUMAN	32 kDa	5	0.266597	1.20297	102552500	85249660
1469	sp|P08729|K2C7_HUMAN Keratin, type II cytoskeletal 7 OS=Homo sapiens OX=9606 GN=KRT7 PE=1 SV=5	sp|P08729|K2C7_HUMAN	51 kDa	32	0.291491	1.2239	1388347000	1134359000
1470	sp|Q63HM2|PCX4_HUMAN Pecanex-like protein 4 OS=Homo sapiens OX=9606 GN=PCNX4 PE=1 SV=4	sp|Q63HM2|PCX4_HUMAN	133 kDa	2	0.295515	1.22732	1523914000	1241657000
1471	sp|Q13347|EIF3I_HUMAN Eukaryotic translation initiation factor 3 subunit I OS=Homo sapiens OX=9606 GN=EIF3I PE=1 SV=1	sp|Q13347|EIF3I_HUMAN	37 kDa	7	0.297528	1.22904	99246910	80751790
1472	sp|Q08380|LG3BP_HUMAN Galectin-3-binding protein OS=Homo sapiens OX=9606 GN=LGALS3BP PE=1 SV=1	sp|Q08380|LG3BP_HUMAN	65 kDa	9	0.30943	1.23922	57867280	46696600
1473	sp|O00303|EIF3F_HUMAN Eukaryotic translation initiation factor 3 subunit F OS=Homo sapiens OX=9606 GN=EIF3F PE=1 SV=1	sp|O00303|EIF3F_HUMAN	38 kDa	6	0.318194	1.24677	95872540	76896780
1474	sp|P10768|ESTD_HUMAN S-formylglutathione hydrolase OS=Homo sapiens OX=9606 GN=ESD PE=1 SV=2	sp|P10768|ESTD_HUMAN	31 kDa	6	0.338451	1.2644	283807500	224460500
1475	sp|Q96AE4|FUBP1_HUMAN Far upstream element-binding protein 1 OS=Homo sapiens OX=9606 GN=FUBP1 PE=1 SV=3	sp|Q96AE4|FUBP1_HUMAN	68 kDa	25	0.351405	1.2758	802987600	629398100
1476	sp|Q9UM00|TMCO1_HUMAN Calcium load-activated calcium channel OS=Homo sapiens OX=9606 GN=TMCO1 PE=1 SV=2	sp|Q9UM00|TMCO1_HUMAN	27 kDa	2	0.351513	1.2759	51085960	40039220
1477	sp|O75439|MPPB_HUMAN Mitochondrial-processing peptidase subunit beta OS=Homo sapiens OX=9606 GN=PMPCB PE=1 SV=2	sp|O75439|MPPB_HUMAN	54 kDa	9	0.385669	1.30647	94080840	72011740
1478	sp|P62249|RS16_HUMAN 40S ribosomal protein S16 OS=Homo sapiens OX=9606 GN=RPS16 PE=1 SV=2	sp|P62249|RS16_HUMAN	16 kDa	11	0.392023	1.31223	2027545000	1545112000
1479	sp|Q9Y4P1|ATG4B_HUMAN Cysteine protease ATG4B OS=Homo sapiens OX=9606 GN=ATG4B PE=1 SV=2	sp|Q9Y4P1|ATG4B_HUMAN	44 kDa	2	0.413201	1.33164	16552900	12430490
1480	sp|P13073|COX41_HUMAN Cytochrome c oxidase subunit 4 isoform 1, mitochondrial OS=Homo sapiens OX=9606 GN=COX4I1 PE=1 SV=1	sp|P13073|COX41_HUMAN	20 kDa	7	0.449877	1.36592	485736100	355609900
1481	sp|Q9NWH9|SLTM_HUMAN SAFB-like transcription modulator OS=Homo sapiens OX=9606 GN=SLTM PE=1 SV=2	sp|Q9NWH9|SLTM_HUMAN	117 kDa	5	0.610513	1.5268	26299020	17224910
1482	sp|Q15007|FL2D_HUMAN Pre-mRNA-splicing regulator WTAP OS=Homo sapiens OX=9606 GN=WTAP PE=1 SV=2	sp|Q15007|FL2D_HUMAN	44 kDa	5	0.659213	1.57922	11117400	7039801
1483	sp|O75312|ZPR1_HUMAN Zinc finger protein ZPR1 OS=Homo sapiens OX=9606 GN=ZPR1 PE=1 SV=1	sp|O75312|ZPR1_HUMAN	51 kDa	4	0.796354	1.73671	8283945	4769915
1484	sp|O00233|PSMD9_HUMAN 26S proteasome non-ATPase regulatory subunit 9 OS=Homo sapiens OX=9606 GN=PSMD9 PE=1 SV=3	sp|O00233|PSMD9_HUMAN	25 kDa	5	0.963109	1.94951	79479690	40769140
1485	sp|Q99442|SEC62_HUMAN Translocation protein SEC62 OS=Homo sapiens OX=9606 GN=SEC62 PE=1 SV=1	sp|Q99442|SEC62_HUMAN	46 kDa	4	1.03043	2.04263	57095430	27951860
1486	sp|Q9Y2P8|RCL1_HUMAN RNA 3'-terminal phosphate cyclase-like protein OS=Homo sapiens OX=9606 GN=RCL1 PE=1 SV=3	sp|Q9Y2P8|RCL1_HUMAN	41 kDa	2	1.21163	2.31599	9784263	4224663
1487	sp|Q8TB61|S35B2_HUMAN Adenosine 3'-phospho 5'-phosphosulfate transporter 1 OS=Homo sapiens OX=9606 GN=SLC35B2 PE=1 SV=1	sp|Q8TB61|S35B2_HUMAN	48 kDa	2	1.88754	3.70005	10838580	2929310
1488	sp|P0DJD1|RGPD2_HUMAN RANBP2-like and GRIP domain-containing protein 2 OS=Homo sapiens OX=9606 GN=RGPD2 PE=2 SV=1	sp|P0DJD1|RGPD2_HUMAN	197 kDa	11	#VALUE!	#VALUE!	2410959	Missing Value
1489	sp|Q9Y4C1|KDM3A_HUMAN Lysine-specific demethylase 3A OS=Homo sapiens OX=9606 GN=KDM3A PE=1 SV=4	sp|Q9Y4C1|KDM3A_HUMAN	147 kDa	3	-1.73905	0.299567	1143394	3816816
1490	sp|O15118|NPC1_HUMAN NPC intracellular cholesterol transporter 1 OS=Homo sapiens OX=9606 GN=NPC1 PE=1 SV=2	sp|O15118|NPC1_HUMAN	142 kDa	3	-1.70309	0.307128	4919681	16018340
1491	sp|Q9BT40|INP5K_HUMAN Inositol polyphosphate 5-phosphatase K OS=Homo sapiens OX=9606 GN=INPP5K PE=1 SV=3	sp|Q9BT40|INP5K_HUMAN	51 kDa	2	-0.787736	0.579253	399162	689098
1492	sp|Q9Y296|TPPC4_HUMAN Trafficking protein particle complex subunit 4 OS=Homo sapiens OX=9606 GN=TRAPPC4 PE=1 SV=1	sp|Q9Y296|TPPC4_HUMAN	24 kDa	4	-0.724079	0.605383	6956901	11491730
1493	sp|Q96A35|RM24_HUMAN 39S ribosomal protein L24, mitochondrial OS=Homo sapiens OX=9606 GN=MRPL24 PE=1 SV=1	sp|Q96A35|RM24_HUMAN	25 kDa	2	-0.663837	0.631197	7087739	11229040
1494	sp|Q15334|L2GL1_HUMAN Lethal(2) giant larvae protein homolog 1 OS=Homo sapiens OX=9606 GN=LLGL1 PE=1 SV=3	sp|Q15334|L2GL1_HUMAN	115 kDa	5	-0.635763	0.6436	48125040	74774750
1495	sp|P55010|IF5_HUMAN Eukaryotic translation initiation factor 5 OS=Homo sapiens OX=9606 GN=EIF5 PE=1 SV=2	sp|P55010|IF5_HUMAN	49 kDa	7	-0.635214	0.643845	49719150	77222180
1496	sp|O75964|ATP5L_HUMAN ATP synthase subunit g, mitochondrial OS=Homo sapiens OX=9606 GN=ATP5MG PE=1 SV=3	sp|O75964|ATP5L_HUMAN	11 kDa	6	-0.598911	0.660252	218329000	330675100
1497	sp|P39748|FEN1_HUMAN Flap endonuclease 1 OS=Homo sapiens OX=9606 GN=FEN1 PE=1 SV=1	sp|P39748|FEN1_HUMAN	43 kDa	7	-0.528366	0.69334	79127740	114125500
1498	sp|Q9C0B1|FTO_HUMAN Alpha-ketoglutarate-dependent dioxygenase FTO OS=Homo sapiens OX=9606 GN=FTO PE=1 SV=3	sp|Q9C0B1|FTO_HUMAN	58 kDa	4	-0.501418	0.706412	22815080	32297120
1499	sp|P53999|TCP4_HUMAN Activated RNA polymerase II transcriptional coactivator p15 OS=Homo sapiens OX=9606 GN=SUB1 PE=1 SV=3	sp|P53999|TCP4_HUMAN	14 kDa	6	-0.407315	0.754025	143342800	190103400
1500	sp|Q15165|PON2_HUMAN Serum paraoxonase/arylesterase 2 OS=Homo sapiens OX=9606 GN=PON2 PE=1 SV=4	sp|Q15165|PON2_HUMAN	39 kDa	5	-0.394443	0.760783	220503400	289837400
1501	sp|Q8TEA8|DTD1_HUMAN D-aminoacyl-tRNA deacylase 1 OS=Homo sapiens OX=9606 GN=DTD1 PE=1 SV=2	sp|Q8TEA8|DTD1_HUMAN	23 kDa	2	-0.389356	0.76347	1390825	1821715
1502	sp|O75792|RNH2A_HUMAN Ribonuclease H2 subunit A OS=Homo sapiens OX=9606 GN=RNASEH2A PE=1 SV=2	sp|O75792|RNH2A_HUMAN	33 kDa	3	-0.373021	0.772164	6664311	8630693
1503	sp|P06396|GELS_HUMAN Gelsolin OS=Homo sapiens OX=9606 GN=GSN PE=1 SV=1	sp|P06396|GELS_HUMAN	86 kDa	23	-0.333642	0.793531	426574900	537565700
1504	sp|O00470|MEIS1_HUMAN Homeobox protein Meis1 OS=Homo sapiens OX=9606 GN=MEIS1 PE=1 SV=1	sp|O00470|MEIS1_HUMAN	43 kDa	2	-0.319154	0.80154	4698641	5862020
1505	sp|Q9NQR4|NIT2_HUMAN Omega-amidase NIT2 OS=Homo sapiens OX=9606 GN=NIT2 PE=1 SV=1	sp|Q9NQR4|NIT2_HUMAN	31 kDa	7	-0.278221	0.824607	108809500	131953100
1506	sp|Q9H9Q2|CSN7B_HUMAN COP9 signalosome complex subunit 7b OS=Homo sapiens OX=9606 GN=COPS7B PE=1 SV=1	sp|Q9H9Q2|CSN7B_HUMAN	30 kDa	4	-0.253259	0.838999	5777180	6885802
1507	sp|Q8NFH5|NUP35_HUMAN Nucleoporin NUP35 OS=Homo sapiens OX=9606 GN=NUP35 PE=1 SV=1	sp|Q8NFH5|NUP35_HUMAN	35 kDa	4	-0.239847	0.846835	38855560	45883280
1508	sp|Q8N0U8|VKORL_HUMAN Vitamin K epoxide reductase complex subunit 1-like protein 1 OS=Homo sapiens OX=9606 GN=VKORC1L1 PE=1 SV=2	sp|Q8N0U8|VKORL_HUMAN	20 kDa	4	-0.208422	0.865483	36590620	42277670
1509	sp|P31939|PUR9_HUMAN Bifunctional purine biosynthesis protein PURH OS=Homo sapiens OX=9606 GN=ATIC PE=1 SV=3	sp|P31939|PUR9_HUMAN	65 kDa	26	-0.167168	0.890589	503609700	565479200
1510	sp|Q969X5|ERGI1_HUMAN Endoplasmic reticulum-Golgi intermediate compartment protein 1 OS=Homo sapiens OX=9606 GN=ERGIC1 PE=1 SV=1	sp|Q969X5|ERGI1_HUMAN	33 kDa	7	-0.131171	0.91309	41529090	45481920
1511	sp|O75787|RENR_HUMAN Renin receptor OS=Homo sapiens OX=9606 GN=ATP6AP2 PE=1 SV=2	sp|O75787|RENR_HUMAN	39 kDa	3	-0.115288	0.923198	7340353	7951006
1512	sp|Q8IX12|CCAR1_HUMAN Cell division cycle and apoptosis regulator protein 1 OS=Homo sapiens OX=9606 GN=CCAR1 PE=1 SV=2	sp|Q8IX12|CCAR1_HUMAN	133 kDa	12	0.145633	1.10622	86467790	78165380
1513	sp|P17987|TCPA_HUMAN T-complex protein 1 subunit alpha OS=Homo sapiens OX=9606 GN=TCP1 PE=1 SV=1	sp|P17987|TCPA_HUMAN	60 kDa	24	0.211866	1.15818	368656400	318305300
1514	sp|Q8N1F7|NUP93_HUMAN Nuclear pore complex protein Nup93 OS=Homo sapiens OX=9606 GN=NUP93 PE=1 SV=2	sp|Q8N1F7|NUP93_HUMAN	93 kDa	17	0.242434	1.18299	227638900	192427200
1515	sp|P51610|HCFC1_HUMAN Host cell factor 1 OS=Homo sapiens OX=9606 GN=HCFC1 PE=1 SV=2	sp|P51610|HCFC1_HUMAN	209 kDa	16	0.288906	1.22171	63437180	51924760
1516	sp|Q8TC07|TBC15_HUMAN TBC1 domain family member 15 OS=Homo sapiens OX=9606 GN=TBC1D15 PE=1 SV=2	sp|Q8TC07|TBC15_HUMAN	79 kDa	6	0.29813	1.22955	15527650	12628730
1517	sp|Q12904|AIMP1_HUMAN Aminoacyl tRNA synthase complex-interacting multifunctional protein 1 OS=Homo sapiens OX=9606 GN=AIMP1 PE=1 SV=2	sp|Q12904|AIMP1_HUMAN	34 kDa	8	0.316563	1.24536	100637500	80809980
1518	sp|Q96GG9|DCNL1_HUMAN DCN1-like protein 1 OS=Homo sapiens OX=9606 GN=DCUN1D1 PE=1 SV=1	sp|Q96GG9|DCNL1_HUMAN	30 kDa	3	0.321735	1.24983	27239270	21794330
1519	sp|P61604|CH10_HUMAN 10 kDa heat shock protein, mitochondrial OS=Homo sapiens OX=9606 GN=HSPE1 PE=1 SV=2	sp|P61604|CH10_HUMAN	11 kDa	11	0.408394	1.32721	1000327000	753707800
1520	sp|Q99856|ARI3A_HUMAN AT-rich interactive domain-containing protein 3A OS=Homo sapiens OX=9606 GN=ARID3A PE=1 SV=2	sp|Q99856|ARI3A_HUMAN	63 kDa	3	0.643986	1.56264	15424990	9871103
1521	sp|P61457|PHS_HUMAN Pterin-4-alpha-carbinolamine dehydratase OS=Homo sapiens OX=9606 GN=PCBD1 PE=1 SV=2	sp|P61457|PHS_HUMAN	12 kDa	4	0.82388	1.77016	44536590	25159640
1522	sp|O00264|PGRC1_HUMAN Membrane-associated progesterone receptor component 1 OS=Homo sapiens OX=9606 GN=PGRMC1 PE=1 SV=3	sp|O00264|PGRC1_HUMAN	22 kDa	11	0.879504	1.83974	502371500	273066100
1523	sp|Q7LBR1|CHM1B_HUMAN Charged multivesicular body protein 1b OS=Homo sapiens OX=9606 GN=CHMP1B PE=1 SV=1	sp|Q7LBR1|CHM1B_HUMAN	22 kDa	3	1.2639	2.40144	19454010	8100968
1524	sp|O60343|TBCD4_HUMAN TBC1 domain family member 4 OS=Homo sapiens OX=9606 GN=TBC1D4 PE=1 SV=2	sp|O60343|TBCD4_HUMAN	147 kDa	5	1.32162	2.49947	9101433	3641340
1525	sp|P30519|HMOX2_HUMAN Heme oxygenase 2 OS=Homo sapiens OX=9606 GN=HMOX2 PE=1 SV=2	sp|P30519|HMOX2_HUMAN	36 kDa	3	1.53051	2.88889	57235650	19812350
1526	sp|Q99436|PSB7_HUMAN Proteasome subunit beta type-7 OS=Homo sapiens OX=9606 GN=PSMB7 PE=1 SV=1	sp|Q99436|PSB7_HUMAN	30 kDa	5	2.07023	4.19955	16853660	4013209
1527	sp|Q9C0E8|LNP_HUMAN Endoplasmic reticulum junction formation protein lunapark OS=Homo sapiens OX=9606 GN=LNPK PE=1 SV=2	sp|Q9C0E8|LNP_HUMAN	48 kDa	2	2.49995	5.65666	107532800	19009940
1528	sp|Q92643|GPI8_HUMAN GPI-anchor transamidase OS=Homo sapiens OX=9606 GN=PIGK PE=1 SV=2	sp|Q92643|GPI8_HUMAN	45 kDa	4	-2.33123	0.198714	148690	748262
1529	sp|Q9Y333|LSM2_HUMAN U6 snRNA-associated Sm-like protein LSm2 OS=Homo sapiens OX=9606 GN=LSM2 PE=1 SV=1	sp|Q9Y333|LSM2_HUMAN	11 kDa	2	-1.77041	0.293125	5656214	19296230
1530	sp|Q71SY5|MED25_HUMAN Mediator of RNA polymerase II transcription subunit 25 OS=Homo sapiens OX=9606 GN=MED25 PE=1 SV=2	sp|Q71SY5|MED25_HUMAN	78 kDa	3	-0.720728	0.606791	947391	1561313
1531	sp|Q01085|TIAR_HUMAN Nucleolysin TIAR OS=Homo sapiens OX=9606 GN=TIAL1 PE=1 SV=1	sp|Q01085|TIAR_HUMAN	42 kDa	7	-0.586976	0.665737	20540140	30853240
1532	sp|Q8IXH7|NELFD_HUMAN Negative elongation factor C/D OS=Homo sapiens OX=9606 GN=NELFCD PE=1 SV=2	sp|Q8IXH7|NELFD_HUMAN	66 kDa	4	-0.582308	0.667895	8932255	13373750
1533	sp|Q8IVL6|P3H3_HUMAN Prolyl 3-hydroxylase 3 OS=Homo sapiens OX=9606 GN=P3H3 PE=1 SV=1	sp|Q8IVL6|P3H3_HUMAN	82 kDa	6	-0.577552	0.6701	3474464	5184995
1534	sp|Q8NFZ0|FBH1_HUMAN F-box DNA helicase 1 OS=Homo sapiens OX=9606 GN=FBH1 PE=1 SV=2	sp|Q8NFZ0|FBH1_HUMAN	118 kDa	2	-0.558069	0.679211	147937800	217808400
1535	sp|P19525|E2AK2_HUMAN Interferon-induced, double-stranded RNA-activated protein kinase OS=Homo sapiens OX=9606 GN=EIF2AK2 PE=1 SV=2	sp|P19525|E2AK2_HUMAN	62 kDa	4	-0.532179	0.691509	23155930	33486070
1536	sp|Q9BZH6|WDR11_HUMAN WD repeat-containing protein 11 OS=Homo sapiens OX=9606 GN=WDR11 PE=1 SV=1	sp|Q9BZH6|WDR11_HUMAN	137 kDa	5	-0.467902	0.723015	62853690	86932710
1537	sp|Q9Y399|RT02_HUMAN 28S ribosomal protein S2, mitochondrial OS=Homo sapiens OX=9606 GN=MRPS2 PE=1 SV=1	sp|Q9Y399|RT02_HUMAN	33 kDa	3	-0.425073	0.744801	14302120	19202600
1538	sp|Q9BVP2|GNL3_HUMAN Guanine nucleotide-binding protein-like 3 OS=Homo sapiens OX=9606 GN=GNL3 PE=1 SV=2	sp|Q9BVP2|GNL3_HUMAN	62 kDa	8	-0.35832	0.780073	15109600	19369480
1539	sp|Q86Y56|DAAF5_HUMAN Dynein assembly factor 5, axonemal OS=Homo sapiens OX=9606 GN=DNAAF5 PE=1 SV=4	sp|Q86Y56|DAAF5_HUMAN	94 kDa	9	-0.326189	0.797641	6440908	8074949
1540	Group of sp|Q6DN03|H2B2C_HUMAN Putative histone H2B type 2-C OS=Homo sapiens OX=9606 GN=H2BC20P PE=5 SV=3	sp|Q6DN03|H2B2C_HUMAN (+1)		4	-0.229081	0.853178	471482700	552619100
1541	sp|Q6DN03|H2B2C_HUMAN Putative histone H2B type 2-C OS=Homo sapiens OX=9606 GN=H2BC20P PE=5 SV=3	sp|Q6DN03|H2B2C_HUMAN	21 kDa	4	-0.229081	0.853178	471482700	552619100
1542	sp|Q6DRA6|H2B2D_HUMAN Putative histone H2B type 2-D OS=Homo sapiens OX=9606 GN=H2BC19P PE=5 SV=3	sp|Q6DRA6|H2B2D_HUMAN	18 kDa	4	-0.229081	0.853178	471482700	552619100
1543	sp|Q9Y6C9|MTCH2_HUMAN Mitochondrial carrier homolog 2 OS=Homo sapiens OX=9606 GN=MTCH2 PE=1 SV=1	sp|Q9Y6C9|MTCH2_HUMAN	33 kDa	12	-0.222529	0.857062	121442200	141696000
1544	sp|P38117|ETFB_HUMAN Electron transfer flavoprotein subunit beta OS=Homo sapiens OX=9606 GN=ETFB PE=1 SV=3	sp|P38117|ETFB_HUMAN	28 kDa	12	-0.125676	0.916575	300794300	328172200
1545	sp|Q9UJ70|NAGK_HUMAN N-acetyl-D-glucosamine kinase OS=Homo sapiens OX=9606 GN=NAGK PE=1 SV=4	sp|Q9UJ70|NAGK_HUMAN	37 kDa	9	-0.0824356	0.944462	63807190	67559310
1546	sp|Q96QK1|VPS35_HUMAN Vacuolar protein sorting-associated protein 35 OS=Homo sapiens OX=9606 GN=VPS35 PE=1 SV=2	sp|Q96QK1|VPS35_HUMAN	92 kDa	16	-0.04024	0.972493	269879300	277512800
1547	sp|Q00688|FKBP3_HUMAN Peptidyl-prolyl cis-trans isomerase FKBP3 OS=Homo sapiens OX=9606 GN=FKBP3 PE=1 SV=1	sp|Q00688|FKBP3_HUMAN	25 kDa	10	0.130441	1.09463	321361800	293580800
1548	sp|Q14139|UBE4A_HUMAN Ubiquitin conjugation factor E4 A OS=Homo sapiens OX=9606 GN=UBE4A PE=1 SV=2	sp|Q14139|UBE4A_HUMAN	123 kDa	5	0.1614	1.11837	19064980	17047080
1549	sp|Q15008|PSMD6_HUMAN 26S proteasome non-ATPase regulatory subunit 6 OS=Homo sapiens OX=9606 GN=PSMD6 PE=1 SV=1	sp|Q15008|PSMD6_HUMAN	46 kDa	21	0.161566	1.1185	139779900	124970800
1550	sp|P04843|RPN1_HUMAN Dolichyl-diphosphooligosaccharide--protein glycosyltransferase subunit 1 OS=Homo sapiens OX=9606 GN=RPN1 PE=1 SV=1	sp|P04843|RPN1_HUMAN	69 kDa	29	0.188948	1.13993	1226288000	1075755000
1551	sp|P14324|FPPS_HUMAN Farnesyl pyrophosphate synthase OS=Homo sapiens OX=9606 GN=FDPS PE=1 SV=4	sp|P14324|FPPS_HUMAN	48 kDa	8	0.219281	1.16415	77394910	66481740
1552	sp|A5YKK6|CNOT1_HUMAN CCR4-NOT transcription complex subunit 1 OS=Homo sapiens OX=9606 GN=CNOT1 PE=1 SV=2	sp|A5YKK6|CNOT1_HUMAN	267 kDa	23	0.30895	1.23881	81310690	65636350
1553	sp|Q96A33|CCD47_HUMAN Coiled-coil domain-containing protein 47 OS=Homo sapiens OX=9606 GN=CCDC47 PE=1 SV=1	sp|Q96A33|CCD47_HUMAN	56 kDa	7	0.328291	1.25553	35546240	28311850
1554	sp|Q15287|RNPS1_HUMAN RNA-binding protein with serine-rich domain 1 OS=Homo sapiens OX=9606 GN=RNPS1 PE=1 SV=1	sp|Q15287|RNPS1_HUMAN	34 kDa	3	0.355845	1.27973	7320216	5720103
1555	sp|O43324|MCA3_HUMAN Eukaryotic translation elongation factor 1 epsilon-1 OS=Homo sapiens OX=9606 GN=EEF1E1 PE=1 SV=1	sp|O43324|MCA3_HUMAN	20 kDa	2	0.449296	1.36537	27709910	20294740
1556	sp|O94776|MTA2_HUMAN Metastasis-associated protein MTA2 OS=Homo sapiens OX=9606 GN=MTA2 PE=1 SV=1	sp|O94776|MTA2_HUMAN	75 kDa	11	0.470023	1.38513	82414790	59499620
1557	sp|P57735|RAB25_HUMAN Ras-related protein Rab-25 OS=Homo sapiens OX=9606 GN=RAB25 PE=1 SV=2	sp|P57735|RAB25_HUMAN	23 kDa	7	0.597394	1.51298	50621860	33458360
1558	sp|Q9H2P0|ADNP_HUMAN Activity-dependent neuroprotector homeobox protein OS=Homo sapiens OX=9606 GN=ADNP PE=1 SV=1	sp|Q9H2P0|ADNP_HUMAN	124 kDa	7	0.666477	1.58719	16306020	10273500
1559	sp|Q9NP79|VTA1_HUMAN Vacuolar protein sorting-associated protein VTA1 homolog OS=Homo sapiens OX=9606 GN=VTA1 PE=1 SV=1	sp|Q9NP79|VTA1_HUMAN	34 kDa	5	0.738604	1.66856	12680420	7599616
1560	sp|Q9Y618|NCOR2_HUMAN Nuclear receptor corepressor 2 OS=Homo sapiens OX=9606 GN=NCOR2 PE=1 SV=3	sp|Q9Y618|NCOR2_HUMAN	274 kDa	6	0.796277	1.73661	297217200	171147600
1561	sp|Q8TF68|ZN384_HUMAN Zinc finger protein 384 OS=Homo sapiens OX=9606 GN=ZNF384 PE=1 SV=2	sp|Q8TF68|ZN384_HUMAN	63 kDa	3	0.939909	1.91841	4766031	2484368
1562	sp|O43432|IF4G3_HUMAN Eukaryotic translation initiation factor 4 gamma 3 OS=Homo sapiens OX=9606 GN=EIF4G3 PE=1 SV=2	sp|O43432|IF4G3_HUMAN	177 kDa	16	4.03947	16.4438	878710400	53437150
1563	sp|Q96KA5|CLP1L_HUMAN Cleft lip and palate transmembrane protein 1-like protein OS=Homo sapiens OX=9606 GN=CLPTM1L PE=1 SV=1	sp|Q96KA5|CLP1L_HUMAN	62 kDa	2	-1.72537	0.302421	3182843	10524560
1564	sp|Q03701|CEBPZ_HUMAN CCAAT/enhancer-binding protein zeta OS=Homo sapiens OX=9606 GN=CEBPZ PE=1 SV=3	sp|Q03701|CEBPZ_HUMAN	121 kDa	4	-1.38282	0.383469	706427	1842203
1565	sp|Q99643|C560_HUMAN Succinate dehydrogenase cytochrome b560 subunit, mitochondrial OS=Homo sapiens OX=9606 GN=SDHC PE=1 SV=1	sp|Q99643|C560_HUMAN	19 kDa	2	-0.966345	0.511801	15505250	30295460
1566	sp|O00115|DNS2A_HUMAN Deoxyribonuclease-2-alpha OS=Homo sapiens OX=9606 GN=DNASE2 PE=1 SV=2	sp|O00115|DNS2A_HUMAN	40 kDa	2	-0.730546	0.602676	877295	1455667
1567	sp|P39656|OST48_HUMAN Dolichyl-diphosphooligosaccharide--protein glycosyltransferase 48 kDa subunit OS=Homo sapiens OX=9606 GN=DDOST PE=1 SV=4	sp|P39656|OST48_HUMAN	51 kDa	9	-0.518794	0.697955	386063300	553135100
1568	sp|Q8NBU5|ATAD1_HUMAN ATPase family AAA domain-containing protein 1 OS=Homo sapiens OX=9606 GN=ATAD1 PE=1 SV=1	sp|Q8NBU5|ATAD1_HUMAN	41 kDa	3	-0.427805	0.743392	2490995	3350851
1569	sp|Q9UIQ6|LCAP_HUMAN Leucyl-cystinyl aminopeptidase OS=Homo sapiens OX=9606 GN=LNPEP PE=1 SV=3	sp|Q9UIQ6|LCAP_HUMAN	117 kDa	7	-0.390182	0.763033	24475360	32076390
1570	sp|O00159|MYO1C_HUMAN Unconventional myosin-Ic OS=Homo sapiens OX=9606 GN=MYO1C PE=1 SV=4	sp|O00159|MYO1C_HUMAN	122 kDa	16	-0.38708	0.764675	89500830	117044200
1571	sp|O15173|PGRC2_HUMAN Membrane-associated progesterone receptor component 2 OS=Homo sapiens OX=9606 GN=PGRMC2 PE=1 SV=1	sp|O15173|PGRC2_HUMAN	24 kDa	8	-0.377408	0.769819	112152900	145687300
1572	sp|Q13510|ASAH1_HUMAN Acid ceramidase OS=Homo sapiens OX=9606 GN=ASAH1 PE=1 SV=5	sp|Q13510|ASAH1_HUMAN	45 kDa	20	-0.321414	0.800285	362960400	453538700
1573	sp|P12235|ADT1_HUMAN ADP/ATP translocase 1 OS=Homo sapiens OX=9606 GN=SLC25A4 PE=1 SV=4	sp|P12235|ADT1_HUMAN	33 kDa	15	-0.27935	0.823962	59606530	72341320
1574	sp|Q13228|SBP1_HUMAN Methanethiol oxidase OS=Homo sapiens OX=9606 GN=SELENBP1 PE=1 SV=2	sp|Q13228|SBP1_HUMAN	52 kDa	14	-0.203806	0.868257	119994300	138201400
1575	sp|Q96IX5|ATPMD_HUMAN ATP synthase membrane subunit DAPIT, mitochondrial OS=Homo sapiens OX=9606 GN=ATP5MD PE=1 SV=1	sp|Q96IX5|ATPMD_HUMAN	6 kDa	3	-0.125378	0.916764	24918040	27180440
1576	sp|O75083|WDR1_HUMAN WD repeat-containing protein 1 OS=Homo sapiens OX=9606 GN=WDR1 PE=1 SV=4	sp|O75083|WDR1_HUMAN	66 kDa	18	0.134841	1.09797	791392100	720776300
1577	sp|P46459|NSF_HUMAN Vesicle-fusing ATPase OS=Homo sapiens OX=9606 GN=NSF PE=1 SV=3	sp|P46459|NSF_HUMAN	83 kDa	16	0.184079	1.13609	102365300	90103070
1578	sp|Q13557|KCC2D_HUMAN Calcium/calmodulin-dependent protein kinase type II subunit delta OS=Homo sapiens OX=9606 GN=CAMK2D PE=1 SV=3	sp|Q13557|KCC2D_HUMAN	56 kDa	8	0.264161	1.20094	74502270	62036780
1579	sp|Q9H0E2|TOLIP_HUMAN Toll-interacting protein OS=Homo sapiens OX=9606 GN=TOLLIP PE=1 SV=1	sp|Q9H0E2|TOLIP_HUMAN	30 kDa	2	0.313651	1.24285	15449360	12430600
1580	sp|Q9UBQ0|VPS29_HUMAN Vacuolar protein sorting-associated protein 29 OS=Homo sapiens OX=9606 GN=VPS29 PE=1 SV=1	sp|Q9UBQ0|VPS29_HUMAN	21 kDa	8	0.343066	1.26845	147434800	116232300
1581	sp|P20700|LMNB1_HUMAN Lamin-B1 OS=Homo sapiens OX=9606 GN=LMNB1 PE=1 SV=2	sp|P20700|LMNB1_HUMAN	66 kDa	44	0.351969	1.2763	1442972000	1130589000
1582	sp|Q15056|IF4H_HUMAN Eukaryotic translation initiation factor 4H OS=Homo sapiens OX=9606 GN=EIF4H PE=1 SV=5	sp|Q15056|IF4H_HUMAN	27 kDa	7	0.382598	1.30369	97496250	74785010
1583	sp|P28676|GRAN_HUMAN Grancalcin OS=Homo sapiens OX=9606 GN=GCA PE=1 SV=2	sp|P28676|GRAN_HUMAN	24 kDa	4	0.419581	1.33754	31853320	23814870
1584	sp|P08962|CD63_HUMAN CD63 antigen OS=Homo sapiens OX=9606 GN=CD63 PE=1 SV=2	sp|P08962|CD63_HUMAN	26 kDa	2	0.556719	1.47092	27818460	18912280
1585	sp|P28070|PSB4_HUMAN Proteasome subunit beta type-4 OS=Homo sapiens OX=9606 GN=PSMB4 PE=1 SV=4	sp|P28070|PSB4_HUMAN	29 kDa	3	0.562228	1.47655	75113690	50871140
1586	sp|P15121|ALDR_HUMAN Aldo-keto reductase family 1 member B1 OS=Homo sapiens OX=9606 GN=AKR1B1 PE=1 SV=3	sp|P15121|ALDR_HUMAN	36 kDa	18	0.576988	1.49173	676504600	453502800
1587	sp|A6NDG6|PGP_HUMAN Glycerol-3-phosphate phosphatase OS=Homo sapiens OX=9606 GN=PGP PE=1 SV=1	sp|A6NDG6|PGP_HUMAN	34 kDa	2	0.65382	1.57333	45805360	29113670
1588	sp|Q9P265|DIP2B_HUMAN Disco-interacting protein 2 homolog B OS=Homo sapiens OX=9606 GN=DIP2B PE=1 SV=3	sp|Q9P265|DIP2B_HUMAN	171 kDa	5	0.836709	1.78597	15508980	8683779
1589	sp|Q8TEX9|IPO4_HUMAN Importin-4 OS=Homo sapiens OX=9606 GN=IPO4 PE=1 SV=2	sp|Q8TEX9|IPO4_HUMAN	119 kDa	13	1.04962	2.06999	328654700	158771100
1590	sp|Q8WW12|PCNP_HUMAN PEST proteolytic signal-containing nuclear protein OS=Homo sapiens OX=9606 GN=PCNP PE=1 SV=2	sp|Q8WW12|PCNP_HUMAN	19 kDa	5	1.0628	2.08898	26760080	12810130
1591	sp|O00273|DFFA_HUMAN DNA fragmentation factor subunit alpha OS=Homo sapiens OX=9606 GN=DFFA PE=1 SV=1	sp|O00273|DFFA_HUMAN	37 kDa	3	1.41485	2.66631	9427607	3535823
1592	sp|Q8TER5|ARH40_HUMAN Rho guanine nucleotide exchange factor 40 OS=Homo sapiens OX=9606 GN=ARHGEF40 PE=1 SV=3	sp|Q8TER5|ARH40_HUMAN	165 kDa	2	4.22254	18.6686	128566300	6886762
1593	sp|Q96CD0|FBXL8_HUMAN F-box/LRR-repeat protein 8 OS=Homo sapiens OX=9606 GN=FBXL8 PE=1 SV=1	sp|Q96CD0|FBXL8_HUMAN	41 kDa	3	-4.572	0.0420428	127214	3025823
1594	sp|Q9BTE3|MCMBP_HUMAN Mini-chromosome maintenance complex-binding protein OS=Homo sapiens OX=9606 GN=MCMBP PE=1 SV=2	sp|Q9BTE3|MCMBP_HUMAN	73 kDa	3	-1.49462	0.354874	4733957	13339810
1595	sp|Q9NRY4|RHG35_HUMAN Rho GTPase-activating protein 35 OS=Homo sapiens OX=9606 GN=ARHGAP35 PE=1 SV=3	sp|Q9NRY4|RHG35_HUMAN	171 kDa	7	-0.744309	0.596954	9739793	16315830
1596	sp|Q13546|RIPK1_HUMAN Receptor-interacting serine/threonine-protein kinase 1 OS=Homo sapiens OX=9606 GN=RIPK1 PE=1 SV=3	sp|Q13546|RIPK1_HUMAN	76 kDa	2	-0.608496	0.65588	732475	1116782
1597	sp|Q969X6|UTP4_HUMAN U3 small nucleolar RNA-associated protein 4 homolog OS=Homo sapiens OX=9606 GN=UTP4 PE=1 SV=1	sp|Q969X6|UTP4_HUMAN	77 kDa	3	-0.48195	0.716009	4329839	6047185
1598	sp|P61923|COPZ1_HUMAN Coatomer subunit zeta-1 OS=Homo sapiens OX=9606 GN=COPZ1 PE=1 SV=1	sp|P61923|COPZ1_HUMAN	20 kDa	4	-0.399602	0.758067	35252250	46502790
1599	sp|Q15029|U5S1_HUMAN 116 kDa U5 small nuclear ribonucleoprotein component OS=Homo sapiens OX=9606 GN=EFTUD2 PE=1 SV=1	sp|Q15029|U5S1_HUMAN	109 kDa	26	-0.338109	0.791078	318002800	401986800
1600	sp|Q6NUQ4|TM214_HUMAN Transmembrane protein 214 OS=Homo sapiens OX=9606 GN=TMEM214 PE=1 SV=2	sp|Q6NUQ4|TM214_HUMAN	77 kDa	4	-0.333728	0.793484	7447446	9385758
1601	sp|P10599|THIO_HUMAN Thioredoxin OS=Homo sapiens OX=9606 GN=TXN PE=1 SV=3	sp|P10599|THIO_HUMAN	12 kDa	5	-0.269633	0.82953	66096940	79679950
1602	sp|Q16540|RM23_HUMAN 39S ribosomal protein L23, mitochondrial OS=Homo sapiens OX=9606 GN=MRPL23 PE=1 SV=1	sp|Q16540|RM23_HUMAN	18 kDa	4	-0.215289	0.861374	49014150	56902300
1603	sp|P49748|ACADV_HUMAN Very long-chain specific acyl-CoA dehydrogenase, mitochondrial OS=Homo sapiens OX=9606 GN=ACADVL PE=1 SV=1	sp|P49748|ACADV_HUMAN	70 kDa	21	-0.195468	0.87329	284592600	325885700
1604	sp|Q96C19|EFHD2_HUMAN EF-hand domain-containing protein D2 OS=Homo sapiens OX=9606 GN=EFHD2 PE=1 SV=1	sp|Q96C19|EFHD2_HUMAN	27 kDa	5	-0.147396	0.902878	15601270	17279480
1605	sp|Q9UHY1|NRBP_HUMAN Nuclear receptor-binding protein OS=Homo sapiens OX=9606 GN=NRBP1 PE=1 SV=1	sp|Q9UHY1|NRBP_HUMAN	60 kDa	5	-0.0866744	0.941691	20151660	21399440
1606	sp|O14929|HAT1_HUMAN Histone acetyltransferase type B catalytic subunit OS=Homo sapiens OX=9606 GN=HAT1 PE=1 SV=1	sp|O14929|HAT1_HUMAN	50 kDa	8	0.126823	1.09189	117243800	107377300
1607	sp|Q9NYU2|UGGG1_HUMAN UDP-glucose:glycoprotein glucosyltransferase 1 OS=Homo sapiens OX=9606 GN=UGGT1 PE=1 SV=3	sp|Q9NYU2|UGGG1_HUMAN	177 kDa	20	0.140167	1.10203	300141100	272352300
1608	sp|P08621|RU17_HUMAN U1 small nuclear ribonucleoprotein 70 kDa OS=Homo sapiens OX=9606 GN=SNRNP70 PE=1 SV=2	sp|P08621|RU17_HUMAN	52 kDa	14	0.160633	1.11778	273684500	244847100
1609	sp|P50454|SERPH_HUMAN Serpin H1 OS=Homo sapiens OX=9606 GN=SERPINH1 PE=1 SV=2	sp|P50454|SERPH_HUMAN	46 kDa	25	0.178468	1.13168	2174452000	1921435000
1610	sp|Q969Q0|RL36L_HUMAN 60S ribosomal protein L36a-like OS=Homo sapiens OX=9606 GN=RPL36AL PE=1 SV=3	sp|Q969Q0|RL36L_HUMAN	12 kDa	6	0.217616	1.16281	334621100	287769300
1611	sp|P61254|RL26_HUMAN 60S ribosomal protein L26 OS=Homo sapiens OX=9606 GN=RPL26 PE=1 SV=1	sp|P61254|RL26_HUMAN	17 kDa	13	0.298271	1.22967	532047300	432675000
1612	sp|P30837|AL1B1_HUMAN Aldehyde dehydrogenase X, mitochondrial OS=Homo sapiens OX=9606 GN=ALDH1B1 PE=1 SV=3	sp|P30837|AL1B1_HUMAN	57 kDa	11	0.313845	1.24302	46584000	37476590
1613	sp|P62995|TRA2B_HUMAN Transformer-2 protein homolog beta OS=Homo sapiens OX=9606 GN=TRA2B PE=1 SV=1	sp|P62995|TRA2B_HUMAN	34 kDa	11	0.347876	1.27269	67140770	52755200
1614	sp|Q99832|TCPH_HUMAN T-complex protein 1 subunit eta OS=Homo sapiens OX=9606 GN=CCT7 PE=1 SV=2	sp|Q99832|TCPH_HUMAN	59 kDa	16	0.357792	1.28146	628094700	490138800
1615	sp|P23396|RS3_HUMAN 40S ribosomal protein S3 OS=Homo sapiens OX=9606 GN=RPS3 PE=1 SV=2	sp|P23396|RS3_HUMAN	27 kDa	24	0.362249	1.28543	1995206000	1552172000
1616	sp|P57105|SYJ2B_HUMAN Synaptojanin-2-binding protein OS=Homo sapiens OX=9606 GN=SYNJ2BP PE=1 SV=2	sp|P57105|SYJ2B_HUMAN	16 kDa	3	0.409957	1.32865	30156480	22697150
1617	sp|P09669|COX6C_HUMAN Cytochrome c oxidase subunit 6C OS=Homo sapiens OX=9606 GN=COX6C PE=1 SV=2	sp|P09669|COX6C_HUMAN	9 kDa	4	0.548546	1.46261	191715700	131077700
1618	sp|P78386|KRT85_HUMAN Keratin, type II cuticular Hb5 OS=Homo sapiens OX=9606 GN=KRT85 PE=1 SV=1	sp|P78386|KRT85_HUMAN	56 kDa	5	0.639828	1.55814	87053440	55869980
1619	sp|P04179|SODM_HUMAN Superoxide dismutase [Mn], mitochondrial OS=Homo sapiens OX=9606 GN=SOD2 PE=1 SV=3	sp|P04179|SODM_HUMAN	25 kDa	5	0.640359	1.55872	52493690	33677510
1620	sp|Q6P1A2|MBOA5_HUMAN Lysophospholipid acyltransferase 5 OS=Homo sapiens OX=9606 GN=LPCAT3 PE=1 SV=1	sp|Q6P1A2|MBOA5_HUMAN	56 kDa	3	0.679769	1.60188	21952260	13704030
1621	sp|P15170|ERF3A_HUMAN Eukaryotic peptide chain release factor GTP-binding subunit ERF3A OS=Homo sapiens OX=9606 GN=GSPT1 PE=1 SV=1	sp|P15170|ERF3A_HUMAN	56 kDa	15	0.683218	1.60572	134395800	83698300
1622	sp|P55735|SEC13_HUMAN Protein SEC13 homolog OS=Homo sapiens OX=9606 GN=SEC13 PE=1 SV=3	sp|P55735|SEC13_HUMAN	36 kDa	3	0.785404	1.72358	36948020	21436850
1623	sp|Q15637|SF01_HUMAN Splicing factor 1 OS=Homo sapiens OX=9606 GN=SF1 PE=1 SV=4	sp|Q15637|SF01_HUMAN	68 kDa	7	2.26305	4.80007	61860140	12887350
1624	sp|Q08170|SRSF4_HUMAN Serine/arginine-rich splicing factor 4 OS=Homo sapiens OX=9606 GN=SRSF4 PE=1 SV=2	sp|Q08170|SRSF4_HUMAN	57 kDa	6	#VALUE!	#VALUE!	2584576	Missing Value
1625	sp|Q5JRA6|TGO1_HUMAN Transport and Golgi organization protein 1 homolog OS=Homo sapiens OX=9606 GN=MIA3 PE=1 SV=1	sp|Q5JRA6|TGO1_HUMAN	214 kDa	4	-2.04154	0.242904	11499790	47342900
1626	sp|Q9BVC6|TM109_HUMAN Transmembrane protein 109 OS=Homo sapiens OX=9606 GN=TMEM109 PE=1 SV=1	sp|Q9BVC6|TM109_HUMAN	26 kDa	4	-0.919668	0.528631	28417300	53756450
1627	sp|O95674|CDS2_HUMAN Phosphatidate cytidylyltransferase 2 OS=Homo sapiens OX=9606 GN=CDS2 PE=1 SV=1	sp|O95674|CDS2_HUMAN	51 kDa	3	-0.85802	0.551709	4391095	7959077
1628	sp|Q6UB35|C1TM_HUMAN Monofunctional C1-tetrahydrofolate synthase, mitochondrial OS=Homo sapiens OX=9606 GN=MTHFD1L PE=1 SV=1	sp|Q6UB35|C1TM_HUMAN	106 kDa	3	-0.611496	0.654518	13345470	20389780
1629	sp|P31150|GDIA_HUMAN Rab GDP dissociation inhibitor alpha OS=Homo sapiens OX=9606 GN=GDI1 PE=1 SV=2	sp|P31150|GDIA_HUMAN	51 kDa	20	-0.581573	0.668235	106596800	159520000
1630	sp|P05156|CFAI_HUMAN Complement factor I OS=Homo sapiens OX=9606 GN=CFI PE=1 SV=2	sp|P05156|CFAI_HUMAN	66 kDa	3	-0.423985	0.745363	2390478	3207132
1631	sp|P51116|FXR2_HUMAN Fragile X mental retardation syndrome-related protein 2 OS=Homo sapiens OX=9606 GN=FXR2 PE=1 SV=2	sp|P51116|FXR2_HUMAN	74 kDa	7	-0.351644	0.78369	19603520	25014370
1632	sp|Q9Y285|SYFA_HUMAN Phenylalanine--tRNA ligase alpha subunit OS=Homo sapiens OX=9606 GN=FARSA PE=1 SV=3	sp|Q9Y285|SYFA_HUMAN	58 kDa	13	-0.302681	0.810745	73715600	90923340
1633	sp|Q8TCS8|PNPT1_HUMAN Polyribonucleotide nucleotidyltransferase 1, mitochondrial OS=Homo sapiens OX=9606 GN=PNPT1 PE=1 SV=2	sp|Q8TCS8|PNPT1_HUMAN	86 kDa	5	-0.30145	0.811437	55803960	68771810
1634	sp|O75380|NDUS6_HUMAN NADH dehydrogenase [ubiquinone] iron-sulfur protein 6, mitochondrial OS=Homo sapiens OX=9606 GN=NDUFS6 PE=1 SV=1	sp|O75380|NDUS6_HUMAN	14 kDa	2	-0.266437	0.83137	6453324	7762273
1635	sp|Q9HC35|EMAL4_HUMAN Echinoderm microtubule-associated protein-like 4 OS=Homo sapiens OX=9606 GN=EML4 PE=1 SV=3	sp|Q9HC35|EMAL4_HUMAN	109 kDa	15	-0.262117	0.833863	78854720	94565520
1636	sp|P51114|FXR1_HUMAN Fragile X mental retardation syndrome-related protein 1 OS=Homo sapiens OX=9606 GN=FXR1 PE=1 SV=3	sp|P51114|FXR1_HUMAN	70 kDa	7	-0.245242	0.843674	29321520	34754560
1637	sp|P53597|SUCA_HUMAN Succinate--CoA ligase [ADP/GDP-forming] subunit alpha, mitochondrial OS=Homo sapiens OX=9606 GN=SUCLG1 PE=1 SV=4	sp|P53597|SUCA_HUMAN	36 kDa	6	-0.181129	0.882012	123520700	140044200
1638	sp|Q68CZ2|TENS3_HUMAN Tensin-3 OS=Homo sapiens OX=9606 GN=TNS3 PE=1 SV=2	sp|Q68CZ2|TENS3_HUMAN	155 kDa	6	-0.138194	0.908656	13518520	14877490
1639	sp|Q7L1Q6|BZW1_HUMAN Basic leucine zipper and W2 domain-containing protein 1 OS=Homo sapiens OX=9606 GN=BZW1 PE=1 SV=1	sp|Q7L1Q6|BZW1_HUMAN	48 kDa	12	0.237435	1.17889	90567450	76824030
1640	sp|P53396|ACLY_HUMAN ATP-citrate synthase OS=Homo sapiens OX=9606 GN=ACLY PE=1 SV=3	sp|P53396|ACLY_HUMAN	121 kDa	36	0.311786	1.24124	829819200	668538800
1641	sp|P51153|RAB13_HUMAN Ras-related protein Rab-13 OS=Homo sapiens OX=9606 GN=RAB13 PE=1 SV=1	sp|P51153|RAB13_HUMAN	23 kDa	6	0.34818	1.27295	7185670	5644879
1642	sp|P50914|RL14_HUMAN 60S ribosomal protein L14 OS=Homo sapiens OX=9606 GN=RPL14 PE=1 SV=4	sp|P50914|RL14_HUMAN	23 kDa	9	0.401143	1.32055	705571900	534299900
1643	sp|P61353|RL27_HUMAN 60S ribosomal protein L27 OS=Homo sapiens OX=9606 GN=RPL27 PE=1 SV=2	sp|P61353|RL27_HUMAN	16 kDa	5	0.418986	1.33699	748574700	559896700
1644	sp|P61224|RAP1B_HUMAN Ras-related protein Rap-1b OS=Homo sapiens OX=9606 GN=RAP1B PE=1 SV=1	sp|P61224|RAP1B_HUMAN	21 kDa	9	0.455421	1.37118	152504900	111221400
1645	sp|P10619|PPGB_HUMAN Lysosomal protective protein OS=Homo sapiens OX=9606 GN=CTSA PE=1 SV=2	sp|P10619|PPGB_HUMAN	54 kDa	4	0.517163	1.43114	93840370	65570440
1646	sp|P36507|MP2K2_HUMAN Dual specificity mitogen-activated protein kinase kinase 2 OS=Homo sapiens OX=9606 GN=MAP2K2 PE=1 SV=1	sp|P36507|MP2K2_HUMAN	44 kDa	6	0.593101	1.50849	48714610	32293720
1647	sp|Q13247|SRSF6_HUMAN Serine/arginine-rich splicing factor 6 OS=Homo sapiens OX=9606 GN=SRSF6 PE=1 SV=2	sp|Q13247|SRSF6_HUMAN	40 kDa	9	0.664244	1.58474	9794592	6180576
1648	sp|Q96SI9|STRBP_HUMAN Spermatid perinuclear RNA-binding protein OS=Homo sapiens OX=9606 GN=STRBP PE=1 SV=1	sp|Q96SI9|STRBP_HUMAN	74 kDa	6	0.75607	1.68888	95258720	56403380
1649	sp|P45973|CBX5_HUMAN Chromobox protein homolog 5 OS=Homo sapiens OX=9606 GN=CBX5 PE=1 SV=1	sp|P45973|CBX5_HUMAN	22 kDa	8	0.889921	1.85307	202920200	109504600
1650	sp|Q9Y6B6|SAR1B_HUMAN GTP-binding protein SAR1b OS=Homo sapiens OX=9606 GN=SAR1B PE=1 SV=1	sp|Q9Y6B6|SAR1B_HUMAN	22 kDa	5	0.931614	1.90741	14118400	7401877
1651	sp|O15397|IPO8_HUMAN Importin-8 OS=Homo sapiens OX=9606 GN=IPO8 PE=1 SV=2	sp|O15397|IPO8_HUMAN	120 kDa	3	0.985329	1.97976	1023219	516839
1652	sp|Q8TE73|DYH5_HUMAN Dynein heavy chain 5, axonemal OS=Homo sapiens OX=9606 GN=DNAH5 PE=1 SV=3	sp|Q8TE73|DYH5_HUMAN	529 kDa	4	1.53234	2.89254	1006490	347961
1653	sp|Q13617|CUL2_HUMAN Cullin-2 OS=Homo sapiens OX=9606 GN=CUL2 PE=1 SV=2	sp|Q13617|CUL2_HUMAN	87 kDa	3	1.54026	2.90847	122538600	42131610
1654	sp|O95881|TXD12_HUMAN Thioredoxin domain-containing protein 12 OS=Homo sapiens OX=9606 GN=TXNDC12 PE=1 SV=1	sp|O95881|TXD12_HUMAN	19 kDa	4	1.59627	3.02361	532778000	176206200
1655	sp|O60504|VINEX_HUMAN Vinexin OS=Homo sapiens OX=9606 GN=SORBS3 PE=1 SV=2	sp|O60504|VINEX_HUMAN	75 kDa	4	4.28393	19.4801	1164701000	59789340
1656	sp|P17301|ITA2_HUMAN Integrin alpha-2 OS=Homo sapiens OX=9606 GN=ITGA2 PE=1 SV=1	sp|P17301|ITA2_HUMAN	129 kDa	6	-1.50949	0.351236	19633200	55897530
1657	sp|Q9BV86|NTM1A_HUMAN N-terminal Xaa-Pro-Lys N-methyltransferase 1 OS=Homo sapiens OX=9606 GN=NTMT1 PE=1 SV=3	sp|Q9BV86|NTM1A_HUMAN	25 kDa	3	-1.18656	0.439348	1950371	4439237
1658	sp|O15075|DCLK1_HUMAN Serine/threonine-protein kinase DCLK1 OS=Homo sapiens OX=9606 GN=DCLK1 PE=1 SV=2	sp|O15075|DCLK1_HUMAN	82 kDa	5	-1.00461	0.498405	5518758	11072840
1659	sp|Q14008|CKAP5_HUMAN Cytoskeleton-associated protein 5 OS=Homo sapiens OX=9606 GN=CKAP5 PE=1 SV=3	sp|Q14008|CKAP5_HUMAN	226 kDa	12	-0.911005	0.531814	21471200	40373490
1660	sp|P50416|CPT1A_HUMAN Carnitine O-palmitoyltransferase 1, liver isoform OS=Homo sapiens OX=9606 GN=CPT1A PE=1 SV=2	sp|P50416|CPT1A_HUMAN	88 kDa	4	-0.756295	0.592015	3487064	5890163
1661	sp|Q8IW45|NNRD_HUMAN ATP-dependent (S)-NAD(P)H-hydrate dehydratase OS=Homo sapiens OX=9606 GN=NAXD PE=1 SV=1	sp|Q8IW45|NNRD_HUMAN	37 kDa	5	-0.692277	0.618877	17712450	28620330
1662	sp|Q5VIR6|VPS53_HUMAN Vacuolar protein sorting-associated protein 53 homolog OS=Homo sapiens OX=9606 GN=VPS53 PE=1 SV=1	sp|Q5VIR6|VPS53_HUMAN	80 kDa	4	-0.666593	0.629993	7539023	11966840
1663	sp|Q9Y5Y2|NUBP2_HUMAN Cytosolic Fe-S cluster assembly factor NUBP2 OS=Homo sapiens OX=9606 GN=NUBP2 PE=1 SV=1	sp|Q9Y5Y2|NUBP2_HUMAN	29 kDa	3	-0.654809	0.635159	8710412	13713740
1664	sp|Q8WU79|SMAP2_HUMAN Stromal membrane-associated protein 2 OS=Homo sapiens OX=9606 GN=SMAP2 PE=1 SV=1	sp|Q8WU79|SMAP2_HUMAN	47 kDa	2	-0.440378	0.736942	6998401	9496548
1665	sp|Q9Y5S2|MRCKB_HUMAN Serine/threonine-protein kinase MRCK beta OS=Homo sapiens OX=9606 GN=CDC42BPB PE=1 SV=2	sp|Q9Y5S2|MRCKB_HUMAN	194 kDa	8	-0.43691	0.738715	3248376	4397334
1666	sp|Q92759|TF2H4_HUMAN General transcription factor IIH subunit 4 OS=Homo sapiens OX=9606 GN=GTF2H4 PE=1 SV=1	sp|Q92759|TF2H4_HUMAN	52 kDa	3	-0.415032	0.750003	1578505	2104665
1667	sp|Q16563|SYPL1_HUMAN Synaptophysin-like protein 1 OS=Homo sapiens OX=9606 GN=SYPL1 PE=1 SV=1	sp|Q16563|SYPL1_HUMAN	29 kDa	2	-0.399211	0.758273	70630280	93146240
1668	sp|Q9P015|RM15_HUMAN 39S ribosomal protein L15, mitochondrial OS=Homo sapiens OX=9606 GN=MRPL15 PE=1 SV=1	sp|Q9P015|RM15_HUMAN	33 kDa	5	-0.392544	0.761785	23837290	31291350
1669	sp|P82675|RT05_HUMAN 28S ribosomal protein S5, mitochondrial OS=Homo sapiens OX=9606 GN=MRPS5 PE=1 SV=2	sp|P82675|RT05_HUMAN	48 kDa	8	-0.38323	0.766719	5430179	7082356
1670	sp|Q9BRG1|VPS25_HUMAN Vacuolar protein-sorting-associated protein 25 OS=Homo sapiens OX=9606 GN=VPS25 PE=1 SV=1	sp|Q9BRG1|VPS25_HUMAN	21 kDa	3	-0.382123	0.767308	15864450	20675470
1671	sp|Q9Y6M1|IF2B2_HUMAN Insulin-like growth factor 2 mRNA-binding protein 2 OS=Homo sapiens OX=9606 GN=IGF2BP2 PE=1 SV=2	sp|Q9Y6M1|IF2B2_HUMAN	66 kDa	16	-0.380247	0.768306	175753300	228754300
1672	sp|P61201|CSN2_HUMAN COP9 signalosome complex subunit 2 OS=Homo sapiens OX=9606 GN=COPS2 PE=1 SV=1	sp|P61201|CSN2_HUMAN	52 kDa	9	-0.316623	0.802947	36448270	45393120
1673	sp|Q8NI27|THOC2_HUMAN THO complex subunit 2 OS=Homo sapiens OX=9606 GN=THOC2 PE=1 SV=2	sp|Q8NI27|THOC2_HUMAN	183 kDa	5	-0.2091	0.865077	18863420	21805490
1674	sp|P10620|MGST1_HUMAN Microsomal glutathione S-transferase 1 OS=Homo sapiens OX=9606 GN=MGST1 PE=1 SV=1	sp|P10620|MGST1_HUMAN	18 kDa	3	-0.183315	0.880677	110254100	125192400
1675	sp|P49327|FAS_HUMAN Fatty acid synthase OS=Homo sapiens OX=9606 GN=FASN PE=1 SV=3	sp|P49327|FAS_HUMAN	273 kDa	114	-0.14407	0.904962	10422570000	11517130000
1676	sp|P42704|LPPRC_HUMAN Leucine-rich PPR motif-containing protein, mitochondrial OS=Homo sapiens OX=9606 GN=LRPPRC PE=1 SV=3	sp|P42704|LPPRC_HUMAN	158 kDa	48	0.130263	1.09449	750605900	685802100
1677	sp|O15294|OGT1_HUMAN UDP-N-acetylglucosamine--peptide N-acetylglucosaminyltransferase 110 kDa subunit OS=Homo sapiens OX=9606 GN=OGT PE=1 SV=3	sp|O15294|OGT1_HUMAN	117 kDa	9	0.141673	1.10318	8044799	7292347
1678	sp|Q9NR28|DBLOH_HUMAN Diablo homolog, mitochondrial OS=Homo sapiens OX=9606 GN=DIABLO PE=1 SV=1	sp|Q9NR28|DBLOH_HUMAN	27 kDa	5	0.176406	1.13007	77490570	68571780
1679	sp|P31942|HNRH3_HUMAN Heterogeneous nuclear ribonucleoprotein H3 OS=Homo sapiens OX=9606 GN=HNRNPH3 PE=1 SV=2	sp|P31942|HNRH3_HUMAN	37 kDa	8	0.285861	1.21914	234868500	192651300
1680	sp|Q5JTV8|TOIP1_HUMAN Torsin-1A-interacting protein 1 OS=Homo sapiens OX=9606 GN=TOR1AIP1 PE=1 SV=2	sp|Q5JTV8|TOIP1_HUMAN	66 kDa	6	0.322958	1.25089	17321750	13847510
1681	sp|P51665|PSMD7_HUMAN 26S proteasome non-ATPase regulatory subunit 7 OS=Homo sapiens OX=9606 GN=PSMD7 PE=1 SV=2	sp|P51665|PSMD7_HUMAN	37 kDa	8	0.336088	1.26233	60886780	48233700
1682	sp|Q9UBT2|SAE2_HUMAN SUMO-activating enzyme subunit 2 OS=Homo sapiens OX=9606 GN=UBA2 PE=1 SV=2	sp|Q9UBT2|SAE2_HUMAN	71 kDa	14	0.354301	1.27837	301810600	236090900
1683	sp|P06753|TPM3_HUMAN Tropomyosin alpha-3 chain OS=Homo sapiens OX=9606 GN=TPM3 PE=1 SV=2	sp|P06753|TPM3_HUMAN	33 kDa	10	0.403225	1.32246	73949720	55918280
1684	sp|Q9UBC2|EP15R_HUMAN Epidermal growth factor receptor substrate 15-like 1 OS=Homo sapiens OX=9606 GN=EPS15L1 PE=1 SV=1	sp|Q9UBC2|EP15R_HUMAN	94 kDa	4	0.500154	1.41436	9348363	6609585
1685	sp|Q15233|NONO_HUMAN Non-POU domain-containing octamer-binding protein OS=Homo sapiens OX=9606 GN=NONO PE=1 SV=4	sp|Q15233|NONO_HUMAN	54 kDa	26	0.578047	1.49283	515049800	345016500
1686	sp|Q02818|NUCB1_HUMAN Nucleobindin-1 OS=Homo sapiens OX=9606 GN=NUCB1 PE=1 SV=4	sp|Q02818|NUCB1_HUMAN	54 kDa	13	0.596014	1.51153	72525270	47981220
1687	sp|Q9GZP4|PITH1_HUMAN PITH domain-containing protein 1 OS=Homo sapiens OX=9606 GN=PITHD1 PE=1 SV=1	sp|Q9GZP4|PITH1_HUMAN	24 kDa	3	0.72687	1.65504	33016220	19948840
1688	sp|Q9H3N1|TMX1_HUMAN Thioredoxin-related transmembrane protein 1 OS=Homo sapiens OX=9606 GN=TMX1 PE=1 SV=1	sp|Q9H3N1|TMX1_HUMAN	32 kDa	4	0.983296	1.97698	144436400	73059230
1689	sp|P29966|MARCS_HUMAN Myristoylated alanine-rich C-kinase substrate OS=Homo sapiens OX=9606 GN=MARCKS PE=1 SV=4	sp|P29966|MARCS_HUMAN	32 kDa	4	1.09391	2.13451	84614620	39641210
1690	sp|Q15629|TRAM1_HUMAN Translocating chain-associated membrane protein 1 OS=Homo sapiens OX=9606 GN=TRAM1 PE=1 SV=3	sp|Q15629|TRAM1_HUMAN	43 kDa	4	1.27415	2.41856	25014700	10342820
1691	sp|P50552|VASP_HUMAN Vasodilator-stimulated phosphoprotein OS=Homo sapiens OX=9606 GN=VASP PE=1 SV=3	sp|P50552|VASP_HUMAN	40 kDa	10	1.38548	2.61259	38243250	14638070
1692	sp|O14802|RPC1_HUMAN DNA-directed RNA polymerase III subunit RPC1 OS=Homo sapiens OX=9606 GN=POLR3A PE=1 SV=2	sp|O14802|RPC1_HUMAN	156 kDa	2	-1.46647	0.361866	213200	589169
1693	sp|Q9H0A0|NAT10_HUMAN RNA cytidine acetyltransferase OS=Homo sapiens OX=9606 GN=NAT10 PE=1 SV=2	sp|Q9H0A0|NAT10_HUMAN	116 kDa	9	-1.2791	0.412053	13647580	33120930
1694	sp|P67812|SC11A_HUMAN Signal peptidase complex catalytic subunit SEC11A OS=Homo sapiens OX=9606 GN=SEC11A PE=1 SV=1	sp|P67812|SC11A_HUMAN	21 kDa	3	-0.812131	0.56954	61833930	108568200
1695	sp|P15291|B4GT1_HUMAN Beta-1,4-galactosyltransferase 1 OS=Homo sapiens OX=9606 GN=B4GALT1 PE=1 SV=5	sp|P15291|B4GT1_HUMAN	44 kDa	3	-0.671611	0.627805	20488590	32635260
1696	sp|Q9H479|FN3K_HUMAN Fructosamine-3-kinase OS=Homo sapiens OX=9606 GN=FN3K PE=1 SV=1	sp|Q9H479|FN3K_HUMAN	35 kDa	2	-0.666023	0.630242	2742963	4352240
1697	sp|Q9UP95|S12A4_HUMAN Solute carrier family 12 member 4 OS=Homo sapiens OX=9606 GN=SLC12A4 PE=1 SV=2	sp|Q9UP95|S12A4_HUMAN	121 kDa	5	-0.654836	0.635148	9012464	14189560
1698	sp|O75436|VP26A_HUMAN Vacuolar protein sorting-associated protein 26A OS=Homo sapiens OX=9606 GN=VPS26A PE=1 SV=2	sp|O75436|VP26A_HUMAN	38 kDa	4	-0.568796	0.674179	28998350	43012810
1699	sp|O95747|OXSR1_HUMAN Serine/threonine-protein kinase OSR1 OS=Homo sapiens OX=9606 GN=OXSR1 PE=1 SV=1	sp|O95747|OXSR1_HUMAN	58 kDa	9	-0.536754	0.68932	60063050	87133770
1700	sp|P35270|SPRE_HUMAN Sepiapterin reductase OS=Homo sapiens OX=9606 GN=SPR PE=1 SV=1	sp|P35270|SPRE_HUMAN	28 kDa	4	-0.527377	0.693815	16155010	23284320
1701	sp|Q13769|THOC5_HUMAN THO complex subunit 5 homolog OS=Homo sapiens OX=9606 GN=THOC5 PE=1 SV=2	sp|Q13769|THOC5_HUMAN	79 kDa	5	-0.501279	0.70648	14713790	20826890
1702	sp|P49916|DNLI3_HUMAN DNA ligase 3 OS=Homo sapiens OX=9606 GN=LIG3 PE=1 SV=2	sp|P49916|DNLI3_HUMAN	113 kDa	7	-0.457813	0.728089	13971120	19188750
1703	sp|Q14254|FLOT2_HUMAN Flotillin-2 OS=Homo sapiens OX=9606 GN=FLOT2 PE=1 SV=2	sp|Q14254|FLOT2_HUMAN	47 kDa	11	-0.446638	0.733751	16132820	21986780
1704	sp|Q9Y277|VDAC3_HUMAN Voltage-dependent anion-selective channel protein 3 OS=Homo sapiens OX=9606 GN=VDAC3 PE=1 SV=1	sp|Q9Y277|VDAC3_HUMAN	31 kDa	7	-0.443646	0.735274	211591700	287772500
1705	sp|Q7L2H7|EIF3M_HUMAN Eukaryotic translation initiation factor 3 subunit M OS=Homo sapiens OX=9606 GN=EIF3M PE=1 SV=1	sp|Q7L2H7|EIF3M_HUMAN	43 kDa	6	-0.413321	0.750893	38745310	51598990
1706	sp|Q92542|NICA_HUMAN Nicastrin OS=Homo sapiens OX=9606 GN=NCSTN PE=1 SV=2	sp|Q92542|NICA_HUMAN	78 kDa	5	-0.332606	0.794101	17146580	21592450
1707	sp|O75063|XYLK_HUMAN Glycosaminoglycan xylosylkinase OS=Homo sapiens OX=9606 GN=FAM20B PE=1 SV=1	sp|O75063|XYLK_HUMAN	46 kDa	5	-0.264967	0.832218	5860901	7042507
1708	sp|Q6IBS0|TWF2_HUMAN Twinfilin-2 OS=Homo sapiens OX=9606 GN=TWF2 PE=1 SV=2	sp|Q6IBS0|TWF2_HUMAN	40 kDa	6	-0.260156	0.834998	19732770	23632120
1709	sp|P38432|COIL_HUMAN Coilin OS=Homo sapiens OX=9606 GN=COIL PE=1 SV=1	sp|P38432|COIL_HUMAN	63 kDa	3	-0.184384	0.880024	7296144	8290842
1710	sp|Q92900|RENT1_HUMAN Regulator of nonsense transcripts 1 OS=Homo sapiens OX=9606 GN=UPF1 PE=1 SV=2	sp|Q92900|RENT1_HUMAN	124 kDa	21	-0.155743	0.89767	176097200	196171500
1711	sp|P35658|NU214_HUMAN Nuclear pore complex protein Nup214 OS=Homo sapiens OX=9606 GN=NUP214 PE=1 SV=2	sp|P35658|NU214_HUMAN	214 kDa	5	-0.0988996	0.933745	13282960	14225470
1712	sp|Q99873|ANM1_HUMAN Protein arginine N-methyltransferase 1 OS=Homo sapiens OX=9606 GN=PRMT1 PE=1 SV=3	sp|Q99873|ANM1_HUMAN	42 kDa	15	-0.0961779	0.935508	233089800	249158500
1713	sp|Q15155|NOMO1_HUMAN Nodal modulator 1 OS=Homo sapiens OX=9606 GN=NOMO1 PE=1 SV=5	sp|Q15155|NOMO1_HUMAN	134 kDa	10	0.0976009	1.06999	71119050	66466860
1714	sp|P55209|NP1L1_HUMAN Nucleosome assembly protein 1-like 1 OS=Homo sapiens OX=9606 GN=NAP1L1 PE=1 SV=1	sp|P55209|NP1L1_HUMAN	45 kDa	10	0.163816	1.12025	527196400	470607600
1715	sp|P23919|KTHY_HUMAN Thymidylate kinase OS=Homo sapiens OX=9606 GN=DTYMK PE=1 SV=4	sp|P23919|KTHY_HUMAN	24 kDa	7	0.170246	1.12525	58497790	51986480
1716	sp|Q52LJ0|FA98B_HUMAN Protein FAM98B OS=Homo sapiens OX=9606 GN=FAM98B PE=1 SV=2	sp|Q52LJ0|FA98B_HUMAN	46 kDa	7	0.177486	1.13091	65437740	57862830
1717	sp|Q15293|RCN1_HUMAN Reticulocalbin-1 OS=Homo sapiens OX=9606 GN=RCN1 PE=1 SV=1	sp|Q15293|RCN1_HUMAN	39 kDa	10	0.204839	1.15256	275873600	239357700
1718	sp|P62826|RAN_HUMAN GTP-binding nuclear protein Ran OS=Homo sapiens OX=9606 GN=RAN PE=1 SV=3	sp|P62826|RAN_HUMAN	24 kDa	13	0.239779	1.18081	1858237000	1573694000
1719	sp|O95864|FADS2_HUMAN Acyl-CoA 6-desaturase OS=Homo sapiens OX=9606 GN=FADS2 PE=1 SV=1	sp|O95864|FADS2_HUMAN	52 kDa	6	0.256953	1.19495	46018390	38510650
1720	sp|Q99497|PARK7_HUMAN Parkinson disease protein 7 OS=Homo sapiens OX=9606 GN=PARK7 PE=1 SV=2	sp|Q99497|PARK7_HUMAN	20 kDa	15	0.274998	1.20999	831223500	686965700
1721	sp|O75832|PSD10_HUMAN 26S proteasome non-ATPase regulatory subunit 10 OS=Homo sapiens OX=9606 GN=PSMD10 PE=1 SV=1	sp|O75832|PSD10_HUMAN	24 kDa	5	0.457309	1.37298	12577520	9160754
1722	sp|Q03169|TNAP2_HUMAN Tumor necrosis factor alpha-induced protein 2 OS=Homo sapiens OX=9606 GN=TNFAIP2 PE=1 SV=2	sp|Q03169|TNAP2_HUMAN	73 kDa	2	0.474455	1.38939	25612500	18434310
1723	sp|P15941|MUC1_HUMAN Mucin-1 OS=Homo sapiens OX=9606 GN=MUC1 PE=1 SV=3	sp|P15941|MUC1_HUMAN	122 kDa	3	0.478576	1.39337	22362760	16049430
1724	sp|P21397|AOFA_HUMAN Amine oxidase [flavin-containing] A OS=Homo sapiens OX=9606 GN=MAOA PE=1 SV=1	sp|P21397|AOFA_HUMAN	60 kDa	10	0.482698	1.39735	180206200	128962400
1725	sp|Q9UKS6|PACN3_HUMAN Protein kinase C and casein kinase substrate in neurons protein 3 OS=Homo sapiens OX=9606 GN=PACSIN3 PE=1 SV=2	sp|Q9UKS6|PACN3_HUMAN	48 kDa	3	0.569258	1.48376	44844140	30223300
1726	sp|O15127|SCAM2_HUMAN Secretory carrier-associated membrane protein 2 OS=Homo sapiens OX=9606 GN=SCAMP2 PE=1 SV=2	sp|O15127|SCAM2_HUMAN	37 kDa	3	0.67639	1.59814	20785340	13005990
1727	sp|Q92905|CSN5_HUMAN COP9 signalosome complex subunit 5 OS=Homo sapiens OX=9606 GN=COPS5 PE=1 SV=4	sp|Q92905|CSN5_HUMAN	38 kDa	4	0.794659	1.73467	70036900	40374820
1728	sp|Q86V21|AACS_HUMAN Acetoacetyl-CoA synthetase OS=Homo sapiens OX=9606 GN=AACS PE=1 SV=1	sp|Q86V21|AACS_HUMAN	75 kDa	4	0.808965	1.75195	22706970	12960940
1729	sp|Q8N6R0|EFNMT_HUMAN eEF1A lysine and N-terminal methyltransferase OS=Homo sapiens OX=9606 GN=EEF1AKNMT PE=1 SV=1	sp|Q8N6R0|EFNMT_HUMAN	79 kDa	3	0.924495	1.89802	2287588	1205250
1730	sp|Q8NEZ5|FBX22_HUMAN F-box only protein 22 OS=Homo sapiens OX=9606 GN=FBXO22 PE=1 SV=1	sp|Q8NEZ5|FBX22_HUMAN	45 kDa	3	2.07636	4.21741	3382492	802031
1731	sp|Q9Y2I1|NISCH_HUMAN Nischarin OS=Homo sapiens OX=9606 GN=NISCH PE=1 SV=3	sp|Q9Y2I1|NISCH_HUMAN	167 kDa	3	-3.51421	0.0875221	1657325	18936070
1732	sp|Q8WW59|SPRY4_HUMAN SPRY domain-containing protein 4 OS=Homo sapiens OX=9606 GN=SPRYD4 PE=1 SV=2	sp|Q8WW59|SPRY4_HUMAN	23 kDa	2	-2.08824	0.235167	875867	3724445
1733	sp|Q9NX24|NHP2_HUMAN H/ACA ribonucleoprotein complex subunit 2 OS=Homo sapiens OX=9606 GN=NHP2 PE=1 SV=1	sp|Q9NX24|NHP2_HUMAN	17 kDa	2	-0.76677	0.587732	4573451	7781524
1734	sp|Q96FV9|THOC1_HUMAN THO complex subunit 1 OS=Homo sapiens OX=9606 GN=THOC1 PE=1 SV=1	sp|Q96FV9|THOC1_HUMAN	76 kDa	6	-0.563011	0.676888	7871562	11629050
1735	sp|Q9BPX3|CND3_HUMAN Condensin complex subunit 3 OS=Homo sapiens OX=9606 GN=NCAPG PE=1 SV=1	sp|Q9BPX3|CND3_HUMAN	114 kDa	4	-0.518745	0.697979	1853795	2655948
1736	sp|Q9HD33|RM47_HUMAN 39S ribosomal protein L47, mitochondrial OS=Homo sapiens OX=9606 GN=MRPL47 PE=1 SV=2	sp|Q9HD33|RM47_HUMAN	29 kDa	4	-0.509745	0.702347	11156130	15884080
1737	sp|O15042|SR140_HUMAN U2 snRNP-associated SURP motif-containing protein OS=Homo sapiens OX=9606 GN=U2SURP PE=1 SV=2	sp|O15042|SR140_HUMAN	118 kDa	6	-0.415477	0.749772	20910070	27888580
1738	sp|Q92665|RT31_HUMAN 28S ribosomal protein S31, mitochondrial OS=Homo sapiens OX=9606 GN=MRPS31 PE=1 SV=3	sp|Q92665|RT31_HUMAN	45 kDa	3	-0.366461	0.775683	11365900	14652760
1739	sp|O43143|DHX15_HUMAN Pre-mRNA-splicing factor ATP-dependent RNA helicase DHX15 OS=Homo sapiens OX=9606 GN=DHX15 PE=1 SV=2	sp|O43143|DHX15_HUMAN	91 kDa	25	-0.302716	0.810725	384997400	474880400
1740	sp|Q9NSD9|SYFB_HUMAN Phenylalanine--tRNA ligase beta subunit OS=Homo sapiens OX=9606 GN=FARSB PE=1 SV=3	sp|Q9NSD9|SYFB_HUMAN	66 kDa	13	-0.299291	0.812652	165450100	203592900
1741	sp|P62495|ERF1_HUMAN Eukaryotic peptide chain release factor subunit 1 OS=Homo sapiens OX=9606 GN=ETF1 PE=1 SV=3	sp|P62495|ERF1_HUMAN	49 kDa	6	-0.249648	0.841102	66771430	79385670
1742	sp|O75695|XRP2_HUMAN Protein XRP2 OS=Homo sapiens OX=9606 GN=RP2 PE=1 SV=4	sp|O75695|XRP2_HUMAN	40 kDa	2	-0.207668	0.865936	3803079	4391872
1743	sp|Q9UFC0|LRWD1_HUMAN Leucine-rich repeat and WD repeat-containing protein 1 OS=Homo sapiens OX=9606 GN=LRWD1 PE=1 SV=2	sp|Q9UFC0|LRWD1_HUMAN	71 kDa	2	-0.142858	0.905723	4924561	5437159
1744	sp|O14880|MGST3_HUMAN Microsomal glutathione S-transferase 3 OS=Homo sapiens OX=9606 GN=MGST3 PE=1 SV=1	sp|O14880|MGST3_HUMAN	17 kDa	5	-0.14116	0.90679	91207200	100582500
1745	sp|Q13813|SPTN1_HUMAN Spectrin alpha chain, non-erythrocytic 1 OS=Homo sapiens OX=9606 GN=SPTAN1 PE=1 SV=3	sp|Q13813|SPTN1_HUMAN	285 kDa	104	-0.119045	0.920797	1312001000	1424854000
1746	sp|P60866|RS20_HUMAN 40S ribosomal protein S20 OS=Homo sapiens OX=9606 GN=RPS20 PE=1 SV=1	sp|P60866|RS20_HUMAN	13 kDa	8	0.127776	1.09261	687601100	629320700
1747	sp|P26640|SYVC_HUMAN Valine--tRNA ligase OS=Homo sapiens OX=9606 GN=VARS1 PE=1 SV=4	sp|P26640|SYVC_HUMAN	140 kDa	38	0.145106	1.10581	264574700	239258400
1748	sp|P25398|RS12_HUMAN 40S ribosomal protein S12 OS=Homo sapiens OX=9606 GN=RPS12 PE=1 SV=3	sp|P25398|RS12_HUMAN	15 kDa	6	0.157331	1.11522	338788100	303785400
1749	sp|P46781|RS9_HUMAN 40S ribosomal protein S9 OS=Homo sapiens OX=9606 GN=RPS9 PE=1 SV=3	sp|P46781|RS9_HUMAN	23 kDa	16	0.174857	1.12885	1716516000	1520585000
1750	sp|Q9UKY7|CDV3_HUMAN Protein CDV3 homolog OS=Homo sapiens OX=9606 GN=CDV3 PE=1 SV=1	sp|Q9UKY7|CDV3_HUMAN	27 kDa	2	0.235824	1.17758	4486291	3809757
1751	sp|Q9NR45|SIAS_HUMAN Sialic acid synthase OS=Homo sapiens OX=9606 GN=NANS PE=1 SV=2	sp|Q9NR45|SIAS_HUMAN	40 kDa	8	0.300656	1.2317	94776530	76947450
1752	sp|P35221|CTNA1_HUMAN Catenin alpha-1 OS=Homo sapiens OX=9606 GN=CTNNA1 PE=1 SV=1	sp|P35221|CTNA1_HUMAN	100 kDa	35	0.303007	1.23371	1072361000	869214500
1753	sp|Q13907|IDI1_HUMAN Isopentenyl-diphosphate Delta-isomerase 1 OS=Homo sapiens OX=9606 GN=IDI1 PE=1 SV=2	sp|Q13907|IDI1_HUMAN	26 kDa	7	0.319036	1.2475	93021550	74566590
1754	sp|Q07812|BAX_HUMAN Apoptosis regulator BAX OS=Homo sapiens OX=9606 GN=BAX PE=1 SV=1	sp|Q07812|BAX_HUMAN	21 kDa	4	0.34543	1.27053	65440620	51506560
1755	sp|Q96T51|RUFY1_HUMAN RUN and FYVE domain-containing protein 1 OS=Homo sapiens OX=9606 GN=RUFY1 PE=1 SV=2	sp|Q96T51|RUFY1_HUMAN	80 kDa	12	0.345494	1.27059	71629210	56374960
1756	sp|P35580|MYH10_HUMAN Myosin-10 OS=Homo sapiens OX=9606 GN=MYH10 PE=1 SV=3	sp|P35580|MYH10_HUMAN	229 kDa	65	0.389187	1.30966	413041300	315381700
1757	sp|Q99598|TSNAX_HUMAN Translin-associated protein X OS=Homo sapiens OX=9606 GN=TSNAX PE=1 SV=1	sp|Q99598|TSNAX_HUMAN	33 kDa	3	0.449748	1.3658	21296610	15592750
1758	sp|Q9HBR0|S38AA_HUMAN Putative sodium-coupled neutral amino acid transporter 10 OS=Homo sapiens OX=9606 GN=SLC38A10 PE=1 SV=2	sp|Q9HBR0|S38AA_HUMAN	120 kDa	3	0.505776	1.41989	8281844	5832751
1759	sp|P67870|CSK2B_HUMAN Casein kinase II subunit beta OS=Homo sapiens OX=9606 GN=CSNK2B PE=1 SV=1	sp|P67870|CSK2B_HUMAN	25 kDa	3	0.556041	1.47023	37089060	25226720
1760	sp|O00192|ARVC_HUMAN Armadillo repeat protein deleted in velo-cardio-facial syndrome OS=Homo sapiens OX=9606 GN=ARVCF PE=1 SV=1	sp|O00192|ARVC_HUMAN	105 kDa	6	0.928056	1.90271	98594160	51817740
1761	sp|O14639|ABLM1_HUMAN Actin-binding LIM protein 1 OS=Homo sapiens OX=9606 GN=ABLIM1 PE=1 SV=3	sp|O14639|ABLM1_HUMAN	88 kDa	4	1.08512	2.12156	9661074	4553769
1762	sp|Q9P0V9|SEP10_HUMAN Septin-10 OS=Homo sapiens OX=9606 GN=SEPTIN10 PE=1 SV=2	sp|Q9P0V9|SEP10_HUMAN	53 kDa	3	-2.29577	0.203659	1793314	8805454
1763	sp|Q6ZNJ1|NBEL2_HUMAN Neurobeachin-like protein 2 OS=Homo sapiens OX=9606 GN=NBEAL2 PE=1 SV=2	sp|Q6ZNJ1|NBEL2_HUMAN	303 kDa	6	-1.84257	0.278825	5628781	20187530
1764	sp|P13716|HEM2_HUMAN Delta-aminolevulinic acid dehydratase OS=Homo sapiens OX=9606 GN=ALAD PE=1 SV=1	sp|P13716|HEM2_HUMAN	36 kDa	3	-1.71885	0.303791	986913	3248654
1765	sp|P55039|DRG2_HUMAN Developmentally-regulated GTP-binding protein 2 OS=Homo sapiens OX=9606 GN=DRG2 PE=1 SV=1	sp|P55039|DRG2_HUMAN	41 kDa	5	-1.53363	0.345406	947674	2743650
1766	sp|Q13126|MTAP_HUMAN S-methyl-5'-thioadenosine phosphorylase OS=Homo sapiens OX=9606 GN=MTAP PE=1 SV=2	sp|Q13126|MTAP_HUMAN	31 kDa	7	-1.22562	0.427614	47725870	111609700
1767	sp|P48730|KC1D_HUMAN Casein kinase I isoform delta OS=Homo sapiens OX=9606 GN=CSNK1D PE=1 SV=2	sp|P48730|KC1D_HUMAN	47 kDa	2	-1.09971	0.46661	1141489	2446346
1768	sp|Q9BXP2|S12A9_HUMAN Solute carrier family 12 member 9 OS=Homo sapiens OX=9606 GN=SLC12A9 PE=1 SV=1	sp|Q9BXP2|S12A9_HUMAN	96 kDa	3	-0.705829	0.61309	1521590	2481838
1769	sp|P09110|THIK_HUMAN 3-ketoacyl-CoA thiolase, peroxisomal OS=Homo sapiens OX=9606 GN=ACAA1 PE=1 SV=2	sp|P09110|THIK_HUMAN	44 kDa	5	-0.579618	0.669141	40101790	59930250
1770	sp|Q9H6V9|LDAH_HUMAN Lipid droplet-associated hydrolase OS=Homo sapiens OX=9606 GN=LDAH PE=1 SV=1	sp|Q9H6V9|LDAH_HUMAN	37 kDa	4	-0.538867	0.688311	4714050	6848720
1771	sp|Q5TC12|ATPF1_HUMAN ATP synthase mitochondrial F1 complex assembly factor 1 OS=Homo sapiens OX=9606 GN=ATPAF1 PE=1 SV=1	sp|Q5TC12|ATPF1_HUMAN	36 kDa	2	-0.526051	0.694453	6458867	9300654
1772	sp|O43159|RRP8_HUMAN Ribosomal RNA-processing protein 8 OS=Homo sapiens OX=9606 GN=RRP8 PE=1 SV=2	sp|O43159|RRP8_HUMAN	51 kDa	3	-0.481493	0.716236	6649905	9284513
1773	sp|Q5VZE5|NAA35_HUMAN N-alpha-acetyltransferase 35, NatC auxiliary subunit OS=Homo sapiens OX=9606 GN=NAA35 PE=1 SV=1	sp|Q5VZE5|NAA35_HUMAN	84 kDa	2	-0.397946	0.758938	1444624	1903481
1774	sp|P45954|ACDSB_HUMAN Short/branched chain specific acyl-CoA dehydrogenase, mitochondrial OS=Homo sapiens OX=9606 GN=ACADSB PE=1 SV=1	sp|P45954|ACDSB_HUMAN	47 kDa	2	-0.381645	0.767562	9560932	12456240
1775	sp|Q96K76|UBP47_HUMAN Ubiquitin carboxyl-terminal hydrolase 47 OS=Homo sapiens OX=9606 GN=USP47 PE=1 SV=3	sp|Q96K76|UBP47_HUMAN	157 kDa	6	-0.308827	0.807298	15428810	19111670
1776	sp|Q96FW1|OTUB1_HUMAN Ubiquitin thioesterase OTUB1 OS=Homo sapiens OX=9606 GN=OTUB1 PE=1 SV=2	sp|Q96FW1|OTUB1_HUMAN	31 kDa	11	-0.283694	0.821485	339387600	413139300
1777	sp|Q8NEW0|ZNT7_HUMAN Zinc transporter 7 OS=Homo sapiens OX=9606 GN=SLC30A7 PE=2 SV=1	sp|Q8NEW0|ZNT7_HUMAN	42 kDa	2	-0.283242	0.821743	7498530	9125157
1778	sp|P14550|AK1A1_HUMAN Aldo-keto reductase family 1 member A1 OS=Homo sapiens OX=9606 GN=AKR1A1 PE=1 SV=3	sp|P14550|AK1A1_HUMAN	37 kDa	19	-0.230548	0.852311	629330300	738380800
1779	sp|Q9UKX7|NUP50_HUMAN Nuclear pore complex protein Nup50 OS=Homo sapiens OX=9606 GN=NUP50 PE=1 SV=2	sp|Q9UKX7|NUP50_HUMAN	50 kDa	5	-0.14148	0.906589	17090630	18851580
1780	sp|P28838|AMPL_HUMAN Cytosol aminopeptidase OS=Homo sapiens OX=9606 GN=LAP3 PE=1 SV=3	sp|P28838|AMPL_HUMAN	56 kDa	18	-0.131024	0.913183	144805700	158572500
1781	sp|Q9Y3I0|RTCB_HUMAN RNA-splicing ligase RtcB homolog OS=Homo sapiens OX=9606 GN=RTCB PE=1 SV=1	sp|Q9Y3I0|RTCB_HUMAN	55 kDa	16	0.0992227	1.0712	219250400	204678100
1782	sp|P35611|ADDA_HUMAN Alpha-adducin OS=Homo sapiens OX=9606 GN=ADD1 PE=1 SV=2	sp|P35611|ADDA_HUMAN	81 kDa	13	0.167921	1.12344	116375500	103588700
1783	sp|P62273|RS29_HUMAN 40S ribosomal protein S29 OS=Homo sapiens OX=9606 GN=RPS29 PE=1 SV=2	sp|P62273|RS29_HUMAN	7 kDa	3	0.175327	1.12922	80185900	71009970
1784	sp|Q9Y2U8|MAN1_HUMAN Inner nuclear membrane protein Man1 OS=Homo sapiens OX=9606 GN=LEMD3 PE=1 SV=2	sp|Q9Y2U8|MAN1_HUMAN	100 kDa	5	0.177024	1.13055	4984727	4409120
1785	sp|P30533|AMRP_HUMAN Alpha-2-macroglobulin receptor-associated protein OS=Homo sapiens OX=9606 GN=LRPAP1 PE=1 SV=1	sp|P30533|AMRP_HUMAN	41 kDa	9	0.238693	1.17992	67677210	57357310
1786	sp|Q9UJW0|DCTN4_HUMAN Dynactin subunit 4 OS=Homo sapiens OX=9606 GN=DCTN4 PE=1 SV=1	sp|Q9UJW0|DCTN4_HUMAN	52 kDa	3	0.279228	1.21355	8517313	7018539
1787	sp|Q9Y371|SHLB1_HUMAN Endophilin-B1 OS=Homo sapiens OX=9606 GN=SH3GLB1 PE=1 SV=1	sp|Q9Y371|SHLB1_HUMAN	41 kDa	5	0.284183	1.21772	10895560	8947508
1788	sp|Q9UNH7|SNX6_HUMAN Sorting nexin-6 OS=Homo sapiens OX=9606 GN=SNX6 PE=1 SV=1	sp|Q9UNH7|SNX6_HUMAN	47 kDa	5	0.321924	1.25	31398590	25118950
1789	sp|P35269|T2FA_HUMAN General transcription factor IIF subunit 1 OS=Homo sapiens OX=9606 GN=GTF2F1 PE=1 SV=2	sp|P35269|T2FA_HUMAN	58 kDa	3	0.337234	1.26333	4690950	3713156
1790	sp|P62424|RL7A_HUMAN 60S ribosomal protein L7a OS=Homo sapiens OX=9606 GN=RPL7A PE=1 SV=2	sp|P62424|RL7A_HUMAN	30 kDa	14	0.351874	1.27622	721557000	565387300
1791	sp|P49407|ARRB1_HUMAN Beta-arrestin-1 OS=Homo sapiens OX=9606 GN=ARRB1 PE=1 SV=2	sp|P49407|ARRB1_HUMAN	47 kDa	7	0.364458	1.2874	174707500	135705900
1792	sp|P19022|CADH2_HUMAN Cadherin-2 OS=Homo sapiens OX=9606 GN=CDH2 PE=1 SV=4	sp|P19022|CADH2_HUMAN	100 kDa	2	0.39249	1.31266	4316013	3287998
1793	sp|Q9H2U1|DHX36_HUMAN ATP-dependent DNA/RNA helicase DHX36 OS=Homo sapiens OX=9606 GN=DHX36 PE=1 SV=2	sp|Q9H2U1|DHX36_HUMAN	115 kDa	7	0.466836	1.38207	59088310	42753340
1794	sp|Q12802|AKP13_HUMAN A-kinase anchor protein 13 OS=Homo sapiens OX=9606 GN=AKAP13 PE=1 SV=2	sp|Q12802|AKP13_HUMAN	308 kDa	5	0.504383	1.41852	2143542	1511115
1795	sp|P30086|PEBP1_HUMAN Phosphatidylethanolamine-binding protein 1 OS=Homo sapiens OX=9606 GN=PEBP1 PE=1 SV=3	sp|P30086|PEBP1_HUMAN	21 kDa	11	0.528216	1.44215	840557100	582851900
1796	sp|Q8WZ82|OVCA2_HUMAN Esterase OVCA2 OS=Homo sapiens OX=9606 GN=OVCA2 PE=1 SV=1	sp|Q8WZ82|OVCA2_HUMAN	24 kDa	3	0.529977	1.44391	27602630	19116640
1797	sp|P31689|DNJA1_HUMAN DnaJ homolog subfamily A member 1 OS=Homo sapiens OX=9606 GN=DNAJA1 PE=1 SV=2	sp|P31689|DNJA1_HUMAN	45 kDa	7	0.530564	1.44449	34082150	23594530
1798	sp|Q5T5P2|SKT_HUMAN Sickle tail protein homolog OS=Homo sapiens OX=9606 GN=KIAA1217 PE=1 SV=2	sp|Q5T5P2|SKT_HUMAN	214 kDa	14	0.597996	1.51361	103558200	68417910
1799	sp|Q96RQ1|ERGI2_HUMAN Endoplasmic reticulum-Golgi intermediate compartment protein 2 OS=Homo sapiens OX=9606 GN=ERGIC2 PE=1 SV=2	sp|Q96RQ1|ERGI2_HUMAN	43 kDa	4	0.865679	1.8222	2373989	1302817
1800	sp|Q9Y6D6|BIG1_HUMAN Brefeldin A-inhibited guanine nucleotide-exchange protein 1 OS=Homo sapiens OX=9606 GN=ARFGEF1 PE=1 SV=2	sp|Q9Y6D6|BIG1_HUMAN	209 kDa	6	1.07362	2.10471	99377320	47216600
1801	sp|O95299|NDUAA_HUMAN NADH dehydrogenase [ubiquinone] 1 alpha subcomplex subunit 10, mitochondrial OS=Homo sapiens OX=9606 GN=NDUFA10 PE=1 SV=1	sp|O95299|NDUAA_HUMAN	41 kDa	4	-1.3278	0.398376	13731970	34469850
1802	sp|P61962|DCAF7_HUMAN DDB1- and CUL4-associated factor 7 OS=Homo sapiens OX=9606 GN=DCAF7 PE=1 SV=1	sp|P61962|DCAF7_HUMAN	39 kDa	3	-0.568466	0.674333	2184071	3238860
1803	sp|P55212|CASP6_HUMAN Caspase-6 OS=Homo sapiens OX=9606 GN=CASP6 PE=1 SV=2	sp|P55212|CASP6_HUMAN	33 kDa	7	-0.497303	0.70843	53418730	75404380
1804	sp|P48739|PIPNB_HUMAN Phosphatidylinositol transfer protein beta isoform OS=Homo sapiens OX=9606 GN=PITPNB PE=1 SV=2	sp|P48739|PIPNB_HUMAN	32 kDa	6	-0.432865	0.740789	56057760	75673020
1805	sp|P22830|HEMH_HUMAN Ferrochelatase, mitochondrial OS=Homo sapiens OX=9606 GN=FECH PE=1 SV=2	sp|P22830|HEMH_HUMAN	48 kDa	4	-0.398305	0.758749	4826718	6361413
1806	sp|Q16537|2A5E_HUMAN Serine/threonine-protein phosphatase 2A 56 kDa regulatory subunit epsilon isoform OS=Homo sapiens OX=9606 GN=PPP2R5E PE=1 SV=1	sp|Q16537|2A5E_HUMAN	55 kDa	4	-0.338137	0.791062	30603840	38687030
1807	sp|Q9H3P7|GCP60_HUMAN Golgi resident protein GCP60 OS=Homo sapiens OX=9606 GN=ACBD3 PE=1 SV=4	sp|Q9H3P7|GCP60_HUMAN	61 kDa	6	-0.314728	0.804002	17143500	21322700
1808	sp|P50851|LRBA_HUMAN Lipopolysaccharide-responsive and beige-like anchor protein OS=Homo sapiens OX=9606 GN=LRBA PE=1 SV=4	sp|P50851|LRBA_HUMAN	319 kDa	16	-0.273734	0.827176	64112740	77508010
1809	sp|Q9Y2G8|DJC16_HUMAN DnaJ homolog subfamily C member 16 OS=Homo sapiens OX=9606 GN=DNAJC16 PE=2 SV=3	sp|Q9Y2G8|DJC16_HUMAN	91 kDa	2	-0.243028	0.84497	2289149	2709148
1810	sp|Q7KZ85|SPT6H_HUMAN Transcription elongation factor SPT6 OS=Homo sapiens OX=9606 GN=SUPT6H PE=1 SV=2	sp|Q7KZ85|SPT6H_HUMAN	199 kDa	14	-0.212316	0.863151	44717190	51806930
1811	sp|Q9NPH2|INO1_HUMAN Inositol-3-phosphate synthase 1 OS=Homo sapiens OX=9606 GN=ISYNA1 PE=1 SV=1	sp|Q9NPH2|INO1_HUMAN	61 kDa	10	-0.17428	0.88621	522181100	589229700
1812	sp|Q9NZ01|TECR_HUMAN Very-long-chain enoyl-CoA reductase OS=Homo sapiens OX=9606 GN=TECR PE=1 SV=1	sp|Q9NZ01|TECR_HUMAN	36 kDa	14	-0.140924	0.906938	180948100	199515400
1813	sp|O95292|VAPB_HUMAN Vesicle-associated membrane protein-associated protein B/C OS=Homo sapiens OX=9606 GN=VAPB PE=1 SV=3	sp|O95292|VAPB_HUMAN	27 kDa	6	-0.121836	0.919017	39285870	42747700
1814	sp|Q14165|MLEC_HUMAN Malectin OS=Homo sapiens OX=9606 GN=MLEC PE=1 SV=1	sp|Q14165|MLEC_HUMAN	32 kDa	9	0.238946	1.18013	135246600	114603100
1815	sp|Q13435|SF3B2_HUMAN Splicing factor 3B subunit 2 OS=Homo sapiens OX=9606 GN=SF3B2 PE=1 SV=2	sp|Q13435|SF3B2_HUMAN	100 kDa	16	0.254843	1.19321	191938900	160859800
1816	sp|Q6P2E9|EDC4_HUMAN Enhancer of mRNA-decapping protein 4 OS=Homo sapiens OX=9606 GN=EDC4 PE=1 SV=1	sp|Q6P2E9|EDC4_HUMAN	152 kDa	12	0.2956	1.2274	32225430	26255130
1817	sp|P27816|MAP4_HUMAN Microtubule-associated protein 4 OS=Homo sapiens OX=9606 GN=MAP4 PE=1 SV=3	sp|P27816|MAP4_HUMAN	121 kDa	13	0.296499	1.22816	124750000	101574700
1818	sp|P17568|NDUB7_HUMAN NADH dehydrogenase [ubiquinone] 1 beta subcomplex subunit 7 OS=Homo sapiens OX=9606 GN=NDUFB7 PE=1 SV=4	sp|P17568|NDUB7_HUMAN	16 kDa	2	0.309848	1.23958	28869240	23289590
1819	sp|Q8NBL1|PGLT1_HUMAN Protein O-glucosyltransferase 1 OS=Homo sapiens OX=9606 GN=POGLUT1 PE=1 SV=1	sp|Q8NBL1|PGLT1_HUMAN	46 kDa	3	0.391089	1.31138	17007250	12968940
1820	sp|Q9UEY8|ADDG_HUMAN Gamma-adducin OS=Homo sapiens OX=9606 GN=ADD3 PE=1 SV=1	sp|Q9UEY8|ADDG_HUMAN	79 kDa	8	0.461678	1.37714	28516630	20707100
1821	sp|Q9H832|UBE2Z_HUMAN Ubiquitin-conjugating enzyme E2 Z OS=Homo sapiens OX=9606 GN=UBE2Z PE=1 SV=2	sp|Q9H832|UBE2Z_HUMAN	38 kDa	5	0.603362	1.51925	9483544	6242241
1822	sp|Q13685|AAMP_HUMAN Angio-associated migratory cell protein OS=Homo sapiens OX=9606 GN=AAMP PE=1 SV=2	sp|Q13685|AAMP_HUMAN	47 kDa	2	0.811151	1.75461	6055557	3451226
1823	sp|O75197|LRP5_HUMAN Low-density lipoprotein receptor-related protein 5 OS=Homo sapiens OX=9606 GN=LRP5 PE=1 SV=2	sp|O75197|LRP5_HUMAN	179 kDa	2	0.831052	1.77898	20639410	11601810
1824	sp|P04424|ARLY_HUMAN Argininosuccinate lyase OS=Homo sapiens OX=9606 GN=ASL PE=1 SV=4	sp|P04424|ARLY_HUMAN	52 kDa	6	1.05731	2.08105	7036718	3381334
1825	sp|Q6KC79|NIPBL_HUMAN Nipped-B-like protein OS=Homo sapiens OX=9606 GN=NIPBL PE=1 SV=2	sp|Q6KC79|NIPBL_HUMAN	316 kDa	9	2.02564	4.07171	6667195	1637443
1826	sp|P52926|HMGA2_HUMAN High mobility group protein HMGI-C OS=Homo sapiens OX=9606 GN=HMGA2 PE=1 SV=1	sp|P52926|HMGA2_HUMAN	12 kDa	2	4.70133	26.016	56707830	2179730
1827	sp|Q29RF7|PDS5A_HUMAN Sister chromatid cohesion protein PDS5 homolog A OS=Homo sapiens OX=9606 GN=PDS5A PE=1 SV=1	sp|Q29RF7|PDS5A_HUMAN	151 kDa	11	-0.267685	0.830651	65631660	79012280
1828	sp|Q9P035|HACD3_HUMAN Very-long-chain (3R)-3-hydroxyacyl-CoA dehydratase 3 OS=Homo sapiens OX=9606 GN=HACD3 PE=1 SV=2	sp|Q9P035|HACD3_HUMAN	43 kDa	10	-0.24277	0.845121	248741400	294326400
1829	sp|O43390|HNRPR_HUMAN Heterogeneous nuclear ribonucleoprotein R OS=Homo sapiens OX=9606 GN=HNRNPR PE=1 SV=1	sp|O43390|HNRPR_HUMAN	71 kDa	22	-0.108876	0.92731	559476400	603332400
1830	sp|P19387|RPB3_HUMAN DNA-directed RNA polymerase II subunit RPB3 OS=Homo sapiens OX=9606 GN=POLR2C PE=1 SV=2	sp|P19387|RPB3_HUMAN	31 kDa	3	0.127238	1.0922	53639360	49111270
1831	sp|P31943|HNRH1_HUMAN Heterogeneous nuclear ribonucleoprotein H OS=Homo sapiens OX=9606 GN=HNRNPH1 PE=1 SV=4	sp|P31943|HNRH1_HUMAN	49 kDa	15	0.162619	1.11932	355059100	317210500
1832	sp|P04406|G3P_HUMAN Glyceraldehyde-3-phosphate dehydrogenase OS=Homo sapiens OX=9606 GN=GAPDH PE=1 SV=3	sp|P04406|G3P_HUMAN	36 kDa	36	0.171422	1.12617	15487570000	13752450000
1833	sp|O60841|IF2P_HUMAN Eukaryotic translation initiation factor 5B OS=Homo sapiens OX=9606 GN=EIF5B PE=1 SV=4	sp|O60841|IF2P_HUMAN	139 kDa	10	0.238663	1.1799	38662450	32767610
1834	sp|Q6P1J9|CDC73_HUMAN Parafibromin OS=Homo sapiens OX=9606 GN=CDC73 PE=1 SV=1	sp|Q6P1J9|CDC73_HUMAN	61 kDa	6	0.301056	1.23205	18003020	14612300
1835	sp|P06730|IF4E_HUMAN Eukaryotic translation initiation factor 4E OS=Homo sapiens OX=9606 GN=EIF4E PE=1 SV=2	sp|P06730|IF4E_HUMAN	25 kDa	4	0.306407	1.23662	101057000	81720070
1836	sp|Q6NUK1|SCMC1_HUMAN Calcium-binding mitochondrial carrier protein SCaMC-1 OS=Homo sapiens OX=9606 GN=SLC25A24 PE=1 SV=2	sp|Q6NUK1|SCMC1_HUMAN	53 kDa	12	0.332634	1.25931	108406900	86084330
1837	sp|Q96GM5|SMRD1_HUMAN SWI/SNF-related matrix-associated actin-dependent regulator of chromatin subfamily D member 1 OS=Homo sapiens OX=9606 GN=SMARCD1 PE=1 SV=2	sp|Q96GM5|SMRD1_HUMAN	58 kDa	3	0.430721	1.34791	2838639	2105960
1838	sp|Q9Y5S9|RBM8A_HUMAN RNA-binding protein 8A OS=Homo sapiens OX=9606 GN=RBM8A PE=1 SV=1	sp|Q9Y5S9|RBM8A_HUMAN	20 kDa	4	0.576003	1.49071	25328320	16990740
1839	sp|P62280|RS11_HUMAN 40S ribosomal protein S11 OS=Homo sapiens OX=9606 GN=RPS11 PE=1 SV=3	sp|P62280|RS11_HUMAN	18 kDa	10	0.598667	1.51432	894603500	590763700
1840	sp|P42766|RL35_HUMAN 60S ribosomal protein L35 OS=Homo sapiens OX=9606 GN=RPL35 PE=1 SV=2	sp|P42766|RL35_HUMAN	15 kDa	4	0.600495	1.51624	224324100	147947900
1841	sp|Q6S8J3|POTEE_HUMAN POTE ankyrin domain family member E OS=Homo sapiens OX=9606 GN=POTEE PE=2 SV=3	sp|Q6S8J3|POTEE_HUMAN	121 kDa	18	0.632095	1.54981	72669550	46889210
1842	sp|Q7LGA3|HS2ST_HUMAN Heparan sulfate 2-O-sulfotransferase 1 OS=Homo sapiens OX=9606 GN=HS2ST1 PE=1 SV=1	sp|Q7LGA3|HS2ST_HUMAN	42 kDa	3	0.649833	1.56899	34226900	21814660
1843	sp|Q4G0F5|VP26B_HUMAN Vacuolar protein sorting-associated protein 26B OS=Homo sapiens OX=9606 GN=VPS26B PE=1 SV=2	sp|Q4G0F5|VP26B_HUMAN	39 kDa	5	0.833023	1.78141	10717820	6016469
1844	sp|O00422|SAP18_HUMAN Histone deacetylase complex subunit SAP18 OS=Homo sapiens OX=9606 GN=SAP18 PE=1 SV=1	sp|O00422|SAP18_HUMAN	18 kDa	5	1.18824	2.27875	127222400	55829820
1845	sp|Q13464|ROCK1_HUMAN Rho-associated protein kinase 1 OS=Homo sapiens OX=9606 GN=ROCK1 PE=1 SV=1	sp|Q13464|ROCK1_HUMAN	158 kDa	9	1.19039	2.28215	20708710	9074203
1846	sp|P55327|TPD52_HUMAN Tumor protein D52 OS=Homo sapiens OX=9606 GN=TPD52 PE=1 SV=2	sp|P55327|TPD52_HUMAN	24 kDa	2	1.33232	2.51808	1934517	768252
1847	sp|Q9Y3B8|ORN_HUMAN Oligoribonuclease, mitochondrial OS=Homo sapiens OX=9606 GN=REXO2 PE=1 SV=3	sp|Q9Y3B8|ORN_HUMAN	27 kDa	3	1.40069	2.64027	16945740	6418177
1848	sp|Q8IWF9|CCD83_HUMAN Coiled-coil domain-containing protein 83 OS=Homo sapiens OX=9606 GN=CCDC83 PE=1 SV=2	sp|Q8IWF9|CCD83_HUMAN	49 kDa	2	2.01204	4.03352	4478382	1110290
1849	sp|Q6QEF8|CORO6_HUMAN Coronin-6 OS=Homo sapiens OX=9606 GN=CORO6 PE=1 SV=2	sp|Q6QEF8|CORO6_HUMAN	53 kDa	3	-2.35172	0.195912	1846093	9423085
1850	sp|P62306|RUXF_HUMAN Small nuclear ribonucleoprotein F OS=Homo sapiens OX=9606 GN=SNRPF PE=1 SV=1	sp|P62306|RUXF_HUMAN	10 kDa	2	-0.52265	0.696092	9160493	13159890
1851	sp|Q8NAV1|PR38A_HUMAN Pre-mRNA-splicing factor 38A OS=Homo sapiens OX=9606 GN=PRPF38A PE=1 SV=1	sp|Q8NAV1|PR38A_HUMAN	37 kDa	4	-0.508103	0.703147	8955627	12736500
1852	sp|Q8IZA0|K319L_HUMAN Dyslexia-associated protein KIAA0319-like protein OS=Homo sapiens OX=9606 GN=KIAA0319L PE=1 SV=2	sp|Q8IZA0|K319L_HUMAN	116 kDa	2	-0.477061	0.71844	8699019	12108210
1853	sp|Q8WXI9|P66B_HUMAN Transcriptional repressor p66-beta OS=Homo sapiens OX=9606 GN=GATAD2B PE=1 SV=1	sp|Q8WXI9|P66B_HUMAN	65 kDa	5	-0.476382	0.718778	38807900	53991520
1854	sp|Q15365|PCBP1_HUMAN Poly(rC)-binding protein 1 OS=Homo sapiens OX=9606 GN=PCBP1 PE=1 SV=2	sp|Q15365|PCBP1_HUMAN	37 kDa	11	-0.402981	0.756294	926921400	1225610000
1855	sp|P49257|LMAN1_HUMAN Protein ERGIC-53 OS=Homo sapiens OX=9606 GN=LMAN1 PE=1 SV=2	sp|P49257|LMAN1_HUMAN	58 kDa	5	-0.380731	0.768048	176079800	229256200
1856	sp|Q96EY8|MMAB_HUMAN Corrinoid adenosyltransferase OS=Homo sapiens OX=9606 GN=MMAB PE=1 SV=1	sp|Q96EY8|MMAB_HUMAN	27 kDa	3	-0.341063	0.789459	6604123	8365374
1857	sp|Q13838|DX39B_HUMAN Spliceosome RNA helicase DDX39B OS=Homo sapiens OX=9606 GN=DDX39B PE=1 SV=1	sp|Q13838|DX39B_HUMAN	49 kDa	22	-0.273063	0.827561	199387900	240934400
1858	sp|P27105|STOM_HUMAN Erythrocyte band 7 integral membrane protein OS=Homo sapiens OX=9606 GN=STOM PE=1 SV=3	sp|P27105|STOM_HUMAN	32 kDa	7	-0.267832	0.830567	120823000	145470500
1859	sp|Q9Y3D9|RT23_HUMAN 28S ribosomal protein S23, mitochondrial OS=Homo sapiens OX=9606 GN=MRPS23 PE=1 SV=2	sp|Q9Y3D9|RT23_HUMAN	22 kDa	3	-0.267176	0.830944	33178580	39928770
1860	sp|P16403|H12_HUMAN Histone H1.2 OS=Homo sapiens OX=9606 GN=H1-2 PE=1 SV=2	sp|P16403|H12_HUMAN	21 kDa	11	-0.253297	0.838977	578511400	689544000
1861	sp|Q86X76|NIT1_HUMAN Deaminated glutathione amidase OS=Homo sapiens OX=9606 GN=NIT1 PE=1 SV=2	sp|Q86X76|NIT1_HUMAN	36 kDa	3	-0.158201	0.896142	35531330	39649220
1862	sp|Q13123|RED_HUMAN Protein Red OS=Homo sapiens OX=9606 GN=IK PE=1 SV=3	sp|Q13123|RED_HUMAN	66 kDa	6	-0.113257	0.924498	38780000	41947070
1863	sp|O43242|PSMD3_HUMAN 26S proteasome non-ATPase regulatory subunit 3 OS=Homo sapiens OX=9606 GN=PSMD3 PE=1 SV=2	sp|O43242|PSMD3_HUMAN	61 kDa	21	-0.0954783	0.935962	352710700	376843000
1864	sp|P50395|GDIB_HUMAN Rab GDP dissociation inhibitor beta OS=Homo sapiens OX=9606 GN=GDI2 PE=1 SV=2	sp|P50395|GDIB_HUMAN	51 kDa	34	-0.0814756	0.945091	507104200	536566800
1865	sp|Q02880|TOP2B_HUMAN DNA topoisomerase 2-beta OS=Homo sapiens OX=9606 GN=TOP2B PE=1 SV=3	sp|Q02880|TOP2B_HUMAN	183 kDa	21	0.0553108	1.03908	96575950	92943450
1866	sp|Q5SSJ5|HP1B3_HUMAN Heterochromatin protein 1-binding protein 3 OS=Homo sapiens OX=9606 GN=HP1BP3 PE=1 SV=1	sp|Q5SSJ5|HP1B3_HUMAN	61 kDa	18	0.101048	1.07255	343986200	320717400
1867	sp|Q709C8|VP13C_HUMAN Vacuolar protein sorting-associated protein 13C OS=Homo sapiens OX=9606 GN=VPS13C PE=1 SV=1	sp|Q709C8|VP13C_HUMAN	422 kDa	11	0.123197	1.08915	19215550	17642770
1868	sp|P48643|TCPE_HUMAN T-complex protein 1 subunit epsilon OS=Homo sapiens OX=9606 GN=CCT5 PE=1 SV=1	sp|P48643|TCPE_HUMAN	60 kDa	22	0.124935	1.09046	623110700	571420900
1869	sp|Q14152|EIF3A_HUMAN Eukaryotic translation initiation factor 3 subunit A OS=Homo sapiens OX=9606 GN=EIF3A PE=1 SV=1	sp|Q14152|EIF3A_HUMAN	167 kDa	44	0.142226	1.10361	741308400	671714400
1870	sp|P84103|SRSF3_HUMAN Serine/arginine-rich splicing factor 3 OS=Homo sapiens OX=9606 GN=SRSF3 PE=1 SV=1	sp|P84103|SRSF3_HUMAN	19 kDa	9	0.155709	1.11397	752652600	675649500
1871	sp|P09525|ANXA4_HUMAN Annexin A4 OS=Homo sapiens OX=9606 GN=ANXA4 PE=1 SV=4	sp|P09525|ANXA4_HUMAN	36 kDa	17	0.190561	1.14121	483659600	423814000
1872	sp|P62263|RS14_HUMAN 40S ribosomal protein S14 OS=Homo sapiens OX=9606 GN=RPS14 PE=1 SV=3	sp|P62263|RS14_HUMAN	16 kDa	8	0.207297	1.15452	869804500	753388400
1873	sp|Q99733|NP1L4_HUMAN Nucleosome assembly protein 1-like 4 OS=Homo sapiens OX=9606 GN=NAP1L4 PE=1 SV=1	sp|Q99733|NP1L4_HUMAN	43 kDa	11	0.271751	1.20727	375445400	310986500
1874	sp|P61586|RHOA_HUMAN Transforming protein RhoA OS=Homo sapiens OX=9606 GN=RHOA PE=1 SV=1	sp|P61586|RHOA_HUMAN	22 kDa	12	0.273161	1.20845	440596500	364595600
1875	sp|P31946|1433B_HUMAN 14-3-3 protein beta/alpha OS=Homo sapiens OX=9606 GN=YWHAB PE=1 SV=3	sp|P31946|1433B_HUMAN	28 kDa	19	0.309771	1.23951	234383200	189093300
1876	sp|P11940|PABP1_HUMAN Polyadenylate-binding protein 1 OS=Homo sapiens OX=9606 GN=PABPC1 PE=1 SV=2	sp|P11940|PABP1_HUMAN	71 kDa	21	0.311279	1.24081	612851700	493913800
1877	sp|Q99459|CDC5L_HUMAN Cell division cycle 5-like protein OS=Homo sapiens OX=9606 GN=CDC5L PE=1 SV=2	sp|Q99459|CDC5L_HUMAN	92 kDa	14	0.322598	1.25058	99824260	79822330
1878	sp|Q9UIG0|BAZ1B_HUMAN Tyrosine-protein kinase BAZ1B OS=Homo sapiens OX=9606 GN=BAZ1B PE=1 SV=2	sp|Q9UIG0|BAZ1B_HUMAN	171 kDa	8	0.413078	1.33152	14162790	10636530
1879	sp|P62312|LSM6_HUMAN U6 snRNA-associated Sm-like protein LSm6 OS=Homo sapiens OX=9606 GN=LSM6 PE=1 SV=1	sp|P62312|LSM6_HUMAN	9 kDa	3	0.432726	1.34978	94146360	69749350
1880	sp|Q15654|TRIP6_HUMAN Thyroid receptor-interacting protein 6 OS=Homo sapiens OX=9606 GN=TRIP6 PE=1 SV=3	sp|Q15654|TRIP6_HUMAN	50 kDa	5	0.45289	1.36878	23318470	17035960
1881	sp|P17152|TMM11_HUMAN Transmembrane protein 11, mitochondrial OS=Homo sapiens OX=9606 GN=TMEM11 PE=1 SV=1	sp|P17152|TMM11_HUMAN	22 kDa	2	0.484912	1.3995	5495587	3926819
1882	sp|Q53FA7|QORX_HUMAN Quinone oxidoreductase PIG3 OS=Homo sapiens OX=9606 GN=TP53I3 PE=1 SV=2	sp|Q53FA7|QORX_HUMAN	36 kDa	6	0.702318	1.62712	59657530	36664570
1883	sp|Q9NRZ7|PLCC_HUMAN 1-acyl-sn-glycerol-3-phosphate acyltransferase gamma OS=Homo sapiens OX=9606 GN=AGPAT3 PE=1 SV=1	sp|Q9NRZ7|PLCC_HUMAN	43 kDa	2	1.11834	2.17097	9682078	4459785
1884	sp|P82987|ATL3_HUMAN ADAMTS-like protein 3 OS=Homo sapiens OX=9606 GN=ADAMTSL3 PE=1 SV=4	sp|P82987|ATL3_HUMAN	189 kDa	2	1.24541	2.37085	27912360	11773130
1885	sp|P42126|ECI1_HUMAN Enoyl-CoA delta isomerase 1, mitochondrial OS=Homo sapiens OX=9606 GN=ECI1 PE=1 SV=1	sp|P42126|ECI1_HUMAN	33 kDa	7	1.26987	2.4114	102011700	42303860
1886	sp|Q9P2M7|CING_HUMAN Cingulin OS=Homo sapiens OX=9606 GN=CGN PE=1 SV=2	sp|Q9P2M7|CING_HUMAN	136 kDa	12	1.97226	3.92383	324446200	82686060
1887	sp|O15427|MOT4_HUMAN Monocarboxylate transporter 4 OS=Homo sapiens OX=9606 GN=SLC16A3 PE=1 SV=1	sp|O15427|MOT4_HUMAN	49 kDa	2	-1.60644	0.328409	707416	2154074
1888	sp|P34896|GLYC_HUMAN Serine hydroxymethyltransferase, cytosolic OS=Homo sapiens OX=9606 GN=SHMT1 PE=1 SV=1	sp|P34896|GLYC_HUMAN	53 kDa	8	-0.421482	0.746657	20009980	26799420
1889	sp|O94925|GLSK_HUMAN Glutaminase kidney isoform, mitochondrial OS=Homo sapiens OX=9606 GN=GLS PE=1 SV=1	sp|O94925|GLSK_HUMAN	73 kDa	8	-0.411786	0.751692	18390620	24465630
1890	sp|Q96NB2|SFXN2_HUMAN Sideroflexin-2 OS=Homo sapiens OX=9606 GN=SFXN2 PE=1 SV=2	sp|Q96NB2|SFXN2_HUMAN	36 kDa	3	-0.390036	0.763111	12072380	15819960
1891	sp|Q6ZRP7|QSOX2_HUMAN Sulfhydryl oxidase 2 OS=Homo sapiens OX=9606 GN=QSOX2 PE=1 SV=3	sp|Q6ZRP7|QSOX2_HUMAN	78 kDa	3	-0.318217	0.802061	328216	409216
1892	sp|Q9UKG1|DP13A_HUMAN DCC-interacting protein 13-alpha OS=Homo sapiens OX=9606 GN=APPL1 PE=1 SV=1	sp|Q9UKG1|DP13A_HUMAN	80 kDa	9	-0.268813	0.830002	23478860	28287700
1893	sp|Q05397|FAK1_HUMAN Focal adhesion kinase 1 OS=Homo sapiens OX=9606 GN=PTK2 PE=1 SV=2	sp|Q05397|FAK1_HUMAN	119 kDa	11	-0.113333	0.92445	28628690	30968360
1894	sp|P61106|RAB14_HUMAN Ras-related protein Rab-14 OS=Homo sapiens OX=9606 GN=RAB14 PE=1 SV=4	sp|P61106|RAB14_HUMAN	24 kDa	12	0.0815701	1.05817	122496400	115762600
1895	sp|P41214|EIF2D_HUMAN Eukaryotic translation initiation factor 2D OS=Homo sapiens OX=9606 GN=EIF2D PE=1 SV=3	sp|P41214|EIF2D_HUMAN	65 kDa	3	0.132042	1.09584	3816058	3482301
1896	sp|Q9NYF8|BCLF1_HUMAN Bcl-2-associated transcription factor 1 OS=Homo sapiens OX=9606 GN=BCLAF1 PE=1 SV=2	sp|Q9NYF8|BCLF1_HUMAN	106 kDa	14	0.187191	1.13854	100985500	88696990
1897	sp|Q9NZJ7|MTCH1_HUMAN Mitochondrial carrier homolog 1 OS=Homo sapiens OX=9606 GN=MTCH1 PE=1 SV=1	sp|Q9NZJ7|MTCH1_HUMAN	42 kDa	6	0.244069	1.18433	59862640	50545660
1898	sp|P25325|THTM_HUMAN 3-mercaptopyruvate sulfurtransferase OS=Homo sapiens OX=9606 GN=MPST PE=1 SV=3	sp|P25325|THTM_HUMAN	33 kDa	15	0.254828	1.19319	223134200	187005900
1899	sp|Q99961|SH3G1_HUMAN Endophilin-A2 OS=Homo sapiens OX=9606 GN=SH3GL1 PE=1 SV=1	sp|Q99961|SH3G1_HUMAN	41 kDa	5	0.293905	1.22595	75511090	61593730
1900	sp|P07858|CATB_HUMAN Cathepsin B OS=Homo sapiens OX=9606 GN=CTSB PE=1 SV=3	sp|P07858|CATB_HUMAN	38 kDa	8	0.321062	1.24925	271623700	217429500
1901	sp|P60981|DEST_HUMAN Destrin OS=Homo sapiens OX=9606 GN=DSTN PE=1 SV=3	sp|P60981|DEST_HUMAN	19 kDa	10	0.44982	1.36587	145597400	106596800
1902	sp|P20339|RAB5A_HUMAN Ras-related protein Rab-5A OS=Homo sapiens OX=9606 GN=RAB5A PE=1 SV=2	sp|P20339|RAB5A_HUMAN	24 kDa	5	0.483945	1.39856	64491310	46112570
1903	sp|P52597|HNRPF_HUMAN Heterogeneous nuclear ribonucleoprotein F OS=Homo sapiens OX=9606 GN=HNRNPF PE=1 SV=3	sp|P52597|HNRPF_HUMAN	46 kDa	10	0.522552	1.43649	197930000	137786900
1904	sp|Q8TCT9|HM13_HUMAN Minor histocompatibility antigen H13 OS=Homo sapiens OX=9606 GN=HM13 PE=1 SV=1	sp|Q8TCT9|HM13_HUMAN	41 kDa	3	0.545481	1.45951	21767460	14914260
1905	sp|Q6UXN9|WDR82_HUMAN WD repeat-containing protein 82 OS=Homo sapiens OX=9606 GN=WDR82 PE=1 SV=1	sp|Q6UXN9|WDR82_HUMAN	35 kDa	4	0.693217	1.61689	15427560	9541531
1906	sp|P21399|ACOC_HUMAN Cytoplasmic aconitate hydratase OS=Homo sapiens OX=9606 GN=ACO1 PE=1 SV=3	sp|P21399|ACOC_HUMAN	98 kDa	11	0.729326	1.65786	127721500	77039760
1907	sp|Q9BWJ5|SF3B5_HUMAN Splicing factor 3B subunit 5 OS=Homo sapiens OX=9606 GN=SF3B5 PE=1 SV=1	sp|Q9BWJ5|SF3B5_HUMAN	10 kDa	2	-1.58698	0.332867	2407551	7232766
1908	sp|Q9Y6X3|SCC4_HUMAN MAU2 chromatid cohesion factor homolog OS=Homo sapiens OX=9606 GN=MAU2 PE=1 SV=2	sp|Q9Y6X3|SCC4_HUMAN	69 kDa	3	-0.593579	0.662697	4913274	7414061
1909	sp|Q9H0V9|LMA2L_HUMAN VIP36-like protein OS=Homo sapiens OX=9606 GN=LMAN2L PE=1 SV=1	sp|Q9H0V9|LMA2L_HUMAN	40 kDa	4	-0.58648	0.665966	3394584	5097233
1910	sp|P49643|PRI2_HUMAN DNA primase large subunit OS=Homo sapiens OX=9606 GN=PRIM2 PE=1 SV=2	sp|P49643|PRI2_HUMAN	59 kDa	3	-0.566372	0.675313	456513	676003
1911	sp|Q8WXA9|SREK1_HUMAN Splicing regulatory glutamine/lysine-rich protein 1 OS=Homo sapiens OX=9606 GN=SREK1 PE=1 SV=1	sp|Q8WXA9|SREK1_HUMAN	59 kDa	3	-0.49279	0.71065	5631427	7924338
1912	sp|Q9H9A6|LRC40_HUMAN Leucine-rich repeat-containing protein 40 OS=Homo sapiens OX=9606 GN=LRRC40 PE=1 SV=1	sp|Q9H9A6|LRC40_HUMAN	68 kDa	9	-0.385605	0.765458	18039350	23566750
1913	sp|Q9Y2L1|RRP44_HUMAN Exosome complex exonuclease RRP44 OS=Homo sapiens OX=9606 GN=DIS3 PE=1 SV=2	sp|Q9Y2L1|RRP44_HUMAN	109 kDa	8	-0.342948	0.788428	11014180	13969790
1914	sp|Q96SU4|OSBL9_HUMAN Oxysterol-binding protein-related protein 9 OS=Homo sapiens OX=9606 GN=OSBPL9 PE=1 SV=2	sp|Q96SU4|OSBL9_HUMAN	83 kDa	3	-0.329777	0.79566	6116337	7687128
1915	sp|P52565|GDIR1_HUMAN Rho GDP-dissociation inhibitor 1 OS=Homo sapiens OX=9606 GN=ARHGDIA PE=1 SV=3	sp|P52565|GDIR1_HUMAN	23 kDa	8	-0.328269	0.796492	321530500	403683500
1916	sp|Q9UBF8|PI4KB_HUMAN Phosphatidylinositol 4-kinase beta OS=Homo sapiens OX=9606 GN=PI4KB PE=1 SV=1	sp|Q9UBF8|PI4KB_HUMAN	91 kDa	2	-0.28604	0.82015	1027130	1252368
1917	sp|Q86UE4|LYRIC_HUMAN Protein LYRIC OS=Homo sapiens OX=9606 GN=MTDH PE=1 SV=2	sp|Q86UE4|LYRIC_HUMAN	64 kDa	4	-0.238411	0.847679	49248320	58097860
1918	sp|O14979|HNRDL_HUMAN Heterogeneous nuclear ribonucleoprotein D-like OS=Homo sapiens OX=9606 GN=HNRNPDL PE=1 SV=3	sp|O14979|HNRDL_HUMAN	46 kDa	9	-0.223198	0.856665	182634300	213192300
1919	sp|P52907|CAZA1_HUMAN F-actin-capping protein subunit alpha-1 OS=Homo sapiens OX=9606 GN=CAPZA1 PE=1 SV=3	sp|P52907|CAZA1_HUMAN	33 kDa	11	-0.210402	0.864296	196440900	227284200
1920	sp|Q12765|SCRN1_HUMAN Secernin-1 OS=Homo sapiens OX=9606 GN=SCRN1 PE=1 SV=2	sp|Q12765|SCRN1_HUMAN	46 kDa	10	-0.208422	0.865483	71211870	82279890
1921	sp|Q14651|PLSI_HUMAN Plastin-1 OS=Homo sapiens OX=9606 GN=PLS1 PE=1 SV=2	sp|Q14651|PLSI_HUMAN	70 kDa	10	-0.142991	0.90564	48824710	53911850
1922	sp|Q07960|RHG01_HUMAN Rho GTPase-activating protein 1 OS=Homo sapiens OX=9606 GN=ARHGAP1 PE=1 SV=1	sp|Q07960|RHG01_HUMAN	50 kDa	10	-0.0951488	0.936176	112035700	119673800
1923	sp|P61981|1433G_HUMAN 14-3-3 protein gamma OS=Homo sapiens OX=9606 GN=YWHAG PE=1 SV=2	sp|P61981|1433G_HUMAN	28 kDa	19	-0.0877577	0.940984	513839900	546066500
1924	sp|P37268|FDFT_HUMAN Squalene synthase OS=Homo sapiens OX=9606 GN=FDFT1 PE=1 SV=1	sp|P37268|FDFT_HUMAN	48 kDa	8	0.0641986	1.0455	75495010	72209200
1925	sp|P28066|PSA5_HUMAN Proteasome subunit alpha type-5 OS=Homo sapiens OX=9606 GN=PSMA5 PE=1 SV=3	sp|P28066|PSA5_HUMAN	26 kDa	10	0.116033	1.08375	107775600	99446850
1926	sp|Q9UMS4|PRP19_HUMAN Pre-mRNA-processing factor 19 OS=Homo sapiens OX=9606 GN=PRPF19 PE=1 SV=1	sp|Q9UMS4|PRP19_HUMAN	55 kDa	10	0.143975	1.10495	180027400	162928800
1927	sp|P62847|RS24_HUMAN 40S ribosomal protein S24 OS=Homo sapiens OX=9606 GN=RPS24 PE=1 SV=1	sp|P62847|RS24_HUMAN	15 kDa	4	0.144976	1.10571	93586530	84639150
1928	sp|Q9Y2X7|GIT1_HUMAN ARF GTPase-activating protein GIT1 OS=Homo sapiens OX=9606 GN=GIT1 PE=1 SV=2	sp|Q9Y2X7|GIT1_HUMAN	84 kDa	4	0.260981	1.19829	28363650	23670040
1929	sp|Q9BZK3|NACP4_HUMAN Putative nascent polypeptide-associated complex subunit alpha-like protein OS=Homo sapiens OX=9606 GN=NACA4P PE=5 SV=1	sp|Q9BZK3|NACP4_HUMAN	23 kDa	3	0.290216	1.22282	16883940	13807340
1930	sp|P10606|COX5B_HUMAN Cytochrome c oxidase subunit 5B, mitochondrial OS=Homo sapiens OX=9606 GN=COX5B PE=1 SV=2	sp|P10606|COX5B_HUMAN	14 kDa	4	0.377075	1.29871	123141500	94818580
1931	sp|Q9H074|PAIP1_HUMAN Polyadenylate-binding protein-interacting protein 1 OS=Homo sapiens OX=9606 GN=PAIP1 PE=1 SV=1	sp|Q9H074|PAIP1_HUMAN	54 kDa	7	0.43448	1.35142	63910260	47291050
1932	sp|Q9NZN4|EHD2_HUMAN EH domain-containing protein 2 OS=Homo sapiens OX=9606 GN=EHD2 PE=1 SV=2	sp|Q9NZN4|EHD2_HUMAN	61 kDa	4	0.506709	1.42081	21654460	15240970
1933	sp|Q9H6Z4|RANB3_HUMAN Ran-binding protein 3 OS=Homo sapiens OX=9606 GN=RANBP3 PE=1 SV=1	sp|Q9H6Z4|RANB3_HUMAN	60 kDa	6	0.693786	1.61752	32994940	20398440
1934	sp|P36873|PP1G_HUMAN Serine/threonine-protein phosphatase PP1-gamma catalytic subunit OS=Homo sapiens OX=9606 GN=PPP1CC PE=1 SV=1	sp|P36873|PP1G_HUMAN	37 kDa	13	0.942723	1.92215	21571430	11222540
1935	sp|Q9Y3C8|UFC1_HUMAN Ubiquitin-fold modifier-conjugating enzyme 1 OS=Homo sapiens OX=9606 GN=UFC1 PE=1 SV=3	sp|Q9Y3C8|UFC1_HUMAN	19 kDa	4	1.13765	2.20022	50878010	23124070
1936	sp|O15027|SC16A_HUMAN Protein transport protein Sec16A OS=Homo sapiens OX=9606 GN=SEC16A PE=1 SV=4	sp|O15027|SC16A_HUMAN	252 kDa	13	1.67309	3.18898	73248630	22969330
1937	sp|Q14789|GOGB1_HUMAN Golgin subfamily B member 1 OS=Homo sapiens OX=9606 GN=GOLGB1 PE=1 SV=2	sp|Q14789|GOGB1_HUMAN	376 kDa	11	3.35631	10.2412	1225997000	119712200
1938	sp|Q9Y4B6|DCAF1_HUMAN DDB1- and CUL4-associated factor 1 OS=Homo sapiens OX=9606 GN=DCAF1 PE=1 SV=3	sp|Q9Y4B6|DCAF1_HUMAN	169 kDa	3	-0.906752	0.533384	527572	989102
1939	sp|Q13868|EXOS2_HUMAN Exosome complex component RRP4 OS=Homo sapiens OX=9606 GN=EXOSC2 PE=1 SV=2	sp|Q13868|EXOS2_HUMAN	33 kDa	3	-0.688907	0.620324	1464769	2361298
1940	sp|Q15904|VAS1_HUMAN V-type proton ATPase subunit S1 OS=Homo sapiens OX=9606 GN=ATP6AP1 PE=1 SV=2	sp|Q15904|VAS1_HUMAN	52 kDa	3	-0.544449	0.685653	5048254	7362695
1941	sp|O75131|CPNE3_HUMAN Copine-3 OS=Homo sapiens OX=9606 GN=CPNE3 PE=1 SV=1	sp|O75131|CPNE3_HUMAN	60 kDa	7	-0.404565	0.755464	50840650	67297230
1942	sp|Q9NVH1|DJC11_HUMAN DnaJ homolog subfamily C member 11 OS=Homo sapiens OX=9606 GN=DNAJC11 PE=1 SV=2	sp|Q9NVH1|DJC11_HUMAN	63 kDa	4	-0.34013	0.78997	28267370	35782830
1943	sp|Q9BQA1|MEP50_HUMAN Methylosome protein 50 OS=Homo sapiens OX=9606 GN=WDR77 PE=1 SV=1	sp|Q9BQA1|MEP50_HUMAN	37 kDa	4	-0.31808	0.802137	33427300	41672830
1944	sp|O76003|GLRX3_HUMAN Glutaredoxin-3 OS=Homo sapiens OX=9606 GN=GLRX3 PE=1 SV=2	sp|O76003|GLRX3_HUMAN	37 kDa	9	-0.311037	0.806062	100738800	124976500
1945	sp|P48637|GSHB_HUMAN Glutathione synthetase OS=Homo sapiens OX=9606 GN=GSS PE=1 SV=1	sp|P48637|GSHB_HUMAN	52 kDa	9	-0.289274	0.818314	149497200	182689300
1946	sp|O95782|AP2A1_HUMAN AP-2 complex subunit alpha-1 OS=Homo sapiens OX=9606 GN=AP2A1 PE=1 SV=3	sp|O95782|AP2A1_HUMAN	108 kDa	19	-0.278489	0.824454	137952500	167325900
1947	sp|Q86SK9|SCD5_HUMAN Stearoyl-CoA desaturase 5 OS=Homo sapiens OX=9606 GN=SCD5 PE=1 SV=2	sp|Q86SK9|SCD5_HUMAN	38 kDa	3	-0.229051	0.853196	12123580	14209610
1948	sp|P11586|C1TC_HUMAN C-1-tetrahydrofolate synthase, cytoplasmic OS=Homo sapiens OX=9606 GN=MTHFD1 PE=1 SV=3	sp|P11586|C1TC_HUMAN	102 kDa	25	-0.179479	0.883022	422650400	478640900
1949	sp|Q9NT62|ATG3_HUMAN Ubiquitin-like-conjugating enzyme ATG3 OS=Homo sapiens OX=9606 GN=ATG3 PE=1 SV=1	sp|Q9NT62|ATG3_HUMAN	36 kDa	5	-0.163779	0.892684	13446980	15063540
1950	sp|Q6P2Q9|PRP8_HUMAN Pre-mRNA-processing-splicing factor 8 OS=Homo sapiens OX=9606 GN=PRPF8 PE=1 SV=2	sp|Q6P2Q9|PRP8_HUMAN	274 kDa	61	-0.146763	0.903275	502340600	556132400
1951	sp|Q9HDC9|APMAP_HUMAN Adipocyte plasma membrane-associated protein OS=Homo sapiens OX=9606 GN=APMAP PE=1 SV=2	sp|Q9HDC9|APMAP_HUMAN	46 kDa	17	-0.0803637	0.945819	645056800	682008600
1952	sp|P14314|GLU2B_HUMAN Glucosidase 2 subunit beta OS=Homo sapiens OX=9606 GN=PRKCSH PE=1 SV=2	sp|P14314|GLU2B_HUMAN	59 kDa	19	-0.0596795	0.959477	548205100	571358100
1953	sp|Q8TAQ2|SMRC2_HUMAN SWI/SNF complex subunit SMARCC2 OS=Homo sapiens OX=9606 GN=SMARCC2 PE=1 SV=1	sp|Q8TAQ2|SMRC2_HUMAN	133 kDa	13	0.0622067	1.04406	15955400	15282050
1954	sp|P27695|APEX1_HUMAN DNA-(apurinic or apyrimidinic site) lyase OS=Homo sapiens OX=9606 GN=APEX1 PE=1 SV=2	sp|P27695|APEX1_HUMAN	36 kDa	18	0.177052	1.13057	604818100	534966800
1955	sp|P23528|COF1_HUMAN Cofilin-1 OS=Homo sapiens OX=9606 GN=CFL1 PE=1 SV=3	sp|P23528|COF1_HUMAN	19 kDa	12	0.202732	1.15088	1335690000	1160586000
1956	sp|P07195|LDHB_HUMAN L-lactate dehydrogenase B chain OS=Homo sapiens OX=9606 GN=LDHB PE=1 SV=2	sp|P07195|LDHB_HUMAN	37 kDa	23	0.219352	1.16421	6778489000	5822392000
1957	sp|O94826|TOM70_HUMAN Mitochondrial import receptor subunit TOM70 OS=Homo sapiens OX=9606 GN=TOMM70 PE=1 SV=1	sp|O94826|TOM70_HUMAN	67 kDa	9	0.291531	1.22394	49419000	40377030
1958	sp|Q9Y2G5|OFUT2_HUMAN GDP-fucose protein O-fucosyltransferase 2 OS=Homo sapiens OX=9606 GN=POFUT2 PE=1 SV=3	sp|Q9Y2G5|OFUT2_HUMAN	50 kDa	4	0.296091	1.22781	20993660	17098420
1959	sp|Q9Y639|NPTN_HUMAN Neuroplastin OS=Homo sapiens OX=9606 GN=NPTN PE=1 SV=2	sp|Q9Y639|NPTN_HUMAN	44 kDa	6	0.296322	1.22801	29459860	23989920
1960	sp|Q7Z7H5|TMED4_HUMAN Transmembrane emp24 domain-containing protein 4 OS=Homo sapiens OX=9606 GN=TMED4 PE=1 SV=1	sp|Q7Z7H5|TMED4_HUMAN	26 kDa	4	0.359783	1.28323	73765320	57483970
1961	sp|Q9BZF1|OSBL8_HUMAN Oxysterol-binding protein-related protein 8 OS=Homo sapiens OX=9606 GN=OSBPL8 PE=1 SV=3	sp|Q9BZF1|OSBL8_HUMAN	101 kDa	5	0.372904	1.29496	18899870	14594980
1962	sp|Q9BQS8|FYCO1_HUMAN FYVE and coiled-coil domain-containing protein 1 OS=Homo sapiens OX=9606 GN=FYCO1 PE=1 SV=3	sp|Q9BQS8|FYCO1_HUMAN	167 kDa	5	0.497911	1.41217	5805603	4111130
1963	sp|P11279|LAMP1_HUMAN Lysosome-associated membrane glycoprotein 1 OS=Homo sapiens OX=9606 GN=LAMP1 PE=1 SV=3	sp|P11279|LAMP1_HUMAN	45 kDa	6	0.501545	1.41573	391893700	276814100
1964	sp|O43290|SNUT1_HUMAN U4/U6.U5 tri-snRNP-associated protein 1 OS=Homo sapiens OX=9606 GN=SART1 PE=1 SV=1	sp|O43290|SNUT1_HUMAN	90 kDa	8	0.510602	1.42464	39803320	27939120
1965	sp|Q5T9A4|ATD3B_HUMAN ATPase family AAA domain-containing protein 3B OS=Homo sapiens OX=9606 GN=ATAD3B PE=1 SV=1	sp|Q5T9A4|ATD3B_HUMAN	73 kDa	7	0.658439	1.57837	1862175	1179806
1966	sp|Q9Y3B3|TMED7_HUMAN Transmembrane emp24 domain-containing protein 7 OS=Homo sapiens OX=9606 GN=TMED7 PE=1 SV=2	sp|Q9Y3B3|TMED7_HUMAN	25 kDa	3	0.724104	1.65187	32071150	19415000
1967	sp|Q96ST2|IWS1_HUMAN Protein IWS1 homolog OS=Homo sapiens OX=9606 GN=IWS1 PE=1 SV=2	sp|Q96ST2|IWS1_HUMAN	92 kDa	4	0.844287	1.79538	6457066	3596496
1968	sp|P50135|HNMT_HUMAN Histamine N-methyltransferase OS=Homo sapiens OX=9606 GN=HNMT PE=1 SV=1	sp|P50135|HNMT_HUMAN	33 kDa	5	1.63579	3.10757	13731300	4418658
1969	sp|Q9BTU6|P4K2A_HUMAN Phosphatidylinositol 4-kinase type 2-alpha OS=Homo sapiens OX=9606 GN=PI4K2A PE=1 SV=1	sp|Q9BTU6|P4K2A_HUMAN	54 kDa	3	-0.972045	0.509783	1698921	3332637
1970	sp|Q9Y3D0|CIA2B_HUMAN Cytosolic iron-sulfur assembly component 2B OS=Homo sapiens OX=9606 GN=CIAO2B PE=1 SV=1	sp|Q9Y3D0|CIA2B_HUMAN	18 kDa	2	-0.432895	0.740774	9559903	12905290
1971	sp|Q9P253|VPS18_HUMAN Vacuolar protein sorting-associated protein 18 homolog OS=Homo sapiens OX=9606 GN=VPS18 PE=1 SV=2	sp|Q9P253|VPS18_HUMAN	110 kDa	6	-0.382417	0.767151	14004320	18254970
1972	sp|Q15050|RRS1_HUMAN Ribosome biogenesis regulatory protein homolog OS=Homo sapiens OX=9606 GN=RRS1 PE=1 SV=2	sp|Q15050|RRS1_HUMAN	41 kDa	5	-0.343765	0.787982	8646608	10973100
1973	sp|Q9UJZ1|STML2_HUMAN Stomatin-like protein 2, mitochondrial OS=Homo sapiens OX=9606 GN=STOML2 PE=1 SV=1	sp|Q9UJZ1|STML2_HUMAN	39 kDa	7	-0.304834	0.809535	163910700	202475100
1974	sp|Q9NY27|PP4R2_HUMAN Serine/threonine-protein phosphatase 4 regulatory subunit 2 OS=Homo sapiens OX=9606 GN=PPP4R2 PE=1 SV=3	sp|Q9NY27|PP4R2_HUMAN	47 kDa	3	-0.298744	0.81296	6165239	7583696
1975	sp|P41223|BUD31_HUMAN Protein BUD31 homolog OS=Homo sapiens OX=9606 GN=BUD31 PE=1 SV=2	sp|P41223|BUD31_HUMAN	17 kDa	6	-0.298299	0.81321	26539570	32635550
1976	sp|P22087|FBRL_HUMAN rRNA 2'-O-methyltransferase fibrillarin OS=Homo sapiens OX=9606 GN=FBL PE=1 SV=2	sp|P22087|FBRL_HUMAN	34 kDa	13	-0.289413	0.818235	435104600	531760000
1977	sp|Q9UKK9|NUDT5_HUMAN ADP-sugar pyrophosphatase OS=Homo sapiens OX=9606 GN=NUDT5 PE=1 SV=1	sp|Q9UKK9|NUDT5_HUMAN	24 kDa	5	-0.214145	0.862057	69249770	80330860
1978	sp|P53004|BIEA_HUMAN Biliverdin reductase A OS=Homo sapiens OX=9606 GN=BLVRA PE=1 SV=2	sp|P53004|BIEA_HUMAN	33 kDa	9	-0.207649	0.865947	83331970	96232160
1979	sp|P55769|NH2L1_HUMAN NHP2-like protein 1 OS=Homo sapiens OX=9606 GN=SNU13 PE=1 SV=3	sp|P55769|NH2L1_HUMAN	14 kDa	4	-0.203342	0.868536	62721810	72215540
1980	sp|P52815|RM12_HUMAN 39S ribosomal protein L12, mitochondrial OS=Homo sapiens OX=9606 GN=MRPL12 PE=1 SV=2	sp|P52815|RM12_HUMAN	21 kDa	3	-0.169897	0.888906	17313020	19476770
1981	sp|Q9BYD1|RM13_HUMAN 39S ribosomal protein L13, mitochondrial OS=Homo sapiens OX=9606 GN=MRPL13 PE=1 SV=1	sp|Q9BYD1|RM13_HUMAN	21 kDa	3	-0.165099	0.891867	7500573	8409965
1982	sp|Q05209|PTN12_HUMAN Tyrosine-protein phosphatase non-receptor type 12 OS=Homo sapiens OX=9606 GN=PTPN12 PE=1 SV=3	sp|Q05209|PTN12_HUMAN	88 kDa	5	-0.093414	0.937302	23879730	25477090
1983	sp|Q9BW92|SYTM_HUMAN Threonine--tRNA ligase, mitochondrial OS=Homo sapiens OX=9606 GN=TARS2 PE=1 SV=1	sp|Q9BW92|SYTM_HUMAN	81 kDa	7	-0.0933603	0.937337	14534760	15506440
1984	sp|Q9BT78|CSN4_HUMAN COP9 signalosome complex subunit 4 OS=Homo sapiens OX=9606 GN=COPS4 PE=1 SV=1	sp|Q9BT78|CSN4_HUMAN	46 kDa	7	0.133826	1.0972	37946870	34585210
1985	Group of sp|Q7L9L4|MOB1B_HUMAN MOB kinase activator 1B OS=Homo sapiens OX=9606 GN=MOB1B PE=1 SV=3	sp|Q7L9L4|MOB1B_HUMAN (+1)		2	0.193966	1.1439	33203730	29026670
1986	sp|Q7L9L4|MOB1B_HUMAN MOB kinase activator 1B OS=Homo sapiens OX=9606 GN=MOB1B PE=1 SV=3	sp|Q7L9L4|MOB1B_HUMAN	25 kDa	2	0.193966	1.1439	33203730	29026670
1987	sp|Q9H8S9|MOB1A_HUMAN MOB kinase activator 1A OS=Homo sapiens OX=9606 GN=MOB1A PE=1 SV=4	sp|Q9H8S9|MOB1A_HUMAN	25 kDa	2	0.193966	1.1439	33203730	29026670
1988	sp|P38435|VKGC_HUMAN Vitamin K-dependent gamma-carboxylase OS=Homo sapiens OX=9606 GN=GGCX PE=1 SV=2	sp|P38435|VKGC_HUMAN	88 kDa	4	0.220375	1.16504	97115480	83358330
1989	sp|P60953|CDC42_HUMAN Cell division control protein 42 homolog OS=Homo sapiens OX=9606 GN=CDC42 PE=1 SV=2	sp|P60953|CDC42_HUMAN	21 kDa	6	0.221946	1.16631	307922500	264015200
1990	sp|P21127|CD11B_HUMAN Cyclin-dependent kinase 11B OS=Homo sapiens OX=9606 GN=CDK11B PE=1 SV=4	sp|P21127|CD11B_HUMAN	93 kDa	7	0.222119	1.16645	44854580	38454070
1991	sp|Q96N67|DOCK7_HUMAN Dedicator of cytokinesis protein 7 OS=Homo sapiens OX=9606 GN=DOCK7 PE=1 SV=4	sp|Q96N67|DOCK7_HUMAN	243 kDa	7	0.224766	1.16859	48160780	41212810
1992	sp|P04062|GLCM_HUMAN Lysosomal acid glucosylceramidase OS=Homo sapiens OX=9606 GN=GBA PE=1 SV=3	sp|P04062|GLCM_HUMAN	60 kDa	8	0.240483	1.18139	59132050	50053040
1993	sp|P05787|K2C8_HUMAN Keratin, type II cytoskeletal 8 OS=Homo sapiens OX=9606 GN=KRT8 PE=1 SV=7	sp|P05787|K2C8_HUMAN	54 kDa	67	0.259702	1.19723	14725460000	12299590000
1994	sp|P30626|SORCN_HUMAN Sorcin OS=Homo sapiens OX=9606 GN=SRI PE=1 SV=1	sp|P30626|SORCN_HUMAN	22 kDa	8	0.326324	1.25381	250345400	199667000
1995	sp|O75347|TBCA_HUMAN Tubulin-specific chaperone A OS=Homo sapiens OX=9606 GN=TBCA PE=1 SV=3	sp|O75347|TBCA_HUMAN	13 kDa	4	0.32719	1.25457	53235060	42432990
1996	sp|Q9BVK6|TMED9_HUMAN Transmembrane emp24 domain-containing protein 9 OS=Homo sapiens OX=9606 GN=TMED9 PE=1 SV=2	sp|Q9BVK6|TMED9_HUMAN	27 kDa	8	0.356676	1.28047	210374100	164294100
1997	sp|Q14554|PDIA5_HUMAN Protein disulfide-isomerase A5 OS=Homo sapiens OX=9606 GN=PDIA5 PE=1 SV=1	sp|Q14554|PDIA5_HUMAN	60 kDa	10	0.362656	1.28579	39219370	30502130
1998	sp|P09429|HMGB1_HUMAN High mobility group protein B1 OS=Homo sapiens OX=9606 GN=HMGB1 PE=1 SV=3	sp|P09429|HMGB1_HUMAN	25 kDa	13	0.433159	1.35019	298497900	221078900
[truncated: 1,100 more rows]
